# Supplementary material for: The androgen receptor interacts with GATA3 to transcriptionally regulate a luminal epithelial cell phenotype in breast cancer
Source: Genome Biol. 2024 Feb 5;25:44. doi: 10.1186/s13059-023-03161-y (PMC10840202; doi:10.1186/s13059-023-03161-y)
Supplement: Supplementary file 5 — Additional file 5. Upset Plot intersections (gene lists) associated with AR/GATA3 co-bound loci (Additional file 2: Fig. SI). [file 13059_2023_3161_MOESM5_ESM.xlsx]

## Sheet: Table of Contents
Additional file 5: Upset Plot intersections (gene lists) associated with AR/GATA3 co-bound loci (Additional file 2: Fig. SI)
Table S1. All cell lines (T-47D, ZR-75-1, MDA-MB-453, MFM-223)
Table S2. MDA-MB-453 only
Table S3. MFM-223 only
Table S4. ZR-75-1, MFM-223 and MDA-MB-453
Table S5. MFM-223 and MDA-MB-453
Table S6. ZR-75-1 and MDA-MB-453
Table S7. ZR-75-1 only
Table S8. T-47D, ZR-75-1 and MDA-MB-453
Table S9. T-47D, MFM-223 and MDA-MB-453
Table S10. T-47D and MFM-223
Table S11. T-47D only
Table S12. ZR-75-1 and MFM-223
Table S13. T-47D, ZR-75-1 and MFM-223
Table S14. T-47D and MDA-MB-453
Table S15. T-47D and ZR-75-1

## Sheet: Table S1 All Lines
ERRFI1
SLC45A1
VPS13D
CAPZB
VWA5B1
SNRNP40
THRAP3
LOC728448
CAP1
SLC2A1
HECTD3
CYP4Z2P
AGBL4
SCP2
FGGY
C1orf87
NFIA
ITGB3BP
JAK1
NEGR1
FAM73A
MGC27382
LPHN2
LMO4
FRRS1
CDC14A
PRMT6
VAV3
AKNAD1
KCND3
CTTNBP2NL
TRIM33
C1orf161
TUFT1
HRNR
C1orf68
GON4L
ATP1A4
CASQ1
ATF6
PBX1
FMO9P
ADCY10
SLC19A2
C1orf105
TNR
FAM5B
RASAL2
ZNF648
C1orf14
C1orf21
IVNS1ABP
PLA2G4A
FAM5C
CDC73
KCNT2
ATP2B4
C1orf116
CD34
PLXNA2
KCNK2
ESRRG
GPATCH2
TGFB2
LYPLAL1
LOC400804
DUSP10
DISP1
LBR
EPHX1
ACBD3
RHOU
GALNT2
COG2
SIPA1L2
KCNK1
ERO1LB
C1orf100
EFCAB2
TMEM18
LOC400940
RNF144A
LOC339788
MBOAT2
TAF1B
TRIB2
KLHL29
NCOA1
ASXL2
ALK
MYADML
VIT
SLC8A1
HAAO
SRBD1
PRKCE
EPAS1
LOC388946
CRIPT
NRXN1
ASB3
VRK2
C2orf86
SLC1A4
SPRED2
ETAA1
CTNNA2
LOC388965
AFF3
TBC1D8
ANKRD57
MERTK
SLC20A1
DDX18
C2orf76
CNTNAP5
LOC389033
GPR39
NCKAP5
RAB3GAP1
NXPH2
LRP1B
ZEB2
PABPCP2
LYPD6
RND3
FIGN
COBLL1
XIRP2
UBR3
OLA1
KIAA1715
CCDC141
ZNF385B
UBE2E3
NUP35
ZNF804A
ZC3H15
GULP1
HIBCH
GLS
STAT4
MYO1B
PCGEM1
SLC39A10
ICOS
FASTKD2
ERBB4
SPAG16
MREG
RPL37A
TNP1
DIRC3
PNKD
SLC4A3
KIAA1486
IRS1
AGFG1
PID1
AGAP1
ITPR1
EDEM1
GRM7
LMCD1
RAF1
LSM3
HACL1
SATB1
THRB
RARB
OXSM
LRRC3B
ZCWPW2
RBMS3
CNOT10
PDCD6IP
ARPP-21
TRANK1
LRRFIP2
ITGA9
TMEM42
CACNA2D3
ERC2
ARHGEF3
FLNB
FHIT
LRIG1
PDZRN3
CNTN3
ROBO2
ROBO1
GBE1
CADM2
EPHA3
EPHA6
CRYBG3
FAM55C
MIR548A3
LOC100302640
CCDC54
NAT13
STXBP5L
ILDR1
FAM162A
EEFSEC
TMEM108
IL20RB
CLSTN2
ACPL2
ATR
C3orf58
LOC401093
MBNL1
P2RY1
SGEF
OTOL1
ZBBX
MECOM
FNDC3B
NLGN1
NAALADL2
TBL1XR1
KCNMB2
SOX2OT
ATP11B
KLHL6
LPP
TPRG1
CLDN1
LOC647309
LOC100128023
APOD
STX18
TBC1D14
HSP90AB2P
CPEB2
PROM1
SLIT2
CCDC149
SEL1L3
TBC1D1
APBB2
LIMCH1
TMEM33
CORIN
IGFBP7
LPHN3
EPHA5
UGT2B11
UGT2B28
UGT2B4
COX18
PARM1
CXCL13
C4orf22
PTPN13
HERC3
UNC5C
C4orf37
PPP3CA
BANK1
NPNT
PAPSS1
LOC641518
PITX2
CAMK2D
TRAM1L1
SNHG8
SEC24D
IL21
SPATA5
C4orf33
PCDH18
SLC7A11
SCOC
CLGN
INPP4B
SMAD1
NR3C2
RBM46
FNIP2
C4orf45
GALNTL6
KIAA1712
ADAM29
ACSL1
ZFP42
C5orf38
LOC255167
ADCY2
SNORD123
CTNND2
TRIO
FAM105A
FAM134B
MYO10
LOC285696
CDH18
CDH12
CDH9
PDZD2
TARS
RAI14
PRLR
RANBP3L
FYB
PTGER4
FBXO4
GHR
HSPB3
SNX18
PDE4D
SFRS12
CD180
PIK3R1
CARTPT
MAP1B
ANKRA2
RGNEF
ENC1
IQGAP2
PDE8B
HOMER1
ATG10
TMEM167A
MEF2C
LOC100129716
FLJ42709
C5orf36
RFESD
RHOBTB3
MIR583
RIOK2
RAB9P1
MAN2A1
TRIM36
SEMA6A
DTWD2
FTMT
CEP120
ZNF608
GRAMD3
FBN2
ISOC1
TRPC7
ARHGAP26
NR3C1
HMHB1
FBXO38
SH3TC2
FLJ41603
SLC26A2
GABRB2
MAT2B
ODZ2
WWC1
FGF18
FBXW11
LOC285593
BOD1
MSX2
C6orf145
CDYL
RREB1
TFAP2A
C6orf105
CDKAL1
HDGFL1
NRSN1
LRRC16A
HIST1H4H
ZSCAN23
NUDT3
C6orf106
ZFAND3
LRFN2
C6orf132
TFAP2D
PKHD1
GCLC
KLHL31
BMP5
MCART3P
BAI3
COL12A1
MAP3K7
EPHA7
GRIK2
HACE1
BVES
PREP
CDC2L6
RFPL4B
MAN1A1
C6orf170
GJA1
HEY2
C6orf173
ENPP3
SLC2A12
SGK1
NHSL1
ECT2L
CITED2
GPR126
UTRN
EPM2A
SASH1
UST
PPP1R14C
PDE10A
GNA12
C1GALT1
RPA3
PER4
THSD7A
ETV1
ISPD
SNX13
HDAC9
STK31
HOXA3
JAZF1
CHN2
FAM188B
BMPER
ELMO1
TARP
C7orf10
HECW1
TNS3
PKD1L1
COBL
POM121L12
AUTS2
GNAT3
STEAP2
AKAP9
TFPI2
CASD1
ASB4
SLC25A13
CYP3A43
AZGP1
PRKRIP1
NAMPT
SLC26A3
IMMP2L
CFTR
SLC13A1
POT1
SND1
TRPV6
OR6W1P
GSTK1
CNTNAP2
TNKS
DOCK5
PTK2B
CLU
ELP3
GSR
ZNF703
RAB11FIP1
ADAM2
ZMAT4
MYST3
SNAI2
SNTG1
PXDNL
ST18
NSMAF
TOX
SGK3
CPA6
C8orf34
GDAP1
PXMP3
TPD52
ZBTB10
ZNF704
PAG1
SNX16
RALYL
REXO1L2P
WWP1
C8orf83
PLEKHF2
C8orf37
PTDSS1
TSPYL5
STK3
VPS13B
GRHL2
NCALD
ANGPT1
EIF3E
TRHR
GOLSYN
CSMD3
TRPS1
EIF3H
SAMD12
COLEC10
DEPDC6
HAS2
ATAD2
KLHL38
TATDN1
MTSS1
NSMCE2
POU5F1B
PVT1
TG
ST3GAL1
PSCA
C8orf31
GLIS3
RCL1
NFIB
DMRTA1
ELAVL2
C9orf82
SUGT1P
RNF38
LOC442421
CBWD3
FAM189A2
TRPM3
TLE1
FLJ43950
DIRAS2
FANCC
ERP44
ABCA1
SLC44A1
KLF4
EPB41L4B
SVEP1
KIAA0368
2001-12-01
MIR147
MEGF9
FBXW2
RABGAP1
STRBP
CRB2
QSOX2
ZMYND11
AKR1C4
GDI2
GATA3
FAM107B
SPAG6
KIAA1217
ANKRD26
PARD3
RASGEF1A
GDF10
DKK1
MBL2
PCDH15
ZWINT
IPMK
FAM13C
CDC2
TMEM26
REEP3
ANXA2P3
CTNNA3
TET1
AIFM2
CDH23
MYST4
C10orf11
KCNMA1
DLG5
RPS24
SH2D4B
NRG3
GLUD1
PAPSS2
LIPF
ANKRD22
KIF20B
TNKS2
BTAF1
TBC1D12
CNNM1
C10orf75
SLK
GSTO2
VTI1A
NHLRC2
C10orf46
PPAPDC1A
FGFR2
BUB3
DOCK1
PPFIBP2
SBF2
PARVA
INSC
SOX6
ZDHHC13
NAV2
PRMT3
NELL1
LUZP2
BBOX1
CD59
EHF
APIP
PRR5L
LRRC4C
AMBRA1
PACS1
SAPS3
ANO1
TSKU
AQP11
ODZ4
DLG2
TMEM135
FAT3
MAML2
JRKL
FLJ32810
KIAA1377
C11orf70
MMP7
GUCY1A2
CWF19L2
EXPH5
TTC12
ZBTB16
CADM1
SIK3
SORL1
KCNJ5
TMEM45B
NCRNA00167
ADAMTS15
SNX19
ERC1
FBXL14
PARP11
CD9
ACSM4
CD163L1
MFAP5
DUSP16
GSG1
PLBD1
RERG
LMO3
SOX5
C12orf67
KRAS
ITPR2
FAR2
TMTC1
ALG10
GLT8D3
SLC38A1
SLC38A2
HOXC13
GTSF1
XRCC6BP1
LRIG3
SLC16A7
FAM19A2
PPM1H
RPSAP52
GRIP1
DYRK2
TRHDE
LOC552889
OSBPL8
E2F7
SYT1
LIN7A
TMTC2
C12orf50
KITLG
BTG1
MRPL42
CRADD
USP44
PCTK2
MIR135A2
MYBPC1
IGF1
C12orf42
NFYB
NUAK1
NCRNA00173
MAP1LC3B2
RAB35
XPO4
MIPEP
ATP8A2
STARD13
NBEA
LHFP
KIAA0564
TNFSF11
EPSTI1
NUFIP1
LCP1
WDFY2
OLFM4
PRR20C
PCDH20
ATXN8OS
KLF5
MYCBP2
SPRY2
SLITRK6
SLITRK5
LOC144776
MIR17HG
GPC6
DAOA
FAM155A
MYO16
C13orf29
NYNRIN
NOVA1
C14orf23
AKAP6
NFKBIA
MIPOL1
FBXO33
LRFN5
FSCB
ATL1
C14orf37
DACT1
DAAM1
RTN1
C14orf135
AKAP5
RAD51L1
FLJ44817
PCNX
DNAL1
PGF
ALKBH1
NRXN3
C14orf145
SEL1L
FLRT2
CLMN
VRK1
C14orf177
KLF13
ATPBD4
C15orf41
SPRED1
C15orf53
FSIP1
SEMA6D
FBN1
SECISBP2L
FLJ10038
MYO5A
KIAA1370
UNC13C
RFX7
FAM81A
ANXA2
RORA
TPM1
USP3
SPG21
UBE2Q2
TMC3
ABHD2
C15orf38
SV2B
FAM174B
MCTP2
IGF1R
MEF2A
MAPK8IP3
NLRC3
XYLT1
TMC5
GP2
ACSM2B
ZNF689
LOC146481
ABCC12
CHD9
CES7
GNAO1
RANBP10
SMPD3
NFAT5
ZFHX3
ZNRF1
WWOX
USP10
FAM92B
UBE2G1
ALOX15B
COX10
NCRNA00188
EPN2
SSH2
ACCN1
ACACA
KRT10
GPATCH8
PHB
MSI2
CLTC
C17orf82
SLC39A11
RPL38
CCDC40
EIF4A3
RALBP1
C18orf1
ZNF519
GREB1L
GATA6
CTAGE1
LAMA3
DSC3
DSG4
DTNA
KC6
PIK3C3
SETBP1
PSTPIP2
KIAA0427
DYM
MRO
MBD2
ST8SIA3
ALPK2
ZCCHC2
C18orf20
CBLN2
NFIC
KDM4B
ACP5
ZNF563
RHPN2
PAK4
AKT2
GEMIN7
KLK3
ZNF8
PLCB1
MACROD2
SLC24A3
RIN2
CST4
MAFB
TOP1
PTPRT
TOX2
EYA2
BCAS4
NFATC2
ATP9A
PMEPA1
C20orf85
NRIP1
C21orf34
NCAM2
APP
ADAMTS5
NCRNA00113
C21orf94
NCRNA00161
HUNK
NCRNA00160
DOPEY2
DSCAM
TMPRSS2
RTDR1
NIPSNAP1
MTMR3
SEC14L2
SYN3
LARGE
RBM9
SLC25A17
VCX
WWC3
MID1
FAM9C
EGFL6
RPS6KA3
APOO
EIF2S3
SMEK3P
FAM47C
MID1IP1
NUDT10
ZXDB
EDA2R
OPHN1
PCDH11X
FAM133A
TMEM164
KLHL13
GRIA3
SMARCA1
HS6ST2
F9
SOX3
ZNF275

## Sheet: Table S2 MDA-MB-453
SLC2A5
H6PD
KIAA2013
UQCRHL
C1orf64
EPHA2
NBL1
TMCO4
WNT4
EPHB2
HTR1D
FUCA1
LIN28
SLC9A1
WASF2
SERINC2
LOC284551
COL16A1
SCMH1
FAAH
ELAVL4
ZYG11B
DAB1
HOOK1
GPR177
AK5
PRKACB
CLCA1
LRRC8C
LOC492303
BRDT
FAM69A
ARHGAP29
SASS6
TAF13
SLC16A1
HSD3B2
REG4
NBPF7
C1orf152
NBPF20
POLR3C
SV2A
RPRD2
LYSMD1
S100A10
MSTO1
PMF1
IQGAP3
ETV3
CD1D
DCAF8
LOC400794
POGK
SFT2D2
MIR557
C1orf112
BAT2D1
KLHL20
RFWD2
RGS16
CFHR2
NEK7
KIF14
SOX13
PIK3C2B
MDM4
CNTN2
LAMB3
SERTAD4
LPGAT1
CENPF
C1orf115
TMEM63A
DUSP5P
C1orf57
IRF2BP2
TOMM20
LYST
FMN2
RGS7
KMO
ATP6V1C2
SDC1
APOB
ITSN2
EML4
C2orf34
SIX2
PSME4
FANCL
EHBP1
CEP68
GKN2
AAK1
EXOC6B
SFXN5
TET3
HK2
C2orf3
GGCX
VPS24
MITD1
IL1R1
GPR45
ST6GAL2
ACOXL
BCL2L11
DBI
UGGT1
CCDC74A
SPOPL
NMI
NR4A2
GPD2
GALNT5
PKP4
BAZ2B
LY75
ITGB6
TANK
PDK1
SP3
SSFA2
PDE1A
C2orf88
MFSD6
ICA1L
NRP2
PTH2R
BARD1
2004-03-01
NHEJ1
DNPEP
KCNE4
EFHD1
UGT1A8
PER2
HDAC4
2002-09-01
CNTN4
ATG7
PPARG
FGD5
ACAA1
EIF1B
ANO10
TGM4
CCDC12
DAG1
ATXN7
C3orf38
LOC344595
FLJ25363
GCET2
C3orf17
DRD3
HGD
GTF2E1
KPNA1
KALRN
OSBPL11
CCDC48
ALG1L2
NEK11
CPNE4
PPP2R3A
PCCB
PRR23C
FAM194A
RAP2B
PLCH1
RSRC1
SEC62
GPR160
NCEH1
KLHL24
SST
C3orf59
HES1
CPN2
TNK2
IQCG
WFS1
LOC650293
RAB28
FGFBP1
CLRN2
FAM184B
DHX15
PGM2
N4BP2
CHRNA9
GABRA2
C4orf40
PF4
CXCL2
SCARB2
BMP2K
ANTXR2
COQ2
AGPAT9
WDFY3
MAPK10
SPARCL1
HERC5
TSPAN5
TET2
EEF1AL7
C4orf31
IL2
LARP1B
PHF17
RAB33B
USP38
SMARCA5
LSM6
FAM160A1
ARFIP1
FHDC1
SFRP2
GUCY1A3
TMEM192
KLHL2
ANXA10
CBR4
SH3RF1
NEIL3
IRF2
CCT5
CDH6
NPR3
C5orf23
DAB2
C6
PLCXD3
MRPS30
SDCCAG10
SLC30A5
ANKRD31
POLK
LHFPL2
FAM151B
HAPLN1
EDIL3
COX7C
LOC645323
FAM174A
PAM
YTHDC2
TNFAIP8
HSD17B4
FAM170A
ADAMTS19
C5orf56
IRF1
FSTL4
C5orf53
KCTD16
PPP2R2B
DPYSL3
MYOZ3
GM2A
GEMIN5
ATP10B
SLIT3
FAM196B
RAB24
OR2V2
SERPINB1
SLC22A23
HIVEP1
GFOD1
JARID2
ATXN1
RBM24
DEK
MIR548A1
ID4
SCGN
GRM4
TCP11
FTSJD2
NFYA
LOC221442
LOC100132354
C6orf223
RCAN2
GPR116
MUT
EFHC1
SMAP1
KCNQ5
MTO1
FILIP1
BCKDHB
UBE2CBP
DOPEY1
RIPPLY2
SNX14
GJB7
MANEA
POU3F2
FBXL4
PRDM13
ATG5
SEC63
SLC16A10
HS3ST5
FAM162B
C6orf204
CLVS2
NKAIN2
NCOA7
TRMT11
C6orf58
ARHGAP18
RPS12
NHEG1
IL20RA
OPRM1
ARID1B
TULP4
AGPAT4
PACRG
QKI
FGFR1OP
FAM20C
VWDE
RPL23P8
C7orf46
TAX1BP1
PRR15
SCRN1
2007-09-01
IKZF1
DDC
VOPP1
ZNF680
GNAI1
ADAM22
FZD1
C7orf66
C7orf60
LSM8
ANKRD7
C7orf58
FAM3C
PTPRZ1
IQUB
GCC1
SLC35B4
CHRM2
TRIM24
SLC37A3
TRPV5
OR2F1
MLL3
LOC100128822
DPP6
ENTPD4
SFRP1
IMPAD1
CYP7B1
PDE7A
MYBL1
NCOA2
TRPA1
C8orf84
STAU2
CRISPLD1
HNF4G
LOC100192378
IL7
STMN2
PMP2
FABP12
CHMP4C
TMEM64
TMEM67
CDH17
TP53INP1
UQCRB
ANKRD46
ODF1
BAALC
LRP12
TNFRSF11B
MAL2
ENPP2
TAF2
COL14A1
SNTB1
HAS2AS
FBXO32
ANXA13
GSDMC
ASAP1
ZFAT
FAM135B
TRAPPC9
SLC45A4
LOC100133669
GRINA
DOCK8
TTC39B
CNTLN
PTPLAD2
NFX1
UBE2R2
MSMP
OR13J1
PAX5
DCAF10
SHB
ALDH1B1
IGFBPL1
CNTNAP3
FXN
PSAT1
C9orf170
LOC286238
C9orf47
ZNF462
KIAA1958
TNFSF15
TNFSF8
C9orf27
PAPPA
TRAF1
DAB2IP
DENND1A
FAM129B
FAM102A
CCBL1
RAPGEF1
VAV2
ARRDC1
ADARB2
LOC100216001
CCDC3
PRINS
THNSL1
ZEB1
ARHGAP12
C10orf58
GRID1
WAPAL
LIPM
STAMBPL1
HTR7
LOC100188947
CYP26A1
PLCE1
TM9SF3
ENTPD7
DNMBP
SUFU
C10orf26
ITPRIP
ABLIM1
TRUB1
FAM45A
BRWD2
FAM53B
EBF3
TRIM68
OVCH2
RASSF10
CYP2R1
SLC5A12
FIBIN
FSHB
ELP4
HIPK3
ELF5
HSD17B12
PRDM11
OR4A47
LRRC55
BTBD18
CCDC86
CD6
INCENP
SCGB1D4
ASRGL1
AHNAK
MRPL49
CPT1A
FCHSD2
P2RY2
RAB6A
MRPL48
KCNE3
RSF1
GAB2
NARS2
C11orf73
CHORDC1
HEPHL1
CNTN5
MMP20
CUL5
ATM
DDX10
FDX1
C11orf92
MLL
GRIK4
UBASH3B
ZNF202
VWA5A
HYLS1
ST3GAL4
EFCAB4B
GALNT8
VAMP1
A2ML1
KLRF1
PYROXD1
ST8SIA1
PTHLH
ADAMTS20
H1FNT
LIMA1
KRT18
CALCOCO1
GLYCAM1
DPY19L2
CAND1
PHLDA1
CSRP2
NAV3
ACSS3
CLLU1OS
UBE2N
UTP20
GNPTAB
LOC253724
KIAA1033
CKAP4
C12orf23
RBM19
RNF10
VPS37B
TCTN2
AACS
LOC284232
FGF9
SGCG
TNFRSF19
CDX2
ALOX5AP
B3GALTL
EEF1DP3
DCLK1
POSTN
FREM2
STOML3
LOC646982
ELF1
C13orf18
ITM2B
SETDB2
GUCY1B2
FAM124A
INTS6
NDFIP2
OR4Q3
OR10G3
DAD1
HECTD1
MBIP
FOXA1
C14orf28
FAM179B
NID2
FERMT2
FBXO34
RPL13AP3
C14orf34
FLJ43390
PPP2R5E
ESR2
C14orf50
MAX
GPHN
FAM71D
KIAA0247
SIPA1L1
DPF3
NUMB
TMED10
KCNK10
C14orf184
FBLN5
C14orf86
DDX24
BCL11B
SETD3
EVL
MIR656
HSP90AA1
LOC100133469
SNRPN
UBE3A
GABRA5
OCA2
EIF2AK4
NUSAP1
GANC
TMEM62
TRIM69
GALK2
MNS1
SLTM
GCNT3
NARG2
HERC1
ZNF609
SMAD3
CORO2B
GLCE
FANCI
LOC254559
FURIN
PCSK6
TESSP1
TMEM114
TEKT5
C16orf75
SNX29
MPV17L
COQ7
SLC5A11
ARHGAP17
GTF3C1
C16orf54
ZNF764
ANKRD26P1
MYLK3
C16orf87
TMEM188
PAPD5
AMFR
CCL22
CCDC113
GOT2
CDH5
CMTM4
GFOD2
TERF2
CYB5B
DYNLRB2
FBXO31
ZCCHC14
ANKRD11
CYB5D1
TMEM220
PIRT
TBC1D26
TOM1L2
DHRS7B
C17orf51
NF1
MYO1D
CCL1
SNIP
KRT20
B4GALNT2
ZNF652
ANKRD40
LUC7L3
METTL2A
TEX2
CCDC46
HELZ
PITPNC1
C17orf58
FAM20A
ABCA5
TMEM104
GRB2
KIAA0195
PRCD
TBC1D16
CSNK1D
L3MBTL4
APCDD1
C18orf16
CHST9
DSC1
GALNT1
C18orf21
SIGLEC15
IER3IP1
SMAD2
MAPK4
PIGN
CDH19
DSEL
ZNF407
C18orf62
SALL3
KANK3
RAB11B
BRD4
PGLYRP2
CPAMD8
GATAD2A
ZNF708
ZNF43
KIAA0355
ZNF30
OPA3
GRLF1
NAPA
GLTSCR1
GRIN2D
ZNF175
FPR3
FKBP1A
PTPRA
RNF24
C20orf196
JAG1
BTBD3
OTOR
DSTN
RRBP1
BANF2
C20orf12
DTD1
FOXA2
SSTR4
TMEM90B
C20orf3
BCL2L1
COMMD7
BPIL1
CDK5RAP1
ZNF341
CHMP4B
PROCR
PHF20
LOC647979
C20orf4
NDRG3
SAMHD1
PIGT
ACOT8
LOC284749
PTPN1
ADNP
PPP1R3D
PCMTD2
GRIK1
NCRNA00159
RCAN1
RUNX1
KCNJ15
C21orf88
BACE2
DIP2A
MICAL3
CLDN5
RIMBP3
IGLL1
C22orf45
KIAA1671
MIAT
MN1
THOC5
FBXO7
TIMP3
ISX
APOL5
C1QTNF6
SERHL
CYB5R3
A4GALT
NCRNA00207
ATXN10
LOC730668
LOC150381
FAM19A5
IL17REL
TLR8
TMSB4X
PTCHD1
POLA1
MAGEB2
DMD
TSPAN7
NDP
BMP15
XAGE1D
KDM5C
CXorf49
HDAC8
MAGEE1
ATP7A
PGK1
FAM46D
UBE2DNL
SATL1
DACH2
NAP1L3
LOC643486
NXF5
NRK
MORC4
PRPS1
GUCY2F
IL13RA2
SLC6A14
THOC2
DCAF12L2
APLN
ZNF280C
MBNL3
TFDP3
NCRNA00087
CT45A1
SLC9A6
ARHGEF6
FGF13
CXorf66
SPANXA2
SPANXN3
SPANXN2
MIR514-2
LOC100131434
MAMLD1
MTM1
PASD1
FATE1
MAGEA4
CTAG1B
F8A1

## Sheet: Table S3 MFM-223
SLC2A7
SPSB1
CASZ1
PRDM2
PLA2G5
ECE1
KDM1A
HNRNPR
TCEB3
C1orf63
LDLRAP1
MAN1C1
STMN1
PDIK1L
SPOCD1
PTP4A2
ZBTB8B
ZMYM4
GJA9
FAM183A
ZSWIM5
ZFYVE9
DIO1
MIR548D2
ANGPTL3
RAVER2
MIR101-1
AK3L1
SLC35D1
PTGER3
LHX8
ACADM
ST6GALNAC3
ST6GALNAC5
MCOLN2
COL24A1
HS2ST1
LOC339524
PKN2
CCDC18
FNBP1L
ALG14
MIR137
LPPR5
LPPR4
AGL
SLC30A7
DPH5
KCNC4
CAPZA1
MAGI3
CASQ2
SPAG17
WARS2
ZNF697
ACP6
OTUD7B
CTSS
CGN
SLAMF9
ATP1A2
SLAMF1
UHMK1
LMX1A
POU2F1
MGC4473
PRDX6
SLC9A11
C1orf125
NMNAT2
MIR181A1
NR5A2
CAMSAP1L1
IPO9
ELF3
C1orf157
C1orf186
ATF3
USH2A
RRP15
AIDA
DNAH14
CAPN9
TBCE
SDCCAG8
KIF26B
FAM110C
SNTG2
PXDN
KCNS3
RHOB
DNAJC27
CLIP4
YPEL5
MAP4K3
TMEM178
COX7A2L
MCFD2
CALM2
MSH6
LHCGR
C2orf63
CCDC88A
CCDC104
MIR216B
CCDC85A
BCL11A
USP34
COMMD1
PLEK
PROKR1
ANTXR1
NAGK
ZNF638
REEP1
TRIM43
LOC150568
NCRNA00116
TMEM87B
LOC440839
SLC35F5
GLI2
TFCP2L1
TSN
CCDC115
PLEKHB2
MGAT5
CACNB4
STAM2
GALNT13
DPP4
GCG
KCNH7
SLC38A11
TLK1
MTX2
DUSP19
TFPI
SF3B1
TRAK2
CREB1
C2orf67
XRCC5
CYP27A1
SCG2
COL4A4
DNER
LOC728323
ARPC4
FANCD2
FBLN2
COLQ
EFHB
NR1D2
TOP2B
FBXL2
GOLGA4
LYZL4
SEC22C
LRRC2
MAP4
DOCK3
RAD54L2
TMEM110
SLC25A26
SUCLG2
LMOD3
SHQ1
MINA
PLA1A
ZNF148
RAB7A
ACPP
TOPBP1
RAB6B
AMOTL2
ZBTB38
GRK7
TRPC1
PCOLCE2
PLSCR5
CPB1
TM4SF4
PFN2
SELT
MED12L
GPR149
GMPS
LEKR1
VEPH1
SCHIP1
B3GALNT1
GOLIM4
C3orf50
PLD1
GNB4
PEX5L
DNAJC19
MCF2L2
CYTL1
FBXL5
MIR573
PI4K2B
RBPJ
TBC1D19
FAM114A1
FRYL
CENPC1
CXCL1
G3BP2
C4orf12
IBSP
FAM13A
TIGD2
MMRN1
EIF4E
LOC256880
SEC24B
AP1AR
ARSJ
ELF2
RNF150
GAB1
RPS3A
IRX2
LOC340094
ADAMTS16
SEMA5A
2006-03-01
ZFR
SPEF2
CAPSL
UGT3A1
C7
LOC153684
HMGCS1
FGF10
GAPT
NDUFAF2
KIF2A
IPO11
CCDC125
OCLN
LOC728723
ARSB
JMY
FAM81B
GLRX
C5orf27
SLCO6A1
TMEM232
SNX24
PRRC1
SLC12A2
C5orf15
SMAD5OS
NDFIP1
TCERG1
GLRA1
GALNT10
KCNIP1
HRH2
CLK4
ZFP62
F13A1
CAGE1
BMP6
MYLIP
FAM65B
CMAH
HIST1H2AH
DEF6
DEFB113
RIMS1
RNY4
CYB5R4
NT5E
SNHG5
BACH2
RTN4IP1
LOC553137
C6orf182
CD164
AKD1
VGLL2
ROS1
DCBLD1
HDDC2
RSPO3
LOC285733
ARG1
STX7
ALDH8A1
REPS1
VTA1
ADAT2
SHPRH
RAB32
SAMD5
AKAP12
MTRF1L
IPCEF1
SYTL3
EZR
TWISTNB
CDCA7L
ZNRF2
AVL9
FKBP9
NPSR1
EPDR1
IGFBP1
ELN
CACNA2D1
MTERF
GNG11
SLC26A5
FLJ36031
CBLL1
EIF3IP1
TMEM168
CAV2
ASZ1
TAS2R16
IMPDH1
UBE2H
PLXNA4
CHCHD3
CALD1
CREB3L2
SVOPL
KIAA1549
ZC3HAV1
BRAF
LOC154761
UBE3C
MFHAS1
MTUS1
ASAH1
NAT1
SLC18A1
NKX3-1
KIF13B
LEPROTL1
FUT10
PLEKHA2
ADAM9
ADAM32
ADAM3A
SLC20A2
HOOK3
BEYLA
UBXN2B
CLVS1
ADHFE1
TMEM55A
RRM2B
SQLE
OC90
COL22A1
SLC1A1
UHRF2
CDKN2BAS
KIF24
GBA2
LOC158376
PRKACG
RASEF
FRMD3
NTRK2
LOC389765
SPIN1
AUH
TGFBR1
PALM2-AKAP2
HSDL2
C9orf91
CDK5RAP2
PPP6C
SLC25A25
CALML5
PFKFB3
USP6NL
C10orf47
NUDT5
FRMD4A
ITGA8
CUBN
ZNF438
CUL2
TMEM72
UBE2D1
C10orf107
ADO
HERC4
MYPN
EIF4EBP2
DDIT4
TTC18
BMS1P4
SAMD8
ZMIZ1
SFTPA2
SFTPA1
ANXA11
DYDC2
TLX1NB
NEURL
SH3PXD2A
PNLIPRP3
EMX2
OLFML1
LMO1
SWAP70
MRVI1
TEAD1
PSMA1
ABTB2
PDHX
CREB3L1
CUGBP1
CTNND1
SHANK2
LOC100133315
MOGAT2
UVRAG
PRSS23
SLC36A4
FUT4
ANGPTL5
RDX
POU2AF1
HTR3B
OR8D4
TBRG1
CLEC4C
CLEC6A
M6PR
LOC374443
CLEC12A
RPL13AP20
GPRC5A
ART4
DERA
MGST1
CMAS
KIAA0528
PPFIBP1
H3F3C
BICD1
ANO6
ARID2
ZNF641
LETMD1
KRT73
USP15
HMGA2
KCNMB4
PTPRR
PTPRQ
MYF6
TSPAN19
MGAT4C
NUDT4
NDUFA12
C12orf63
RMST
SLC25A3
CCDC53
RFX4
MGC14436
PTPN11
TBX5
TAOK3
SRRM4
CIT
CABP1
MLEC
CLIP1
GPR81
SPATA13
SPG20
AKAP11
C13orf30
GTF2F2
RCBTB1
TRIM13
THSD1P
THSD1
LECT1
PCDH17
KLF12
LMO7
GPR180
FARP1
STK24
SLC15A1
TMTC4
TNFSF13B
SOX1
DHRS4L1
SSTR1
SEC23A
SOS2
ABHD12B
FRMD6
DDHD1
BMP4
SAMD4A
LGALS3
OTX2
SLC35F4
KIAA0586
TMEM30B
HIF1A
ZBTB1
SPTB
LOC645431
C14orf53
PLEK2
RDH12
SYNJ2BP
ZNF410
FCF1
C14orf118
CCDC88C
LGMN
GOLGA5
PPP4R4
C14orf132
EML1
SLC25A29
SNORD114-1
PPP1R13B
C14orf180
PWRN2
HERC2
LOC723972
BMF
TMEM87A
CDAN1
TGM5
C15orf43
LEO1
ONECUT1
ZNF280D
FOXB1
CLPX
IGDCC3
LCTL
SMAD6
C15orf61
C15orf50
NEO1
ARID3B
PSMA4
CHRNA3
ARNT2
HOMER2
NTRK3
MFGE8
PEX11A
SLCO3A1
RAB11FIP3
ZC3H7A
RUNDC2A
METTL9
EEF2K
SCNN1G
XPO6
HERPUD1
TMED6
PHLPP2
ZDHHC7
BANP
RPH3AL
NXN
NLRP1
ASGR1
C17orf81
MAP2K4
CCDC144NL
KSR1
ARGFXP2
RHOT1
SLFN11
PNMT
IKZF3
HDAC5
IGF2BP1
PCTP
BCAS3
TANC2
SMURF2
WIPI1
RNF157
BIRC5
CEP192
C18orf45
SS18
MCART2
FAM59A
KLHL14
GNG7
ZNF57
ARHGEF18
CLEC4GP1
ELL
CRTC1
ZNF506
PSMD8
LOC400696
KLK15
NCRNA00085
TMC2
ADRA1D
PAK7
CST1
ENTPD6
BPIL3
C20orf186
PLUNC
EIF2S2
KIAA0406
CHD6
WFDC6
DNTTIP1
MMP9
ZNF334
SLC9A8
KCNG1
TSHZ2
SPO11
SYCP2
YTHDF1
CHODL
GABPA
RNF160
URB1
C21orf82
KCNE1
PSMG1
FAM3B
SLC19A1
PCBP3
LOC150185
MAPK1
ASPHD2
DMC1
EFCAB6
SAPS2
TBL1X
RAB9A
OFD1
FANCB
ASB11
BMX
TMEM27
GRPR
GPR64
SH3KBP1
SMPX
DDX53
ACOT9
KLHL15
MAGEB16
CYBB
PPP1R2P9
ZNF182
ZNF630
SSX5
SHROOM4
NUDT11
HUWE1
TSR2
ITIH5L
FAM104B
FOXR2
MSN
MIR223
STARD8
EFNB1
ZDHHC15
HDX
TGIF2LX
PLP1
CXorf41
CHRDL1
AMOT
LRCH2
ZNF75D
FMR1NB
CD99L2
MECP2

## Sheet: Table S4 ZR, MFM, MB-453
PEX14
NBPF1
USP48
MEAF6
EPS15
DHCR24
USP24
PDE4B
PTGFR
DNASE2B
C1orf180
LPAR3
ABCA4
SLC44A3
DPYD
OLFM3
COL11A1
GSTM5
HBXIP
ATP1A1
TBX15
TXNIP
PRKAB2
XCL1
F5
C1orf9
TNFSF18
RABGAP1L
PAPPA2
TOR1AIP2
GLUL
LAMC1
FAM129A
F13B
PKP1
PRELP
NUCKS1
CD46
KCNH1
PROX1
SPATA17
CDC42BPA
NUP133
URB2
AKT3
SMYD3
TFB2M
C1orf71
LOC150622
LPIN1
FAM84A
NBAS
NT5C1B
BRE
PLB1
LCLAT1
CDC42EP3
THADA
FSHR
CYP26B1
TACR1
FAM176A
LRRTM4
KCMF1
GNLY
TMEM131
IL1F8
DPP10
GYPC
CXCR4
THSD7B
HNMT
GTDC1
KCNJ3
DAPL1
TANC1
RBMS1
GALNT3
STK39
LASS6
CYBRD1
DYNC1I2
SLC25A12
RAPGEF4
RBM45
CWC22
ITGA4
PPP1R1C
COL5A2
PMS1
TMEFF2
DNAH7
RFTN2
C2orf69
SPATS2L
EPHA4
FAM124B
PSMD1
USP40
CXCR7
LOC285370
ANKRD28
TBC1D5
VENTXP7
ZNF385D
UBE2E2
GADL1
STAC
ZNF621
CACNA1D
CADPS
LOC285401
ADAMTS9
FOXP1
LOC255025
ALCAM
BBX
EAF2
MYLK
ITGB5
RUVBL1
SLC9A9
PLOD2
TSC22D2
SIAH2
MME
SI
TNFSF10
FLJ42393
LEPREL1
TFRC
S100P
PPARGC1A
LGI2
C4orf52
STIM2
PCDH7
ARAP2
ATP8A1
GRXCR1
KIT
HTN1
ARD1B
PKD2
PIGY
SNCA
FAM190A
GRID2
BMPR1B
LOC285456
COL25A1
C4orf32
NDST4
PRDM5
ANXA5
CCNA2
ANKRD50
PCDH10
PABPC4L
TTC29
LRBA
NPY2R
GRIA2
PALLD
GALNT7
SNX25
LOC285692
DNAH5
BASP1
PRDM9
NIPBL
LIFR
MGC42105
FST
NDUFS4
ESM1
ANKRD55
PLK2
HTR1A
ZNF366
TNPO1
SV2C
AP3B1
SERINC5
XRCC4
CCNH
CETN3
PCSK1
NUDT12
EFNA5
FER
KCNN2
CTXN3
CHSY3
HINT1
SLC22A4
NMUR2
GRIA1
SGCD
EBF1
HULC
FLJ22536
DNAH8
HCRTR2
CD109
IRAK1BP1
FAM46A
PM20D2
C6orf167
ASCC3
PKIB
FABP7
TPD52L1
C6orf174
NMBR
PHACTR2
COL28A1
NXPH1
NDUFA4
FERD3L
DNAH11
PDE1C
GLI3
MRPL32
HPVC1
LANCL2
VKORC1L1
PTPN12
ZNF804B
PFTK1
PDK4
HBP1
DOCK4
LOC401397
PPP1R3A
FOXP2
TFEC
KCND2
TMEM229A
C7orf68
FAM40B
BPGM
AKR1D1
TBXAS1
EPHB6
PRAGMIN
PSD3
CSGALNACT1
SCARA5
TGS1
NKAIN3
CA13
ATP6V0D2
MMP16
RIPK2
RUNX1T1
SLC30A8
KIAA0196
TRIB1
FAM84B
LOC727677
KHDRBS3
ACO1
LOC158381
GDA
TMC1
TLE4
SEC61B
GRIN3A
MAPKAP1
KLF6
DNAJC1
MSRB2
NRP1
ANKRD30A
SGMS1
PRKG1
SLC16A9
ZNF365
PPA1
UNC5B
CCDC109A
LOC283050
FAM190B
MYOF
SORCS1
ADD3
DUSP5
FAM196A
HCCA2
ST5
SAAL1
KCNA4
C11orf74
API5
CD82
SLC22A25
ME3
FAM76B
PDGFD
CASP12
C11orf93
GRIN2B
GUCY2C
RERGL
AEBP2
OVCH1
DENND5B
FGD4
SYT10
LRRK2
PRICKLE1
TMEM117
NELL2
KCNC2
LOC338758
DCN
ANKS1B
PABPC3
FOXO1
ENOX1
FNDC3A
LOC220429
DIAPH3
KLHL1
DACH1
C13orf37
LOC647288
FOXG1
NPAS3
EGLN3
C14orf147
SFTA3
SLC25A21
RPS29
L2HGDH
OTX2OS1
C14orf105
KCNH5
FUT8
SMOC1
RGS6
DIO2
TSHR
EML5
TTC8
PAPOLA
GABRG3
C15orf54
SNAP23
GATM
SQRDL
DTWD1
DMXL2
BNIP2
KIAA0101
MEGF11
LBXCOR1
PIAS1
IREB2
FAH
KIAA1199
AKAP13
AGBL1
NCRNA00052
LYSMD4
ABCC1
C16orf62
ACSM1
ZP2
SCNN1B
LCMT1
JMJD5
GDPD3
LONP2
IRX3
PLLP
CDH11
CDYL2
NCOR1
TMEM11
C17orf79
KRT24
CA10
TOM1L1
TMEM100
ANKFN1
MIR21
PRKCA
ARSG
FAM38B
ABHD3
MIB1
TTC39C
CDH2
MIR187
LOC647946
SYT4
MEX3C
DCC
NEDD4L
OR10H4
PLEKHF1
SIRPA
PAX1
BASE
RPRD1B
LOC339568
SULF2
USP25
C21orf131
NCRNA00158
MIR802
SH3BGR
ADRBK2
SFI1
MB
SERHL2
PPARA
PRKX
ARHGAP6
AP1S2
CNKSR2
SMS
CXorf21
RNU12
ACSL4
HTR2C
PLAC1
ZIC3
LDOC1
UBE2NL
IDS
LOC100272228

## Sheet: Table S5 MFM, MB-453
IFFO2
RAP1GAP
ZBTB40
EIF3I
NT5C1A
EDN2
HIVEP3
ATPAF1
HSPB11
C1orf177
PPAP2B
JUN
INADL
ROR1
CACHD1
GADD45A
DEPDC1
CTH
LRRIQ3
SLC44A5
SPATA1
BCAR3
S1PR1
AMY1B
NTNG1
SLC25A24
KIAA1324
MYBPHL
GNAT2
HSD3B1
SETDB1
DDR2
BRP44
CENPL
SOAT1
CEP350
CACNA1E
C1orf26
KIF21B
PPP1R12B
ADORA1
BTG2
LOC642587
HSD11B1
HIST3H3
RAB4A
SOX11
MYCNOS
HS1BP3
HADHB
SRD5A2
ATL2
FOXN2
SPTBN1
TMEM17
AFTPH
MEIS1
C2orf55
SULT1C3
INSIG2
KIF5C
RPRM
CCDC148
MYO3B
ITGA6
ATP5G3
PDE11A
SESTD1
ANKRD44
KLF7
ARL8B
KAT2B
UBE2E1
TGFBR2
SUSD5
ARF4
C3orf67
FILIP1L
PVRL3
RYK
PLSCR4
AGTR1
GYG1
TM4SF1
CLRN1
RARRES1
NMD3
SLITRK3
B3GNT5
YEATS2
ABCC5
TP63
HRASLS
DTHD1
KIAA1239
FLJ13197
RPL21P44
CXCL6
ATOH1
CCDC109B
ELOVL6
SYNPO2
SPRY1
INTU
SCLT1
GYPE
SLC10A7
PDGFC
ANKH
C1QTNF3
AGXT2
UGT3A2
EGFLAM
MOCS2
FLJ37543
MAST4
COL4A3BP
FAM172A
SLCO4C1
HISPPD1
FEM1C
CDO1
FLJ44606
ACSL6
PRELID2
HTR4
MFAP3
SH3PXD2B
NEURL1B
CAP2
KIAA1009
RNGTT
TSG1
FUT9
C6orf168
MCHR2
BEND3
RFX6
SLC35F1
PTPRK
EPB41L2
MED23
MYB
AHI1
PDE7B
TNFAIP3
KIAA1244
C6orf103
RAPGEF5
BBS9
IGFBP3
CRCP
NCRNA00174
MDH2
RSBN1L
PHTF2
COL1A2
PON3
ZNF277
MDFIC
FEZF1
CADPS2
GPR37
GRM8
AHCYL2
FLJ43663
MKLN1
MRPS33
OR2A14
ERICH1
ZNF395
KCNU1
TACC1
C8orf4
PENK
FAM110B
CHD7
EYA1
TCEB1
ZFHX4
FAM92A1
YWHAZ
OXR1
LOC157381
WISP1
NDRG1
KANK1
ANXA2P2
KLF9
PCSK5
CYLC2
PALM2
TNC
ASTN2
TTLL11
NUP214
MED27
NTNG2
PITRM1
CALML3
SFMBT2
PLXDC2
LYZL1
SVIL
EPC1
ZNF22
CCDC6
ANK3
RHOBTB1
CCAR1
HK1
AP3M1
ADK
GHITM
SORBS1
LCOR
CCDC147
GPAM
CTR9
FAR1
IMMP1L
CD44
SLC43A1
GLYATL1
CABP2
ALDH3B2
C2CD3
POLD3
ARRB1
GRM5
ENDOD1
NCAM1
SIDT2
TMEM25
RICS
LOH12CR1
BCAT1
CCDC91
SLC38A4
WIBG
ERBB3
CS
AVPR1A
PPP1R12A
SLC6A15
WDR51B
TMCC3
MIR492
ASCL4
TBX3
GJA3
LOC646405
FLT1
FRY
DGKH
LOC100190939
LRCH1
SUCLA2
LOC220115
SLC10A2
ARHGAP5
FAM177A1
KIAA0391
RALGAPA1
C14orf106
MDGA2
POLE2
TRIM9
KTN1
C14orf101
PPM1A
SIX6
SIX1
RHOJ
SGPP1
GALNTL1
SFRS5
ENTPD5
LTBP2
BATF
VASH1
ATXN3
C14orf64
WARS
RYR3
C15orf29
MFAP1
CEP152
COPS2
ATP8B4
MAPK6
RAB27A
NEDD4
ADAM10
TLN2
MAP2K5
ITGA11
KIF23
THAP10
THSD4
BBS4
MTHFS
IQGAP1
CHSY1
HMOX2
MKL2
DNAH3
POLR3E
GPT2
PHKB
SALL1
TOX3
HTA
MAF
C16orf61
CPNE7
ANKFY1
PMP22
RAI1
CYTSB
BLMH
FBXL20
KPNB1
STXBP4
ERN1
SPIRE1
ANKRD30B
SLC14A2
TCF4
PMAIP1
DNM2
ZNF833
TPM4
LGI4
SIPA1L3
RINL
C20orf96
ATRN
PLCB4
ABHD12
PPP1R16B
SLC2A10
NCOA3
PTGIS
B4GALT5
SUMO1P1
C20orf197
PRSS7
N6AMT1
KCNJ6
ERG
ZDHHC8P
TTC28
KREMEN1
MKL1
RBX1
PACSIN2
FBLN1
TBC1D22A
TTLL8
FAM9B
MOSPD2
NHS
ARX
MAGEB18
IL1RAPL1
BCOR
LOC100132831
MAOB
CHST7
SLC9A7
SMC1A
UBQLN2
AR
LOC442459
TSPAN6
COL4A6
MST4
MIR363
SRD5AP1
AFF2
VBP1

## Sheet: Table S6 ZR and MB-453
EIF4G3
CITED4
MYSM1
SGIP1
SYDE2
FAM72D
NOTCH2NL
CHD1L
YY1AP1
CCDC19
NOS1AP
ATP1B1
FMO2
FASLG
RGS8
RNF2
RGS1
RGS13
PTPRC
ZNF281
SNRPE
MAPKAPK2
SMYD2
PTPN14
MARK1
HLX
CAPN8
DEGS1
SRP9
EXOC8
DISC1
TARBP1
RYR2
PLD5
LOC148824
ALLC
SGK493
EML6
REG3A
TMEM182
TGFBRAP1
SULT1C4
EPB41L5
CLASP1
ACVR2A
RBM43
FMNL2
ACVR1
TBR1
SLC4A10
B3GALT1
METTL8
AGPS
OSBPL6
CALCRL
HECW2
ABCA12
FN1
ACSL3
LRRN1
SGOL1
PTPRG
COL8A1
CBLB
ZBTB20
NCRNA00119
RNF7
TM4SF18
TIPARP
IQCJ
SERPINI1
PAK2
RBM47
LNX1
KDR
TECRL
SULT1E1
SLC4A4
MTHFD2L
EPGN
2011-09-01
PAQR3
PRDM8
TMEM150C
ARHGAP24
SLC10A6
UBE2D3
PDE5A
TNIP3
LOC285419
FAT4
CCRN4L
LOC340017
FAM198B
FSTL5
NAF1
TLL1
SPOCK3
DDX60
VEGFC
LOC285501
WWC2
LOC728411
PRKAA1
MAP3K1
ATP6AP1L
TMEM161B
ST8SIA4
C5orf30
C5orf13
C5orf48
ANKRD43
VDAC1
NRG2
TIGD6
KIF4B
N4BP3
EDN1
SOX4
HIST1H2AK
CD2AP
C6orf138
GSTA3
COL21A1
EYS
HTR1B
PRDM1
FOXO3
FRK
IL22RA2
FBXO5
SLC22A3
PHF14
SCIN
AHR
NUPL2
UPP1
STEAP4
DLX6AS
TES
EXOC4
LOC100124692
PIP
INTS9
NRG1
PCMTD1
ASPH
ARFGEF1
SLCO5A1
TRAM1
KCNB2
RPL7
FABP5
CA2
CNBD1
C8orf47
ZFPM2
RAD21
RFX3
KDM4C
MPDZ
FAM154A
TUSC1
LINGO2
MIR873
C9orf122
LPPR1
DFNB31
STOM
ZBTB43
PRKCQ
SFTA1P
SLC39A12
COMMD3
GPR158
ITGB1
ANXA8L2
ARID5B
SAR1A
SGPL1
LOC650623
PANK1
LGI1
SCD
CNNM2
SORCS3
ACADSB
BNIP3
BDNF
KIF18A
METT5D1
PACSIN3
PTPRJ
OR8U8
TPCN2
PGM2L1
FAM181B
FOLR4
AMOTL1
CARD17
SIK2
PAFAH1B2
C12orf5
LST-3TM12
ETNK1
PAWR
TMTC3
ATP2B1
C12orf74
ASCL1
PRDM4
FBXW8
DYNLL1
C1QTNF9B
COG6
SERP2
ATP7B
OXGR1
ATP11A
C14orf165
KLHDC2
GNG2
GPR137C
C14orf166B
STON2
GALC
PTPN21
TTC7B
C14orf159
EIF5
SLC24A5
WDR72
GRINL1A
VPS13C
LOC145837
HMG20A
ADCY9
ERCC4
ITGAM
ABCC11
LOC644649
CDH1
CNTNAP4
MON1B
GDPD1
H3F3B
DLGAP1
PTPRM
MC5R
ROCK1
LOC728606
KIAA1328
RIT2
ZBTB7C
MYO5B
CCDC68
TXNL1
CDH20
SERPINB5
CDH7
DOK6
NETO1
CNDP1
C19orf50
C19orf12
CYP2B7P1
CEACAM16
LOC100130264
C20orf26
RALGAPA2
KIF3B
PXMP4
AHCY
C20orf95
BCL2L13
ASCC2
FAM156B
EDA
NHSL2
NCRNA00182
CYSLTR1
DIAPH2
ARMCX4
IL1RAPL2
ZCCHC16
ACTRT1
USP26
GPC3
CD40LG
MAGEC3
SPANXN1
CXorf51
GABRE

## Sheet: Table S7 ZR-75-1 only
ALDH4A1
C1orf151
LRRC7
LOC441897
ADORA3
SYCP1
SLC22A15
IGSF3
MAN1A2
HMGCS2
LOC647121
CA14
FCER1A
MGST3
RCSD1
GORAB
SERPINC1
RGL1
EDEM3
CFH
SRGAP2
IL19
RAB3GAP2
TAF1A
CAPN2
FBXO28
NVL
WDR26
KIAA1383
SLC35F3
EDARADD
RNASEH1
C2orf43
CRIM1
REL
ST3GAL5
SLC9A2
FHL2
RGPD3
IL1F10
ARL6IP6
CSRNP3
LOC100130691
HSPD1
LOC200726
PLEKHM3
IKZF2
SLC16A14
MLPH
LRRFIP1
IQSEC1
GLB1
ULK4
NSUN3
TMEM45A
TRAT1
PARP15
NMNAT3
TFDP2
LOC201651
SHOX2
PPM1L
SLC7A14
RPL22L1
KCNIP4
RHOH
GABRG1
KIAA0114
LOC100130017
ALB
KLHL8
HSD17B11
HERC6
EMCN
NFKB1
MAP9
2001-03-01
GPM6A
TAS2R1
OXCT1
ACTBL2
RGS7BP
MCTP1
SPOCK1
HNRNPA0
SH3RF2
PDE6A
TCOF1
C5orf4
CYFIP2
RNF145
TRERF1
CLIC5
AKAP7
LATS1
CHST12
DGKB
IL6
NPY
C7orf71
DPY19L1
GPR141
HEPACAM2
SHFM1
LMTK2
LHFPL3
SRPK2
TPK1
PTPRN2
FGF20
STC1
ADRA1A
AGPAT6
XKR4
MIR124-2
ZFAND1
LRRCC1
ESRP1
KLF10
KCNV1
EXT1
MRPL13
KCNQ3
MIR30D
CYP11B2
KIAA0020
C9orf150
FREM1
IFNA13
LOC554202
MOBKL2B
PIP5K1B
RORB
SLC28A3
FGD3
C9orf3
C9orf5
LOC100128811
MKX
PHYHIPL
SLC25A16
COL13A1
AGAP5
GFRA1
PDZD8
C10orf84
BCCIP
ZBED5
LGR4
SLC35C1
OR4C3
KCTD21
PGR
ALKBH8
FAM55B
GRAMD1B
OR8G1
KCNA5
SLC2A3
A2M
DDX12
OLR1
STYK1
C12orf60
ARHGDIB
EPS8
PDE3A
SLCO1C1
ABCC9
C12orf71
CAPRIN2
COL2A1
MUCL1
OR9K2
SRGAP1
TBK1
GNS
IFNG
YEATS4
RAB21
CAPS2
ATXN2
KNTC1
TMEM132B
DNAJC15
TBC1D4
UCHL3
SCEL
DOCK9
ZIC2
DHRS2
AP4S1
GPR65
NOX5
PDE8A
ABCA17P
PARN
KIAA0556
RPGRIP1L
LOC283867
PRMT7
TERF2IP
HSD17B2
AIPL1
RUNDC1
MAPT
HLF
MAP2K6
KCNJ16
CYTH1
CLUL1
YES1
SMCHD1
MYL12B
GNAL
CEP76
OSBPL1A
KIAA1012
NOL4
SLC39A6
SLC14A1
C18orf26
RTTN
ZNF236
LOC148189
LOC148145
GAPDHS
LYPD3
NLRP2
BMP2
LOC284788
SDC4
MYO18B
HMGXB4
STS
FRMPD4
USP9X
RP2
PHKA1
HMGN5
PABPC5
SYTL4
NOX1
MUM1L1
TRPC5
CXorf61
WDR44
DCAF12L1
XPNPEP2
FAM45B
MIR891A

## Sheet: Table S8 T-47D, ZR and MB-453
IGSF21
TMEM57
C1orf168
ELTD1
LRRC8B
PALMD
HAPLN2
KIFAP3
RGS18
DENND1B
CACNA1S
ETNK2
PCNXL2
CHRM3
WDR64
GRHL1
ATAD2B
FOSL2
THUMPD2
REG3G
LYPD6B
MMADHC
PLCL1
SPHKAP
CNTN6
CRBN
OXTR
MITF
LOC152225
ZPLD1
LSAMP
BCHE
RTP4
C4orf34
UGT2B10
DCK
ADAMTS3
SHROOM3
NUDT9
ALPK1
RAPGEF2
CPE
MFAP3L
MGC45800
CDH10
PARP8
ISL1
PELO
IL31RA
ZSWIM6
RASA1
CSNK1G3
SIL1
GABRG2
ATP6V0E1
GMDS
LOC285847
KCTD20
MEP1A
GPR110
DEFB133
TPBG
AIM1
STXBP5
C6orf118
AGR3
IGF2BP3
CREB5
CPVL
CDC14C
VWC2
EGFR
GUSB
MAGI2
SEMA3A
SEMA3D
TP53TG1
TSPAN33
PTN
GFRA2
C8orf75
UNC5D
KIAA0146
EFCAB1
OPRK1
LOC401463
ARMC1
PKIA
MRPS28
PGCP
RSPO2
TTC35
EFR3A
ROR2
AKAP2
TLR4
DBC1
PBX3
CRAT
PFKP
AGAP6
EXOC6
XPNPEP1
BAG3
SEC23IP
ZRANB1
LOC100169752
FANK1
SYT9
FLJ46111
ANO3
DCDC1
PAMR1
OR5AK2
CCDC67
GRIA4
AASDHPPT
ETV6
PIK3C2G
SLC2A13
CNTN1
CNOT2
CHPT1
KCTD12
GPC5
HS6ST3
EFNB2
RPGRIP1
G2E3
TMX1
RBM25
FOXN3
TCF12
ANP32A
MORF4L1
NR2F2
CRAMP1L
C16orf72
CDH8
MPHOSPH6
TMEM49
2010-03-01
SLC9A3R1
CBX4
C18orf2
LOC390858
TMX3
YIF1B
PCSK2
PYGB
GHRH
CTNNBL1
DHX35
SEMG2
KCNB1
CLDN8
XKR3
BPIL2
PDGFB
AKAP4
SH3BGRL
KLHL4
LONRF3
ODZ1

## Sheet: Table S9 T-47D, MFM, MB-453
NPHP4
MATN1
PHC2
MACF1
TRIT1
CYP4X1
PRKAA2
LOC729467
SSX2IP
CDC7
ABCD3
CSF1
FMO4
IER5
HHIPL2
TP53BP2
YWHAQ
ODC1
OSR1
TTC32
IL18RAP
ACTR3
NCKAP1
PARD3B
DIS3L2
SH3BP4
BHLHE40
EOMES
CMTM8
CMTM7
PRICKLE2
MAGI1
KBTBD8
RYBP
SLCO2A1
SR140
C3orf79
KCNAB1
CCNL1
GFM1
UTS2D
ATP13A4
BDH1
CCDC158
RASGEF1B
HPGDS
PPA2
UGT8
TRPC3
SH3D19
IRX1
ARL15
MCCC2
SSBP2
GPR98
LNPEP
PRR16
JAKMIP2
LARP1
LY86
IP6K3
PGC
RUNX2
GCM1
ZNF451
IMPG1
MARCKS
NT5DC1
LAMA2
EYA4
MAP3K5
AIG1
SNX9
TYW1
CDK6
DLD
OR9A2
NACAP1
C5
NR6A1
NEBL
PIP4K2A
ARMC3
LRIT1
RNLS
GOT1
SLC1A2
TRIM44
LDLRAD3
DKFZp779M0652
OR4C12
SLC35F2
OPCML
CPNE8
PDZRN4
FAIM2
DUSP6
PLEKHG7
LOC100128191
C12orf51
KSR2
WDR66
UBL3
RFC3
DLEU7
DZIP1
RAB20
TXNDC16
PRKCH
FLVCR2
TTLL5
MIR376A1
RCOR1
LIPC
MYO1E
MGC15885
EFTUD1
CREBBP
TAT
COTL1
CRISPLD2
USP22
ZNF521
VAV1
CYP4F22
CYP4F8
ZNF486
UBA2
KLK2
SIGLEC6
ZNF350
RP5-1022P6.2
TMX4
SNX5
NKX2-2
RALGAPB
CXADR
ITSN1
C21orf130
PDE9A
PEX26
CYTSA
GRAP2
TNRC6B
C22orf9
CDKL5
MAP7D2
MAOA
KDM6A
POU3F4
C1GALT1C1
LOC286467
MCF2

[truncated: 6 more sheets: Table S10 T-47D and MFM-223, Table S11 T-47D only, Table S12 ZR and MFM, Table S13 T-47D, ZR and MFM, Table S14 T-47D and MB-453, Table S15 T-47D and ZR]
