# Supplementary material for: The androgen receptor interacts with GATA3 to transcriptionally regulate a luminal epithelial cell phenotype in breast cancer
Source: Genome Biol. 2024 Feb 5;25:44. doi: 10.1186/s13059-023-03161-y (PMC10840202; doi:10.1186/s13059-023-03161-y)
Supplement: Supplementary file 6 — Additional file 6. RNA-seq differential expression results. [file 13059_2023_3161_MOESM6_ESM.xlsx]

## Sheet: Table of Contents
Additional file 6: RNA-seq differential expression results
Table S1. T-47D DHT vs Veh
Table S2. ZR-75-1 DHT vs Veh
Table S3. MDA-MB-453 DHT vs Veh
Table S4. MFM-223 DHT vs Veh

## Sheet: Table S1
gene_id	gene_name	logCPM	logFC	PValue	FDR	gene_biotype	entrezid	ave_tx_len	gc_content	rankingStat	signedRank	DE
ENSG00000137801	THBS1	7.15972	1.26933	7.06149e-12	4.87145e-08	protein_coding	7057	1527.5	47.7823	11.1511	13013	TRUE
ENSG00000182795	C1orf116	2.60389	3.7794	7.48706e-12	4.87145e-08	protein_coding	79098	4321.5	52.5512	11.1257	13012	TRUE
ENSG00000164188	RANBP3L	5.47661	2.34252	1.81876e-11	7.31953e-08	protein_coding	202151	2251.75	35.8388	10.7402	13011	TRUE
ENSG00000135373	EHF	7.95031	1.07543	2.24991e-11	7.31953e-08	protein_coding	26298	1326	45.0101	10.6478	13010	TRUE
ENSG00000156284	CLDN8	4.04288	1.89393	2.88223e-10	7.50129e-07	protein_coding	9073	2092	37.3327	9.54027	13009	TRUE
ENSG00000157214	STEAP2	5.24835	1.08292	7.12796e-10	1.49369e-06	protein_coding	261729	3202.9	38.2372	9.14703	13008	TRUE
ENSG00000109906	ZBTB16	2.31523	5.60886	8.05265e-10	1.49369e-06	protein_coding	7704	2141.78	53.8493	9.09406	13007	TRUE
ENSG00000152661	GJA1	2.69754	1.94077	9.18274e-10	1.49369e-06	protein_coding	2697	2787.25	41.6629	9.03703	13006	TRUE
ENSG00000100003	SEC14L2	3.06186	1.97283	1.09977e-09	1.59014e-06	protein_coding	23541	1251.06	55.2567	8.9587	13005	TRUE
ENSG00000127663	KDM4B	5.40679	1.165	4.52792e-09	5.89218e-06	protein_coding	23030	2790.92	61.0851	8.3441	13004	TRUE
ENSG00000164647	STEAP1	3.19038	1.40517	1.12287e-08	1.32835e-05	protein_coding	26872	993.333	39.396	7.94967	13003	TRUE
ENSG00000111961	SASH1	4.93853	1.00592	2.17626e-08	2.35997e-05	protein_coding	23328	1673.55	48.297	7.66229	13002	TRUE
ENSG00000181744	DIPK2A	6.01806	0.874476	2.76007e-08	2.76283e-05	protein_coding	205428	1696.29	42.5467	7.55908	13001	TRUE
ENSG00000167291	TBC1D16	5.75145	0.752895	4.9857e-08	4.63421e-05	protein_coding	125058	2928.11	58.6916	7.30227	13000	TRUE
ENSG00000125430	HS3ST3B1	2.16403	2.10795	6.45715e-08	5.03897e-05	protein_coding	9953	4088.5	51.7427	7.18996	12999	TRUE
ENSG00000196208	GREB1	6.16458	0.787599	6.57623e-08	5.03897e-05	protein_coding	9687	3229.9	53.3546	7.18202	12998	TRUE
ENSG00000170017	ALCAM	7.45124	0.726008	6.7536e-08	5.03897e-05	protein_coding	214	2267.56	38.3477	7.17046	12997	TRUE
ENSG00000096060	FKBP5	6.4551	0.98098	6.97007e-08	5.03897e-05	protein_coding	2289	4725.25	42.7596	7.15676	12996	TRUE
ENSG00000125848	FLRT3	5.18667	0.893462	8.9784e-08	6.14926e-05	protein_coding	23767	3456.67	39.2382	7.0468	12995	TRUE
ENSG00000183111	ARHGEF37	5.87385	0.703464	3.60689e-07	0.000234682	protein_coding	389337	2009.67	53.7237	6.44287	12994	TRUE
ENSG00000174469	CNTNAP2	3.67916	0.980793	4.30452e-07	0.000266737	protein_coding	26047	2169.67	44.6977	6.36608	12993	TRUE
ENSG00000179104	TMTC2	5.62172	0.711312	4.88496e-07	0.000288945	protein_coding	160335	4478.6	43.7413	6.31114	12992	TRUE
ENSG00000013588	GPRC5A	4.5018	0.69624	1.08302e-06	0.000610988	protein_coding	9052	2115	50.4255	5.96536	12991	TRUE
ENSG00000143153	ATP1B1	6.45903	0.619641	1.12685e-06	0.000610988	protein_coding	481	1847.33	44.5868	5.94813	12990	TRUE
ENSG00000154153	RETREG1	4.29336	0.824138	1.24253e-06	0.000646763	protein_coding	54463	1583.17	41.7412	5.90569	12989	TRUE
ENSG00000154309	DISP1	4.8723	0.898461	2.52762e-06	0.00126507	protein_coding	84976	1952.5	45.5924	5.59729	12988	TRUE
ENSG00000139211	AMIGO2	4.29037	-0.740018	3.56841e-06	0.00171984	protein_coding	347902	3225.67	44.6109	-5.44753	1	TRUE
ENSG00000064042	LIMCH1	5.10319	0.589238	4.79873e-06	0.00223021	protein_coding	22998	3245.55	45.2942	5.31887	12987	TRUE
ENSG00000187889	FYB2	2.09857	1.23659	5.48231e-06	0.00246005	protein_coding	199920	1719.2	39.879	5.26104	12986	TRUE
ENSG00000163347	CLDN1	8.70725	-0.53822	7.33206e-06	0.0031804	protein_coding	9076	1939	41.6452	-5.13477	2	TRUE
ENSG00000214313	AZGP1P1	0.882641	2.47076	8.96022e-06	0.00376127	transcribed_unprocessed_pseudogene	646282	1041.5	55.1128	5.04768	12985	TRUE
ENSG00000137266	SLC22A23	5.85187	0.631923	1.34069e-05	0.00545201	protein_coding	63027	2217	56.6907	4.87267	12984	TRUE
ENSG00000171208	NETO2	1.80959	1.3506	1.38298e-05	0.00545355	protein_coding	81831	2675.4	40.5771	4.85918	12983	TRUE
ENSG00000159216	RUNX1	4.19248	0.632454	1.47447e-05	0.00555118	protein_coding	861;100506403	2351.89	48.2874	4.83137	12982	TRUE
ENSG00000069702	TGFBR3	1.95553	1.35896	1.49305e-05	0.00555118	protein_coding	7049	2830.36	45.7956	4.82592	12981	TRUE
ENSG00000186197	EDARADD	3.89128	0.763931	1.82173e-05	0.00658503	protein_coding	128178	2067	50.3241	4.73952	12980	TRUE
ENSG00000005469	CROT	5.02435	0.564562	2.28273e-05	0.00802841	protein_coding	54677	1574.43	39.3521	4.64155	12979	TRUE
ENSG00000224689	ZNF812P	1.1982	1.89822	2.71875e-05	0.00889142	transcribed_unprocessed_pseudogene	NA	1390.33	42.6756	4.56563	12978	TRUE
ENSG00000198944	SOWAHA	4.96183	0.573525	2.73165e-05	0.00889142	protein_coding	134548	3485	57.6758	4.56357	12977	TRUE
ENSG00000138696	BMPR1B	3.47618	-0.703986	2.73309e-05	0.00889142	protein_coding	658	2672.22	40.5946	-4.56335	3	TRUE
ENSG00000152766	ANKRD22	5.29835	0.564429	3.87165e-05	0.0122882	protein_coding	118932	2156	38.6132	4.4121	12976	TRUE
ENSG00000121057	AKAP1	4.92088	0.570516	3.97125e-05	0.0123042	protein_coding	8165	1678.95	54.9436	4.40107	12975	TRUE
ENSG00000138496	PARP9	4.83215	0.535173	4.61912e-05	0.0139454	protein_coding	83666	3025.86	43.3502	4.33544	12974	TRUE
ENSG00000102554	KLF5	2.83045	0.788042	4.71526e-05	0.0139454	protein_coding	688	1636.2	43.5277	4.32649	12973	TRUE
ENSG00000160862	AZGP1	4.60624	0.850442	5.05664e-05	0.0146227	protein_coding	563	988.833	53.2951	4.29614	12972	TRUE
ENSG00000168502	MTCL1	2.23619	0.951731	5.42126e-05	0.0153363	protein_coding	23255	2489.56	56.5059	4.2659	12971	TRUE
ENSG00000165272	AQP3	0.778507	1.96378	5.95154e-05	0.0164782	protein_coding	360	1282.86	58.6971	4.22537	12970	TRUE
ENSG00000171617	ENC1	5.41263	-0.584864	6.27763e-05	0.0170189	protein_coding	8507	3553.38	49.5269	-4.2022	4	TRUE
ENSG00000256229	ZNF486	3.31992	0.675186	7.82621e-05	0.0207842	protein_coding	90649	2314.5	40.6783	4.10645	12969	TRUE
ENSG00000008513	ST3GAL1	5.79673	-0.521829	8.27601e-05	0.0214563	protein_coding	6482	1976.06	52.4148	-4.08218	5	TRUE
ENSG00000255823	MTRNR2L8	5.91967	-1.28068	8.40907e-05	0.0214563	protein_coding	100463486	1293	42.5367	-4.07525	6	TRUE
ENSG00000149292	TTC12	4.87966	0.559771	8.64136e-05	0.021625	protein_coding	54970	1124.95	48.6808	4.06342	12968	TRUE
ENSG00000049759	NEDD4L	6.14738	0.486245	9.13108e-05	0.0224194	protein_coding	23327	2835.49	44.912	4.03948	12967	TRUE
ENSG00000124713	GNMT	3.81052	0.601939	0.000100835	0.0242993	protein_coding	27232;107080644	1076	59.4796	3.99639	12966	TRUE
ENSG00000186458	DEFB132	0.920733	2.03263	0.000104399	0.0247008	protein_coding	400830	2133	40.5063	3.9813	12965	TRUE
ENSG00000104205	SGK3	2.79095	0.769481	0.000134376	0.0312256	protein_coding	23678	1641.57	39.0131	3.87168	12964	TRUE
ENSG00000047644	WWC3	7.57903	0.4455	0.000155618	0.0350139	protein_coding	55841	3741	54.5576	3.80794	12963	TRUE
ENSG00000121644	DESI2	5.9959	0.476163	0.000157747	0.0350139	protein_coding	51029	1622	45.5148	3.80204	12962	TRUE
ENSG00000104643	MTMR9	4.73848	0.497924	0.00015875	0.0350139	protein_coding	66036	3456.75	40.6596	3.79929	12961	TRUE
ENSG00000170745	KCNS3	2.99457	-0.684566	0.000169792	0.036825	protein_coding	3790	1287.2	50.5594	-3.77008	7	TRUE
ENSG00000141668	CBLN2	5.05631	-0.498281	0.000181613	0.0387431	protein_coding	147381	1262.67	46.8585	-3.74085	8	TRUE
ENSG00000111666	CHPT1	5.23837	0.505821	0.000200227	0.042025	protein_coding	56994	1402.3	43.5071	3.69848	12960	TRUE
ENSG00000175906	ARL4D	5.78253	-0.469252	0.000208395	0.0430452	protein_coding	379	1578	54.8162	-3.68111	9	TRUE
ENSG00000146411	SLC2A12	1.15458	1.45411	0.000233249	0.0474261	protein_coding	154091	5572	39.5549	3.63218	12959	TRUE
ENSG00000137501	SYTL2	3.17279	-0.631071	0.00024595	0.0492392	protein_coding	54843	2263.07	42.2922	-3.60915	10	TRUE
ENSG00000113739	STC2	7.72129	0.444478	0.000265474	0.0523426	protein_coding	8614	1518	52.9249	3.57598	12958	FALSE
ENSG00000185697	MYBL1	5.52807	0.457844	0.000280744	0.0545271	protein_coding	4603	2023.33	43.3608	3.55169	12957	FALSE
ENSG00000108691	CCL2	1.1111	-1.53336	0.000290284	0.055551	protein_coding	6347	866.25	46.1183	-3.53718	11	FALSE
ENSG00000136111	TBC1D4	4.21649	0.509745	0.000295643	0.0557566	protein_coding	9882	3646.62	45.9397	3.52923	12956	FALSE
ENSG00000145569	OTULINL	2.18923	0.796093	0.000332165	0.0617494	protein_coding	54491	2668	40.3173	3.47865	12955	FALSE
ENSG00000269028	MTRNR2L12	6.46335	-1.05841	0.000349348	0.0640291	protein_coding	100462981	1049	40.5148	-3.45674	12	FALSE
ENSG00000137331	IER3	5.08123	-0.485605	0.000387515	0.0700379	protein_coding	8870	1293.5	58.3301	-3.41171	13	FALSE
ENSG00000198435	NRARP	3.65362	0.549108	0.000415633	0.0740909	protein_coding	441478	2641	59.22	3.38129	12954	FALSE
ENSG00000111885	MAN1A1	3.50667	0.579065	0.000425095	0.0747535	protein_coding	4121	5018	42.7063	3.37151	12953	FALSE
ENSG00000170561	IRX2	3.93149	0.547904	0.000460953	0.0799784	protein_coding	153572	2854.5	57.4356	3.33634	12952	FALSE
ENSG00000140798	ABCC12	2.71081	0.680567	0.000477692	0.0817922	protein_coding	94160	2744.08	50.3798	3.32085	12951	FALSE
ENSG00000235448	LURAP1L-AS1	3.53382	-0.586645	0.000499929	0.0838894	lncRNA	NA	968.5	36.2674	-3.30109	14	FALSE
ENSG00000105810	CDK6	3.82138	0.529882	0.000502833	0.0838894	protein_coding	1021	4999.6	40.5912	3.29858	12950	FALSE
ENSG00000141519	CCDC40	2.27019	0.771378	0.000512337	0.084393	protein_coding	55036	1571.69	57.0605	3.29044	12949	FALSE
ENSG00000109062	SLC9A3R1	7.25346	0.422151	0.000542019	0.0881662	protein_coding	9368	1070.4	61.1921	3.26599	12948	FALSE
ENSG00000116667	C1orf21	2.16443	0.820027	0.000578998	0.0930185	protein_coding	81563	2859.38	43.047	3.23732	12947	FALSE
ENSG00000121957	GPSM2	5.84016	0.433234	0.000589228	0.0935076	protein_coding	29899	2976.5	41.829	3.22972	12946	FALSE
ENSG00000111371	SLC38A1	8.60603	0.400852	0.000609431	0.0955485	protein_coding	81539	2242.91	43.2677	3.21508	12945	FALSE
ENSG00000171189	GRIK1	1.06853	-1.57606	0.000673009	0.10426	protein_coding	2897	3070.38	47.1481	-3.17198	15	FALSE
ENSG00000264940	SNORD3C	5.47719	-1.09654	0.000747812	0.114486	snoRNA	NA	581	54.9053	-3.12621	16	FALSE
ENSG00000258725	PRC1-AS1	1.21042	-1.15945	0.000813355	0.1223	lncRNA	100507118	1400.17	43.5305	-3.08972	17	FALSE
ENSG00000233008	LINC01725	0.791671	-1.35119	0.000817651	0.1223	lncRNA	101927560;101927587	1812.62	40.542	-3.08743	18	FALSE
ENSG00000167183	PRR15L	5.09471	0.471035	0.0008721	0.128962	protein_coding	79170	1524	52.231	3.05943	12944	FALSE
ENSG00000155792	DEPTOR	3.8516	0.530094	0.000918586	0.13431	protein_coding	64798	1510.67	49.338	3.03688	12943	FALSE
ENSG00000124171	PARD6B	6.89661	-0.444366	0.000951925	0.137638	protein_coding	84612	2550.5	40.7959	-3.0214	19	FALSE
ENSG00000145685	LHFPL2	3.9572	-0.493192	0.00100663	0.143948	protein_coding	10184	1859.25	48.4201	-2.99713	20	FALSE
ENSG00000066583	ISOC1	4.98612	0.431521	0.001117	0.157995	protein_coding	51015	1261.5	45.7392	2.95195	12942	FALSE
ENSG00000049130	KITLG	5.63419	0.50396	0.00117346	0.164197	protein_coding	4254	3542.83	36.7926	2.93053	12941	FALSE
ENSG00000236088	COX10-AS1	3.58993	0.559213	0.00119713	0.165726	lncRNA	100874058	2373.74	41.0124	2.92186	12940	FALSE
ENSG00000107562	CXCL12	3.42433	-0.65324	0.0012772	0.174564	protein_coding	6387	1172.38	50.8903	-2.89374	21	FALSE
ENSG00000151929	BAG3	3.85823	0.518178	0.0012878	0.174564	protein_coding	9531	1853.5	58.2412	2.89015	12939	FALSE
ENSG00000139517	LNX2	5.28876	0.442554	0.00130324	0.174836	protein_coding	222484	4699	41.0726	2.88498	12938	FALSE
ENSG00000198740	ZNF652	6.78781	0.428662	0.00134596	0.178724	protein_coding	22834	5686.25	41.7806	2.87097	12937	FALSE
ENSG00000138814	PPP3CA	6.59751	0.410947	0.00138764	0.181715	protein_coding	5530	2377.33	42.8491	2.85772	12936	FALSE
ENSG00000163171	CDC42EP3	5.48346	0.418661	0.00139642	0.181715	protein_coding	10602	2739.67	41.6596	2.85499	12935	FALSE
ENSG00000147642	SYBU	2.64279	0.597115	0.00165939	0.213443	protein_coding	55638	1623.87	51.3394	2.78005	12934	FALSE
ENSG00000156103	MMP16	4.35817	-0.463016	0.00168445	0.213443	protein_coding	4325	3554.75	38.0828	-2.77354	22	FALSE
ENSG00000229344	MTCO2P12	0.938661	-1.53215	0.00168944	0.213443	unprocessed_pseudogene	NA	682	45.3079	-2.77226	23	FALSE
ENSG00000287202	AC008119.1	1.14242	-1.05625	0.00176165	0.220426	lncRNA	NA	2388	39.5729	-2.75408	24	FALSE
ENSG00000269933	AL031429.2	0.741803	-1.21615	0.00192476	0.238542	lncRNA	NA	649	36.5177	-2.71562	25	FALSE
ENSG00000076641	PAG1	4.52674	0.443764	0.00216201	0.265417	protein_coding	55824	3074.75	41.7188	2.66514	12933	FALSE
ENSG00000172671	ZFAND4	3.86945	0.477076	0.00248806	0.30259	protein_coding	93550	1925.44	42.6799	2.60414	12932	FALSE
ENSG00000241878	PISD	3.80475	0.459732	0.0026615	0.318045	protein_coding	23761	1540.35	58.3136	2.57487	12931	FALSE
ENSG00000152620	NADK2	5.91672	0.419851	0.00266402	0.318045	protein_coding	133686	1802.45	39.4412	2.57446	12930	FALSE
ENSG00000105835	NAMPT	6.42011	0.422651	0.00289673	0.342683	protein_coding	10135	1131.08	39.2478	2.53809	12929	FALSE
ENSG00000168297	PXK	5.5272	-0.411826	0.00302212	0.352446	protein_coding	54899	1881.07	44.5187	-2.51969	26	FALSE
ENSG00000126861	OMG	1.27292	-1.23742	0.00303342	0.352446	protein_coding	4974;101927057	1501	38.1246	-2.51807	27	FALSE
ENSG00000287045	AC072028.1	0.992163	-1.01909	0.00315893	0.359665	lncRNA	NA	3903	35.4343	-2.50046	28	FALSE
ENSG00000214944	ARHGEF28	3.8572	0.454143	0.00317498	0.359665	protein_coding	64283	3569.71	46.2362	2.49826	12928	FALSE
ENSG00000264895	AC006141.1	1.23295	-1.08725	0.00319445	0.359665	lncRNA	NA	2170	36.4055	-2.4956	29	FALSE
ENSG00000120162	MOB3B	0.763596	-1.31044	0.00320611	0.359665	protein_coding	79817	3661.5	43.3156	-2.49402	30	FALSE
ENSG00000113916	BCL6	5.40313	0.434793	0.00334223	0.371731	protein_coding	604	1763.64	51.0515	2.47596	12927	FALSE
ENSG00000148488	ST8SIA6	2.10475	0.725607	0.00339362	0.374248	protein_coding	338596	3143.33	40.1273	2.46934	12926	FALSE
ENSG00000122176	FMOD	1.08238	-1.08984	0.00350283	0.383044	protein_coding	2331	1679	53.5736	-2.45558	31	FALSE
ENSG00000227486	AL050309.1	0.941442	-1.20622	0.00355338	0.385335	lncRNA	NA	2556.86	40.5632	-2.44936	32	FALSE
ENSG00000134531	EMP1	2.41847	0.702075	0.00366474	0.393415	protein_coding	2012	1145.67	46.174	2.43596	12925	FALSE
ENSG00000109771	LRP2BP	0.962769	-1.05929	0.00371425	0.393415	protein_coding	55805	2799.75	39.8607	-2.43013	33	FALSE
ENSG00000253190	AC084082.1	1.23281	-1.49023	0.00371859	0.393415	lncRNA	NA	942	48.443	-2.42962	34	FALSE
ENSG00000102780	DGKH	4.88446	0.423196	0.0037749	0.395171	protein_coding	160851	5840.9	40.8533	2.42309	12924	FALSE
ENSG00000254893	AC113404.3	0.681231	-1.14253	0.00379593	0.395171	translated_processed_pseudogene	NA	555	38.1982	-2.42068	35	FALSE
ENSG00000173391	OLR1	4.82293	0.421524	0.00392686	0.405557	protein_coding	4973	874	43.5511	2.40596	12923	FALSE
ENSG00000286004	AC124944.3	1.31234	-1.0404	0.0039838	0.408198	lncRNA	NA	1617	53.6797	-2.3997	36	FALSE
ENSG00000278987	AL031009.1	1.27113	-1.04679	0.00402065	0.408755	TEC	NA	2182	45.0046	-2.3957	37	FALSE
ENSG00000169213	RAB3B	0.749576	1.29118	0.0040947	0.413057	protein_coding	5865	12780	44.687	2.38778	12922	FALSE
ENSG00000279500	AC108704.2	0.795252	-1.0489	0.00416306	0.416722	TEC	NA	1565	46.5815	-2.38059	38	FALSE
ENSG00000272341	AL137003.1	2.82631	-0.522644	0.00419831	0.417043	lncRNA	NA	2538	34.082	-2.37693	39	FALSE
ENSG00000143797	MBOAT2	5.66362	0.408455	0.00431689	0.425574	protein_coding	129642	1431.4	40.0028	2.36483	12921	FALSE
ENSG00000165685	TMEM52B	2.73069	0.532024	0.00436234	0.42682	protein_coding	120939	1193.5	46.3762	2.36028	12920	FALSE
ENSG00000184384	MAML2	4.17964	0.422009	0.00485833	0.471802	protein_coding	84441	5137.5	45.927	2.31351	12919	FALSE
ENSG00000272320	AL445309.1	2.30289	0.568986	0.00516378	0.49775	lncRNA	NA	1989	46.1538	2.28703	12918	FALSE
ENSG00000140548	ZNF710	3.32416	0.469378	0.00533657	0.510624	protein_coding	374655	1447.6	59.9889	2.27274	12917	FALSE
ENSG00000171791	BCL2	1.61711	-1.03557	0.00601691	0.571519	protein_coding	596	4981.25	44.261	-2.22063	40	FALSE
ENSG00000213300	HNRNPA3P6	0.76704	-1.07326	0.00612206	0.577293	processed_pseudogene	NA	1006	43.9364	-2.2131	41	FALSE
ENSG00000229989	MIR181A1HG	3.52156	-0.453023	0.00621892	0.582207	lncRNA	NA	1691.67	37.2611	-2.20629	42	FALSE
ENSG00000154511	DIPK1A	1.23489	-0.986965	0.00627798	0.583538	protein_coding	388650	2188.2	38.8264	-2.20218	43	FALSE
ENSG00000095321	CRAT	5.35859	0.388169	0.00635977	0.586948	protein_coding	1384	1142.33	61.7061	2.19656	12916	FALSE
ENSG00000155846	PPARGC1B	2.14801	0.58148	0.00643844	0.590024	protein_coding	133522	3588.14	55.5241	2.19122	12915	FALSE
ENSG00000144815	NXPE3	3.36144	0.444962	0.00662207	0.602608	protein_coding	91775	3468.14	42.7812	2.17901	12914	FALSE
ENSG00000214708	AC116407.1	2.03892	0.654746	0.0066924	0.604779	lncRNA	105371730	1599	50.9068	2.17442	12913	FALSE
ENSG00000272572	AL138762.1	0.815918	-0.970928	0.0067731	0.607851	lncRNA	NA	1637	41.6616	-2.16921	44	FALSE
ENSG00000163637	PRICKLE2	3.63708	0.429723	0.00682086	0.607944	protein_coding	166336	4416.78	47.0605	2.16616	12912	FALSE
ENSG00000141448	GATA6	2.33424	0.562485	0.00713056	0.628524	protein_coding	2627	2840.5	59.6198	2.14688	12911	FALSE
ENSG00000239305	RNF103	5.12332	0.407042	0.00714836	0.628524	protein_coding	7844	2094.83	43.3606	2.14579	12910	FALSE
ENSG00000135374	ELF5	7.07908	0.359495	0.00740038	0.646316	protein_coding	2001	1682.57	45.0416	2.13075	12909	FALSE
ENSG00000231426	FILNC1	3.42767	-0.503049	0.00773758	0.670268	lncRNA	NA	1267.75	35.3481	-2.11139	45	FALSE
ENSG00000228492	RAB11FIP1P1	0.737784	-1.17689	0.00777764	0.670268	processed_pseudogene	NA	1762	46.9921	-2.10915	46	FALSE
ENSG00000214975	PPIAP29	1.26763	-1.08913	0.0080476	0.68897	processed_pseudogene	NA	499	48.497	-2.09433	47	FALSE
ENSG00000165474	GJB2	1.12792	-0.857962	0.00856624	0.728578	protein_coding	2706	2304	43.967	-2.06721	48	FALSE
ENSG00000165912	PACSIN3	4.71079	-0.39627	0.00864228	0.730273	protein_coding	29763	1087.27	64.3562	-2.06337	49	FALSE
ENSG00000232160	RAP2C-AS1	0.78993	-1.12194	0.00898699	0.754501	lncRNA	101928578	2204.5	39.2152	-2.04639	50	FALSE
ENSG00000144218	AFF3	4.8936	0.392498	0.00914881	0.763097	protein_coding	3899	1880.11	50.2196	2.03864	12908	FALSE
ENSG00000228824	MIR4500HG	0.908367	-0.978022	0.00920666	0.763097	lncRNA	642345	2057.11	37.1287	-2.0359	51	FALSE
ENSG00000228395	AL356481.1	0.698622	-0.999499	0.00932224	0.767787	lncRNA	NA	1286.33	46.411	-2.03048	52	FALSE
ENSG00000158445	KCNB1	3.75435	0.458568	0.00995043	0.81311	protein_coding	3745	2600.33	49.7158	2.00216	12907	FALSE
ENSG00000125266	EFNB2	2.13125	0.561617	0.00999751	0.81311	protein_coding	1948	4415.5	48.3864	2.00011	12906	FALSE
ENSG00000235016	SEMA3F-AS1	0.835395	-1.01756	0.0101728	0.822225	lncRNA	100129060	1660	52.259	-1.99256	53	FALSE
ENSG00000141574	SECTM1	2.03427	-0.568069	0.0102758	0.82543	protein_coding	6398	874.75	62.8179	-1.98818	54	FALSE
ENSG00000106546	AHR	5.64993	0.384411	0.0104266	0.832405	protein_coding	196	2814.86	39.8853	1.98186	12905	FALSE
ENSG00000197872	CYRIA	1.32495	-0.834302	0.0107394	0.851676	protein_coding	81553	1547.2	43.7952	-1.96902	55	FALSE
ENSG00000188856	RPSAP47	0.63352	-1.25322	0.0108165	0.851676	processed_pseudogene	NA	888	51.8018	-1.96591	56	FALSE
ENSG00000186395	KRT10	3.85969	0.424206	0.0108644	0.851676	protein_coding	3858	1363	51.394	1.964	12904	FALSE
ENSG00000213073	AL353625.1	1.02787	-1.04175	0.0109502	0.853261	transcribed_processed_pseudogene	729603	1851	46.5694	-1.96058	57	FALSE
ENSG00000164440	TXLNB	1.23638	-0.911038	0.0110462	0.855623	protein_coding	167838	2505	43.1537	-1.95679	58	FALSE
ENSG00000255794	RMST	2.93966	0.503687	0.0112685	0.867678	lncRNA	196475	1868.36	40.7746	1.94813	12903	FALSE
ENSG00000070961	ATP2B1	6.61471	-0.35409	0.0117055	0.896022	protein_coding	490	2760.45	37.7902	-1.93161	59	FALSE
ENSG00000242265	PEG10	5.89587	0.378138	0.0119895	0.912394	protein_coding	23089	3677	46.2031	1.9212	12902	FALSE
ENSG00000048052	HDAC9	3.52312	-0.4416	0.0121674	0.92055	protein_coding	9734	2006.48	44.3047	-1.9148	60	FALSE
ENSG00000109814	UGDH	4.24274	0.411071	0.012284	0.921924	protein_coding	7358	1273.08	43.2611	1.91066	12901	FALSE
ENSG00000128274	A4GALT	1.09772	-0.846426	0.0123273	0.921924	protein_coding	53947	1419.43	62.5	-1.90913	61	FALSE
ENSG00000279331	RBM12B-AS1	0.982442	-0.906366	0.0124112	0.9229	TEC	55472	653	48.392	-1.90618	62	FALSE
ENSG00000159167	STC1	1.70736	-0.659176	0.0125073	0.924756	protein_coding	6781	2808	43.8212	-1.90284	63	FALSE
ENSG00000162645	GBP2	1.14321	-0.828437	0.0129918	0.955151	protein_coding	2634	3007.5	42.1613	-1.88633	64	FALSE
ENSG00000158055	GRHL3	3.1049	-0.442262	0.013301	0.971877	protein_coding	57822	1491.89	53.3626	-1.87612	65	FALSE
ENSG00000164741	DLC1	1.45433	-0.97263	0.0133686	0.971877	protein_coding	10395	1902.72	48.4394	-1.87391	66	FALSE
ENSG00000166509	CLEC3A	0.777758	-0.954247	0.0135021	0.973686	protein_coding	10143	1408.75	41.9521	-1.8696	67	FALSE
ENSG00000185272	RBM11	2.1086	-0.538462	0.0135432	0.973686	protein_coding	54033	1256.83	36.8784	-1.86828	68	FALSE
ENSG00000279948	AC008895.1	1.47011	-0.72836	0.0138238	0.983847	TEC	NA	2622	46.3387	-1.85937	69	FALSE
ENSG00000097096	SYDE2	4.6121	0.373009	0.0138844	0.983847	protein_coding	84144	4233	40.3969	1.85747	12900	FALSE
ENSG00000155893	PXYLP1	4.26331	0.436577	0.0139113	0.983847	protein_coding	92370	1783.53	47.6781	1.85663	12899	FALSE
ENSG00000258815	LINC02820	1.00021	-0.820694	0.0145419	1	lncRNA	NA	519	42.1965	-1.83738	70	FALSE
ENSG00000276600	RAB7B	1.38911	-0.847174	0.0146575	1	protein_coding	338382	2150.8	53.3662	-1.83394	71	FALSE
ENSG00000236015	AC011290.2	0.694697	-0.980227	0.014825	1	processed_pseudogene	NA	823	44.4714	-1.82901	72	FALSE
ENSG00000112773	TENT5A	2.94129	0.48121	0.0148439	1	protein_coding	55603	3537	41.6455	1.82845	12898	FALSE
ENSG00000276256	AC011043.1	1.10125	-0.871275	0.0148575	1	protein_coding	389831	2195	36.7654	-1.82805	73	FALSE
ENSG00000104419	NDRG1	3.93085	0.44288	0.0149349	1	protein_coding	10397	714.967	55.7426	1.8258	12897	FALSE
ENSG00000232811	AL360270.1	0.856974	-1.03039	0.014943	1	lncRNA	NA	2359	38.4485	-1.82556	74	FALSE
ENSG00000124749	COL21A1	0.794746	-1.07904	0.0150984	1	protein_coding	81578	1748.25	43.0955	-1.82107	75	FALSE
ENSG00000214391	TUBAP2	2.81381	-0.487761	0.0152958	1	processed_pseudogene	NA	1613	51.2709	-1.81543	76	FALSE
ENSG00000222014	RAB6C	1.93425	0.6362	0.015357	1	protein_coding	84084	3073	43.1175	1.81369	12896	FALSE
ENSG00000129159	KCNC1	1.72623	-0.637285	0.0154484	1	protein_coding	3746	2762.36	58.5809	-1.81112	77	FALSE
ENSG00000182704	TSKU	3.67955	0.446491	0.0155064	1	protein_coding	25987	1998	59.8198	1.80949	12895	FALSE
ENSG00000116771	AGMAT	0.715865	-1.02658	0.0156022	1	protein_coding	79814	3095	50.9532	-1.80681	78	FALSE
ENSG00000123728	RAP2C	5.33749	-0.376962	0.0157141	1	protein_coding	57826	2445.6	41.0288	-1.80371	79	FALSE
ENSG00000235381	AL596202.1	0.870679	-0.964531	0.0157641	1	lncRNA	NA	3088	42.5842	-1.80233	80	FALSE
ENSG00000157653	C9orf43	0.783135	-1.10833	0.0158497	1	protein_coding	257169	1557	47.5915	-1.79998	81	FALSE
ENSG00000118507	AKAP7	1.0441	-0.815273	0.0159756	1	protein_coding	9465	1543	39.0653	-1.79654	82	FALSE
ENSG00000182165	TP53TG1	3.2103	0.439022	0.0166406	1	lncRNA	NA	1332.9	45.2622	1.77883	12894	FALSE
ENSG00000182168	UNC5C	0.716933	-1.04732	0.0167251	1	protein_coding	8633	5080.8	45.2881	-1.77663	83	FALSE
ENSG00000164128	NPY1R	1.21495	-0.768601	0.0169133	1	protein_coding	4886	999.143	40.3489	-1.77177	84	FALSE
ENSG00000173114	LRRN3	5.11216	0.359422	0.0171016	1	protein_coding	54674	2625.2	39.1208	1.76696	12893	FALSE
ENSG00000186481	ANKRD20A5P	3.03609	-0.447429	0.0171331	1	transcribed_unprocessed_pseudogene	NA	1138.25	41.544	-1.76616	85	FALSE
ENSG00000185495	AC138393.1	1.66072	-0.710536	0.017264	1	transcribed_unprocessed_pseudogene	NA	1127.83	39.1606	-1.76286	86	FALSE
ENSG00000204103	MAFB	1.38336	0.772847	0.0173853	1	protein_coding	9935	3389	56.4178	1.75982	12892	FALSE
ENSG00000136854	STXBP1	0.674557	-0.921844	0.0175876	1	protein_coding	6812	2471.13	51.719	-1.75479	87	FALSE
ENSG00000198719	DLL1	2.78214	-0.451331	0.0178425	1	protein_coding	28514	2163.5	60.4807	-1.74854	88	FALSE
ENSG00000140505	CYP1A2	1.20478	0.749704	0.0180593	1	protein_coding	1544	3132	53.3844	1.7433	12891	FALSE
ENSG00000167173	C15orf39	2.47438	0.475376	0.0184813	1	protein_coding	56905	2544.14	61.7609	1.73327	12890	FALSE
ENSG00000237310	GS1-124K5.4	0.710291	-0.963931	0.0189358	1	lncRNA	100289098	690	54.0821	-1.72272	89	FALSE
ENSG00000159173	TNNI1	0.876965	-0.914246	0.01993	1	protein_coding	7135	2411.43	55.5569	-1.70049	90	FALSE
ENSG00000227170	AF178030.1	1.4418	-1.0226	0.0208097	1	lncRNA	NA	402	35.3234	-1.68173	91	FALSE
ENSG00000246982	Z84485.1	0.77933	-0.850059	0.0209506	1	lncRNA	NA	808.333	47.7113	-1.6788	92	FALSE
ENSG00000277701	AC159540.2	0.752222	-0.892156	0.0210733	1	lncRNA	NA	1511.12	42.4353	-1.67627	93	FALSE
ENSG00000072134	EPN2	3.9306	0.391318	0.0210865	1	protein_coding	22905	1318.96	54.9	1.67599	12889	FALSE
ENSG00000169083	AR	5.78363	-0.346881	0.0211438	1	protein_coding	367	4503.38	52.2219	-1.67482	94	FALSE
ENSG00000242498	ARPIN	6.15027	0.353304	0.0212547	1	protein_coding	348110	3476.67	49.1563	1.67255	12888	FALSE
ENSG00000148344	PTGES	3.15655	0.409054	0.0214925	1	protein_coding	9536	1809.5	56.6455	1.66771	12887	FALSE
ENSG00000133687	TMTC1	1.30772	-0.73355	0.0216968	1	protein_coding	83857	4167.78	43.1352	-1.6636	95	FALSE
ENSG00000204442	FAM155A	3.63225	0.423727	0.0218278	1	protein_coding	728215	9264	41.9149	1.66099	12886	FALSE
ENSG00000251580	LINC02482	0.90346	-0.974381	0.0218869	1	lncRNA	NA	970	50.2356	-1.65982	96	FALSE
ENSG00000112183	RBM24	2.67947	0.520781	0.021995	1	protein_coding	221662	1448.75	45.2977	1.65768	12885	FALSE
ENSG00000232044	SILC1	0.787304	-1.03303	0.021999	1	lncRNA	NA	2756.65	44.4658	-1.6576	97	FALSE
ENSG00000012660	ELOVL5	7.10551	0.37259	0.0220175	1	protein_coding	60481	1650.29	42.8064	1.65723	12884	FALSE
ENSG00000087495	PHACTR3	2.27484	-0.467078	0.0220554	1	protein_coding	116154	2072.22	48.1394	-1.65648	98	FALSE
ENSG00000006747	SCIN	4.01781	-0.377547	0.0224303	1	protein_coding	85477	1933.4	42.9296	-1.64916	99	FALSE
ENSG00000197702	PARVA	4.96467	0.368719	0.0228408	1	protein_coding	55742	2447.5	46.0266	1.64129	12883	FALSE
ENSG00000153560	UBP1	6.19433	-0.348461	0.0228915	1	protein_coding	7342	1812.69	44.3369	-1.64032	100	FALSE
ENSG00000286345	AP002001.3	1.33974	-0.974289	0.0231212	1	lncRNA	NA	699	44.206	-1.63599	101	FALSE
ENSG00000287697	Z99127.3	0.914206	-0.802586	0.0232565	1	lncRNA	NA	1271	46.1054	-1.63346	102	FALSE
ENSG00000146592	CREB5	2.0565	-0.508702	0.0233122	1	protein_coding	9586	1559.93	46.7926	-1.63242	103	FALSE
ENSG00000170477	KRT4	2.76443	0.443062	0.0233869	1	protein_coding	3851	1133.2	54.0064	1.63103	12882	FALSE
ENSG00000130522	JUND	4.09906	-0.423459	0.0238732	1	protein_coding	3727	1214.5	69.9053	-1.62209	104	FALSE
ENSG00000129595	EPB41L4A	3.52786	-0.414262	0.0239268	1	protein_coding	64097	1292	43.0728	-1.62111	105	FALSE
ENSG00000168447	SCNN1B	0.854639	-0.938077	0.0240834	1	protein_coding	6338	1398.78	56.327	-1.61828	106	FALSE
ENSG00000183562	AC131971.1	1.23815	-0.837075	0.0242031	1	lncRNA	NA	1482	38.664	-1.61613	107	FALSE
ENSG00000163762	TM4SF18	1.64957	-0.831694	0.0250586	1	protein_coding	116441	1307.4	39.3912	-1.60104	108	FALSE
ENSG00000153551	CMTM7	1.37232	0.663819	0.0252694	1	protein_coding	112616	1273	54.9751	1.5974	12881	FALSE
ENSG00000144857	BOC	1.11939	-0.76899	0.0252826	1	protein_coding	91653	1998.53	56.7506	-1.59718	109	FALSE
ENSG00000102362	SYTL4	2.29043	0.476556	0.0253282	1	protein_coding	94121	2848.67	46.3609	1.5964	12880	FALSE
ENSG00000227540	DNAJC9-AS1	0.891913	-0.847454	0.025447	1	lncRNA	414245	648.333	42.4165	-1.59436	110	FALSE
ENSG00000248527	MTATP6P1	7.09421	-0.393787	0.0259353	1	unprocessed_pseudogene	NA	681	43.906	-1.58611	111	FALSE
ENSG00000163659	TIPARP	5.30924	0.349745	0.0262577	1	protein_coding	25976	2911.14	41.3583	1.58074	12879	FALSE
ENSG00000065534	MYLK	3.18785	-0.3924	0.0263819	1	protein_coding	4638	3206.11	50.0295	-1.57869	112	FALSE
ENSG00000260007	AC107871.1	0.868667	-0.791184	0.0264322	1	protein_coding	NA	2548.4	49.0582	-1.57787	113	FALSE
ENSG00000288073	AC022463.1	1.24737	-0.988052	0.0271024	1	lncRNA	NA	785	41.6561	-1.56699	114	FALSE
ENSG00000198225	FKBP1C	0.916703	-0.796755	0.0271076	1	protein_coding	NA	1579	47.2451	-1.56691	115	FALSE
ENSG00000119547	ONECUT2	2.87751	-0.430693	0.0275352	1	protein_coding	9480	8435	42.5489	-1.56011	116	FALSE
ENSG00000038427	VCAN	2.68229	-0.413262	0.0276603	1	protein_coding	1462	4487.92	43.541	-1.55814	117	FALSE
ENSG00000277152	AC110048.2	1.04372	-0.835166	0.0287248	1	lncRNA	NA	6721	50.4538	-1.54174	118	FALSE
ENSG00000095739	BAMBI	6.92552	-0.351227	0.0287733	1	protein_coding	25805	1787.5	51.0769	-1.54101	119	FALSE
ENSG00000079691	CARMIL1	4.93613	0.363147	0.0291303	1	protein_coding	55604	2394.8	45.5069	1.53565	12878	FALSE
ENSG00000200312	RN7SKP255	4.40214	-0.497578	0.0294071	1	misc_RNA	NA	313	56.23	-1.53155	120	FALSE
ENSG00000115221	ITGB6	1.35337	-0.900953	0.0294201	1	protein_coding	3694	2841	41.9571	-1.53136	121	FALSE
ENSG00000134256	CD101	0.6923	-0.819655	0.0295195	1	protein_coding	9398	1926	50.4413	-1.52989	122	FALSE
ENSG00000266918	AC091132.3	0.837922	-0.807413	0.0298574	1	TEC	NA	2262	40.5836	-1.52495	123	FALSE
ENSG00000260417	AC092127.1	1.13265	-0.868048	0.0300167	1	lncRNA	NA	3455	57.7713	-1.52264	124	FALSE
ENSG00000281404	LINC01176	1.25458	-0.844805	0.0301418	1	lncRNA	100506516	1925.33	38.6253	-1.52083	125	FALSE
ENSG00000273018	FAM106A	0.694951	-0.852373	0.0301864	1	lncRNA	80039	1083.4	44.2496	-1.52019	126	FALSE
ENSG00000213468	FIRRE	1.4841	-0.759936	0.030193	1	lncRNA	286467	2175.94	42.7023	-1.52009	127	FALSE
ENSG00000260035	AC051619.7	0.749918	-1.02712	0.0306737	1	lncRNA	NA	308	50	-1.51323	128	FALSE
ENSG00000240204	SMKR1	0.680662	0.875711	0.0308007	1	protein_coding	100287482	696.5	51.9024	1.51144	12877	FALSE
ENSG00000286786	AC116158.3	1.13182	-0.909329	0.0308502	1	lncRNA	NA	6449	41.2777	-1.51074	129	FALSE
ENSG00000271646	AC099343.3	0.816231	-0.812316	0.031094	1	lncRNA	NA	2503	50.3396	-1.50732	130	FALSE
ENSG00000149089	APIP	4.43446	0.372369	0.0312676	1	protein_coding	51074	2290.33	41.0275	1.50491	12876	FALSE
ENSG00000218336	TENM3	8.29121	0.324702	0.0313433	1	protein_coding	55714	2870.33	47.5496	1.50386	12875	FALSE
ENSG00000235859	AC006978.1	0.882802	-0.888521	0.0313464	1	processed_pseudogene	NA	1234	47.5689	-1.50381	131	FALSE
ENSG00000196562	SULF2	1.08221	-0.784926	0.0319216	1	protein_coding	55959	1727.75	52.6455	-1.49591	132	FALSE
ENSG00000177738	AC025171.1	0.693079	-0.863417	0.0322203	1	lncRNA	648987	1943.2	49.3413	-1.49187	133	FALSE
ENSG00000233493	TMEM238	0.767049	-0.792994	0.0325429	1	protein_coding	388564	695	75.9712	-1.48754	134	FALSE
ENSG00000131389	SLC6A6	5.44527	-0.344868	0.0327791	1	protein_coding	6533	2772.5	52.1882	-1.4844	135	FALSE
ENSG00000205771	CATSPER2P1	0.997438	-0.83757	0.0335527	1	transcribed_unprocessed_pseudogene	440278	1144	49.1958	-1.47427	136	FALSE
ENSG00000162913	OBSCN-AS1	0.630614	-0.932785	0.0336533	1	lncRNA	574407	1231.43	53.4803	-1.47297	137	FALSE
ENSG00000281501	SEPSECS-AS1	0.81476	-0.872094	0.0338922	1	lncRNA	NA	2219	39.3195	-1.4699	138	FALSE
ENSG00000120658	ENOX1	1.48405	-0.635824	0.0340609	1	protein_coding	55068	1697.5	47.3343	-1.46774	139	FALSE
ENSG00000186889	TMEM17	0.871228	-0.772572	0.0343986	1	protein_coding	200728	2083.33	41.824	-1.46346	140	FALSE
ENSG00000149177	PTPRJ	5.97136	0.332313	0.0346675	1	protein_coding	5795	3240.62	49.2343	1.46008	12874	FALSE
ENSG00000164105	SAP30	2.83497	0.402681	0.0348664	1	protein_coding	8819	753.5	53.351	1.45759	12873	FALSE
ENSG00000182700	IGIP	2.96685	-0.42307	0.0352338	1	protein_coding	492311	3456	35.5035	-1.45304	141	FALSE
ENSG00000186868	MAPT	3.01988	0.396028	0.0352525	1	protein_coding	4137	2790.12	56.346	1.45281	12872	FALSE
ENSG00000286358	AC096647.1	1.44224	0.604335	0.0353601	1	lncRNA	NA	1852	42.9266	1.45149	12871	FALSE
ENSG00000061455	PRDM6	0.794817	-0.751109	0.0354068	1	protein_coding	93166	2654	45.1959	-1.45091	142	FALSE
ENSG00000198934	MAGEE1	0.70385	-0.805726	0.0370707	1	protein_coding	57692	3633	54.0325	-1.43097	143	FALSE
ENSG00000165521	EML5	0.87464	-0.813389	0.0373865	1	protein_coding	161436	3539	41.0674	-1.42728	144	FALSE
ENSG00000250546	AC079160.1	0.707799	-0.757239	0.0377206	1	lncRNA	101928978	1290.4	37.9882	-1.42342	145	FALSE
ENSG00000265298	AC132812.1	2.38827	-0.478842	0.0378334	1	unprocessed_pseudogene	NA	892	52.4664	-1.42212	146	FALSE
ENSG00000272695	GAS6-DT	1.00341	-0.704931	0.0385342	1	lncRNA	100506394	1881.67	46.6253	-1.41415	147	FALSE
ENSG00000118985	ELL2	4.45836	0.349469	0.038791	1	protein_coding	22936	1209.5	41.7321	1.41127	12870	FALSE
ENSG00000188549	CCDC9B	0.989196	-0.722222	0.0389504	1	protein_coding	388115	2427	59.3149	-1.40949	148	FALSE
ENSG00000140943	MBTPS1	8.00741	0.320773	0.0389692	1	protein_coding	8720	1297.38	50.8816	1.40928	12869	FALSE
ENSG00000118997	DNAH7	1.7409	-0.550981	0.039153	1	protein_coding	56171	3352.38	39.2408	-1.40724	149	FALSE
ENSG00000111816	FRK	3.24802	0.381424	0.0392672	1	protein_coding	2444	13363	38.9434	1.40597	12868	FALSE
ENSG00000232573	RPL3P4	2.23564	-0.431286	0.039293	1	processed_pseudogene	NA	423	51.0638	-1.40569	150	FALSE
ENSG00000156299	TIAM1	4.12147	-0.352556	0.0401003	1	protein_coding	7074	3334.14	49.5137	-1.39685	151	FALSE
ENSG00000236532	LINC01695	1.5246	0.762807	0.0401588	1	lncRNA	101927973	1551.25	40.7252	1.39622	12867	FALSE
ENSG00000162496	DHRS3	2.24444	-0.466395	0.0402112	1	protein_coding	9249	1150.5	56.3016	-1.39565	152	FALSE
ENSG00000115474	KCNJ13	0.805372	-0.721407	0.0404716	1	protein_coding	3769	1413.4	40.8518	-1.39285	153	FALSE
ENSG00000092421	SEMA6A	3.31911	-0.371586	0.04068	1	protein_coding	57556	1828.4	49.7265	-1.39062	154	FALSE
ENSG00000225431	LINC01671	3.33302	-0.379248	0.0408153	1	lncRNA	101928233	1775	54.9859	-1.38918	155	FALSE
ENSG00000105321	CCDC9	1.95038	-0.471125	0.0416319	1	protein_coding	26093	981.571	62.9312	-1.38057	156	FALSE
ENSG00000180071	ANKRD18A	1.47563	-0.749818	0.042637	1	protein_coding	253650	2385.33	37.9961	-1.37021	157	FALSE
ENSG00000154783	FGD5	3.32591	-0.381033	0.0431089	1	protein_coding	152273	3077.86	53.4973	-1.36543	158	FALSE
ENSG00000177508	IRX3	4.44291	0.351743	0.0435223	1	protein_coding	79191	1536.33	64.0269	1.36129	12866	FALSE
ENSG00000138640	FAM13A	3.22495	0.367412	0.0436504	1	protein_coding	10144	2103.91	45.1821	1.36001	12865	FALSE
ENSG00000286416	AL442067.3	0.989219	-0.765287	0.0437689	1	lncRNA	NA	3923	43.7675	-1.35883	159	FALSE
ENSG00000174705	SH3PXD2B	1.16961	0.68377	0.0438659	1	protein_coding	285590	2328.6	54.9343	1.35787	12864	FALSE
ENSG00000269958	AL049840.6	0.921038	-0.913417	0.0439345	1	lncRNA	NA	811	49.0752	-1.35719	160	FALSE
ENSG00000129991	TNNI3	2.3562	0.408992	0.043993	1	protein_coding	7137	647.2	60.7077	1.35662	12863	FALSE
ENSG00000149403	GRIK4	2.17375	0.428807	0.0443103	1	protein_coding	2900	2291.62	55.3865	1.35349	12862	FALSE
ENSG00000176563	CNTD1	0.806106	-0.717264	0.0445124	1	protein_coding	124817	1390.71	44.7047	-1.35152	161	FALSE
ENSG00000254428	AP003392.1	0.857415	-0.888602	0.0448262	1	lncRNA	NA	523	48.566	-1.34847	162	FALSE
ENSG00000213621	RPSAP54	1.30364	-0.610153	0.0452052	1	processed_pseudogene	NA	886	52.7088	-1.34481	163	FALSE
ENSG00000269399	AC008764.6	0.728458	-0.775409	0.0460386	1	lncRNA	NA	2069	47.6559	-1.33688	164	FALSE
ENSG00000039523	RIPOR1	3.41953	-0.370389	0.0461642	1	protein_coding	79567	1599.13	60.7939	-1.33569	165	FALSE
ENSG00000261488	TBILA	1.71727	-0.512508	0.0463584	1	lncRNA	112806053	1937	42.54	-1.33387	166	FALSE
ENSG00000177822	TENM3-AS1	1.06248	0.725622	0.0463995	1	lncRNA	NA	1093.44	52.6166	1.33349	12861	FALSE
ENSG00000148942	SLC5A12	1.23049	-0.73507	0.0464555	1	protein_coding	159963	2479	40.8875	-1.33296	167	FALSE
ENSG00000212402	SNORA74B	1.31259	0.770313	0.0464651	1	snoRNA	677841	201	54.7264	1.33287	12860	FALSE
ENSG00000265194	AL359922.2	0.882902	-0.887243	0.0465374	1	lncRNA	NA	3017	39.7746	-1.3322	168	FALSE
ENSG00000244161	FLNB-AS1	1.06123	-0.660509	0.046638	1	lncRNA	105377105	2140	51.1682	-1.33126	169	FALSE
ENSG00000147996	CBWD5	5.04323	0.330735	0.0467675	1	protein_coding	220869	1243.7	38.4314	1.33006	12859	FALSE
ENSG00000214485	RPL7P1	4.32577	-0.389974	0.0472334	1	processed_pseudogene	NA	747	43.5074	-1.32575	170	FALSE
ENSG00000189184	PCDH18	1.46364	0.570951	0.0472402	1	protein_coding	54510	2589.25	42.0682	1.32569	12858	FALSE
ENSG00000203930	LINC00632	1.45247	-0.686063	0.0473	1	lncRNA	NA	3184.31	40.7147	-1.32514	171	FALSE
ENSG00000233834	AC005083.1	1.74794	0.502673	0.0474182	1	lncRNA	100506098	694.333	42.0067	1.32405	12857	FALSE
ENSG00000102931	ARL2BP	2.55076	0.399283	0.0475084	1	protein_coding	23568	1041.5	44.4551	1.32323	12856	FALSE
ENSG00000053747	LAMA3	4.80638	0.330293	0.0479703	1	protein_coding	3909	3574.53	48.508	1.31903	12855	FALSE
ENSG00000240668	KRT8P36	1.23596	-0.734454	0.0484438	1	processed_pseudogene	NA	1440	56.5278	-1.31476	172	FALSE
ENSG00000185133	INPP5J	2.78688	-0.404892	0.0487081	1	protein_coding	27124	1993.54	61.7688	-1.3124	173	FALSE
ENSG00000138771	SHROOM3	5.1733	0.325216	0.0504698	1	protein_coding	57619	2034.85	54.4173	1.29697	12854	FALSE
ENSG00000135547	HEY2	0.60599	0.967856	0.0505209	1	protein_coding	23493	2543.5	46.0979	1.29653	12853	FALSE
ENSG00000185989	RASA3	2.87057	-0.380312	0.0505505	1	protein_coding	22821	2589	55.6779	-1.29627	174	FALSE
ENSG00000214967	NPIPA7	0.634176	-0.865001	0.0506373	1	protein_coding	101059938	946	47.4101	-1.29553	175	FALSE
ENSG00000126882	FAM78A	1.01966	-0.682526	0.0507472	1	protein_coding	286336	3234.5	57.5823	-1.29459	176	FALSE
ENSG00000254860	TMEM9B-AS1	0.91843	-0.881764	0.0510437	1	lncRNA	493900	1558	47.7696	-1.29206	177	FALSE
ENSG00000271936	AC012073.1	0.762484	-0.787544	0.0514918	1	lncRNA	NA	1108	53.2491	-1.28826	178	FALSE
ENSG00000145555	MYO10	4.58875	0.330774	0.0515299	1	protein_coding	4651	3414.75	50.4234	1.28794	12852	FALSE
ENSG00000188394	GPR21	1.4453	-0.624542	0.051544	1	protein_coding	2844	5017	37.7118	-1.28782	179	FALSE
ENSG00000188064	WNT7B	2.79555	0.416668	0.0520335	1	protein_coding	7477	1934	64.4778	1.28372	12851	FALSE
ENSG00000136158	SPRY2	1.86359	-0.459814	0.052269	1	protein_coding	10253	2497	48.1578	-1.28176	180	FALSE
ENSG00000213707	HMGB1P10	1.00844	-0.7128	0.0523307	1	processed_pseudogene	NA	563	45.1155	-1.28124	181	FALSE
ENSG00000279636	LINC00216	1.35324	-0.586379	0.052343	1	lncRNA	55451	1120.5	34.8505	-1.28114	182	FALSE
ENSG00000123178	SPRYD7	3.67018	0.372692	0.0523971	1	protein_coding	57213	2170.5	39.4725	1.28069	12850	FALSE
ENSG00000058335	RASGRF1	0.938438	-0.692076	0.0525521	1	protein_coding	5923	2555.56	52.9043	-1.27941	183	FALSE
ENSG00000202058	RN7SKP80	8.09476	-0.491312	0.052666	1	misc_RNA	NA	283	56.8905	-1.27847	184	FALSE
ENSG00000198886	MT-ND4	10.3544	-0.364864	0.052741	1	protein_coding	4538	1378	44.2671	-1.27785	185	FALSE
ENSG00000168398	BDKRB2	0.75505	-0.726802	0.0530186	1	protein_coding	624	4161.67	53.2159	-1.27557	186	FALSE
ENSG00000261167	AC107027.3	1.20769	-0.690996	0.0532332	1	lncRNA	NA	3473	39.2744	-1.27382	187	FALSE
ENSG00000279759	AC118344.2	0.962144	-0.774796	0.0532361	1	TEC	NA	4765	50.3043	-1.27379	188	FALSE
ENSG00000237438	CECR7	2.91138	-0.381209	0.0536248	1	transcribed_unprocessed_pseudogene	NA	1290.6	53.603	-1.27063	189	FALSE
ENSG00000147586	MRPS28	3.11815	0.39136	0.0547899	1	protein_coding	28957	554	44.5848	1.2613	12849	FALSE
ENSG00000153071	DAB2	0.88944	-0.765695	0.0548968	1	protein_coding	1601;112267931	1319.53	44.5613	-1.26045	190	FALSE
ENSG00000172878	METAP1D	3.0408	-0.367298	0.0551005	1	protein_coding	254042	1017.29	46.2856	-1.25884	191	FALSE
ENSG00000229619	MBNL1-AS1	1.25644	0.614754	0.0554122	1	lncRNA	401093	3190	42.5078	1.25639	12848	FALSE
ENSG00000184937	WT1	0.942387	-0.784838	0.0556016	1	protein_coding	7490	1847.77	49.4059	-1.25491	192	FALSE
ENSG00000069869	NEDD4	6.05791	0.319062	0.0558613	1	protein_coding	4734	3713	38.1653	1.25289	12847	FALSE
ENSG00000127589	TUBBP1	0.642531	-0.712631	0.0564395	1	transcribed_processed_pseudogene	NA	1490.5	54.3777	-1.24842	193	FALSE
ENSG00000234869	AL021392.1	0.74755	-0.848587	0.056508	1	lncRNA	NA	2949	56.2564	-1.24789	194	FALSE
ENSG00000246477	AF131216.1	1.49232	0.554964	0.0573894	1	lncRNA	101929290	5856	39.7712	1.24117	12846	FALSE
ENSG00000285728	AC098484.4	0.999232	-0.706358	0.05786	1	lncRNA	NA	1963	47.4274	-1.23762	195	FALSE
ENSG00000173193	PARP14	5.3514	0.325243	0.0585843	1	protein_coding	54625	4085.14	42.6528	1.23222	12845	FALSE
ENSG00000135046	ANXA1	3.75748	-0.337158	0.0588408	1	protein_coding	301	1098.62	39.4243	-1.23032	196	FALSE
ENSG00000229644	NAMPTP1	2.90678	0.369464	0.0588659	1	processed_pseudogene	NA	2514	34.6858	1.23014	12844	FALSE
ENSG00000253671	AC027117.1	0.865945	-0.672542	0.0590244	1	lncRNA	101930275	1481.5	39.622	-1.22897	197	FALSE
ENSG00000070759	TESK2	3.42399	0.371151	0.0593397	1	protein_coding	10420	2279.5	51.349	1.22665	12843	FALSE
ENSG00000162407	PLPP3	1.6529	0.491094	0.0599791	1	protein_coding	8613	1450.2	48.6002	1.222	12842	FALSE
ENSG00000171914	TLN2	3.45811	0.352519	0.0601062	1	protein_coding	83660	3307.18	53.2945	1.22108	12841	FALSE
ENSG00000163873	GRIK3	4.29736	-0.337979	0.0607224	1	protein_coding	2899	3388.5	55.8138	-1.21665	198	FALSE
ENSG00000276476	LINC00540	1.91131	0.430088	0.0610393	1	lncRNA	100506622	1651.62	43.3967	1.21439	12840	FALSE
ENSG00000029153	ARNTL2	1.29619	-0.644006	0.0611111	1	protein_coding	56938	2289.33	41.3997	-1.21388	199	FALSE
ENSG00000280399	AC022497.1	1.01719	-0.696129	0.061448	1	TEC	NA	3691	42.5901	-1.21149	200	FALSE
ENSG00000265018	AGAP12P	0.807598	-0.702869	0.061826	1	transcribed_unprocessed_pseudogene	414224	2250	51.6889	-1.20883	201	FALSE
ENSG00000102934	PLLP	1.89712	0.437978	0.06237	1	protein_coding	51090	2117.8	50.628	1.20502	12839	FALSE
ENSG00000168491	CCDC110	1.34336	-0.569168	0.0627062	1	protein_coding	256309	1499.3	36.6171	-1.20269	202	FALSE
ENSG00000005812	FBXL3	5.8902	0.326045	0.062795	1	protein_coding	26224	1531.33	41.6304	1.20207	12838	FALSE
ENSG00000259091	LINC00517	0.966056	-0.888022	0.0631371	1	lncRNA	400208	2117	39.4662	-1.19972	203	FALSE
ENSG00000189229	AC069277.1	0.933408	-0.646865	0.0631968	1	lncRNA	NA	1192.23	40.9965	-1.1993	204	FALSE
ENSG00000279561	AL845472.1	2.65364	0.39068	0.0640108	1	TEC	100132249	4081	42.2813	1.19375	12837	FALSE
ENSG00000170456	DENND5B	2.33121	0.403711	0.0641827	1	protein_coding	160518	2919.86	44.7918	1.19258	12836	FALSE
ENSG00000224858	RPL29P11	0.942563	-0.740492	0.0652426	1	processed_pseudogene	NA	492	55.8943	-1.18547	205	FALSE
ENSG00000262772	LINC01977	1.10575	-0.620261	0.0655435	1	lncRNA	NA	2598.5	51.3181	-1.18347	206	FALSE
ENSG00000121671	CRY2	4.38071	0.323868	0.0658556	1	protein_coding	1408	1625.92	57.0191	1.18141	12835	FALSE
ENSG00000286614	AL589182.3	0.759845	-0.705475	0.0662458	1	transcribed_unprocessed_pseudogene	NA	2144	38.3862	-1.17884	207	FALSE
ENSG00000262155	LINC02175	0.864158	0.633846	0.0663557	1	lncRNA	283887	1372.94	51.7094	1.17812	12834	FALSE
ENSG00000150051	MKX	4.07508	-0.343909	0.066551	1	protein_coding	283078	2222	43.8119	-1.17685	208	FALSE
ENSG00000107984	DKK1	0.795461	-0.787057	0.0666165	1	protein_coding	22943	840.25	44.5403	-1.17642	209	FALSE
ENSG00000229618	AC011287.1	1.35231	-0.669603	0.0668443	1	lncRNA	NA	1734.09	39.1822	-1.17494	210	FALSE
ENSG00000115290	GRB14	0.826059	-0.648325	0.0669212	1	protein_coding	2888	1301.67	42.9321	-1.17444	211	FALSE
ENSG00000151117	TMEM86A	2.93677	-0.36114	0.0672562	1	protein_coding	144110	1185.2	55.6531	-1.17227	212	FALSE
ENSG00000196372	ASB13	3.6497	0.335399	0.067464	1	protein_coding	79754	1846.8	55.7613	1.17093	12833	FALSE
ENSG00000198744	MTCO3P12	4.47117	-0.480042	0.0675276	1	unprocessed_pseudogene	NA	547	48.2633	-1.17052	213	FALSE
ENSG00000242588	AC108010.1	1.47366	-0.522443	0.0675947	1	lncRNA	NA	1552	48.1314	-1.17009	214	FALSE
ENSG00000106003	LFNG	1.67001	-0.522719	0.0680612	1	protein_coding	3955	1841.29	61.2305	-1.1671	215	FALSE
ENSG00000109819	PPARGC1A	1.09624	-0.658049	0.0683165	1	protein_coding	10891	1450.22	43.7366	-1.16547	216	FALSE
ENSG00000278963	AC005921.3	1.06001	-0.591386	0.0684607	1	TEC	NA	2151	40.3533	-1.16456	217	FALSE
ENSG00000155265	GOLGA7B	2.37594	-0.391346	0.0686197	1	protein_coding	401647	4627	53.7497	-1.16355	218	FALSE
ENSG00000134508	CABLES1	4.15315	-0.329607	0.0691664	1	protein_coding	91768	1413.3	52.8975	-1.1601	219	FALSE
ENSG00000138678	GPAT3	0.633016	-0.666191	0.0692268	1	protein_coding	84803	1359.38	46.1241	-1.15973	220	FALSE
ENSG00000272054	AC007390.1	1.25908	-0.561679	0.0693293	1	lncRNA	NA	3803	35.6035	-1.15908	221	FALSE
ENSG00000042781	USH2A	1.85012	-0.428087	0.0695177	1	protein_coding	7399	9102.4	43.6412	-1.1579	222	FALSE
ENSG00000181135	ZNF707	2.424	-0.387675	0.0697697	1	protein_coding	286075;101928160	1011.17	61.2775	-1.15633	223	FALSE
ENSG00000223808	AC044784.1	1.72791	-0.491108	0.0697704	1	lncRNA	NA	677	44.0177	-1.15633	224	FALSE
ENSG00000198142	SOWAHC	4.55618	0.337074	0.0699537	1	protein_coding	65124	4627	47.4389	1.15519	12832	FALSE
ENSG00000243064	ABCC13	2.78399	-0.361498	0.0705715	1	transcribed_unprocessed_pseudogene	150000	2555.5	39.9791	-1.15137	225	FALSE
ENSG00000029534	ANK1	2.04075	0.459519	0.07068	1	protein_coding	286	2955.36	57.9843	1.1507	12831	FALSE
ENSG00000089163	SIRT4	1.37984	-0.539618	0.0707308	1	protein_coding	23409	817.333	51.3866	-1.15039	226	FALSE
ENSG00000139144	PIK3C2G	1.76601	-0.459773	0.0709061	1	protein_coding	5288	3476.25	38.6264	-1.14932	227	FALSE
ENSG00000197106	SLC6A17	1.84493	-0.44256	0.0711901	1	protein_coding	388662	3480	58.1609	-1.14758	228	FALSE
ENSG00000090020	SLC9A1	3.28741	-0.400087	0.0712388	1	protein_coding	6548	2054.5	58.1001	-1.14728	229	FALSE
ENSG00000134240	HMGCS2	3.76492	0.343863	0.0713545	1	protein_coding	3158	1462.25	50.1966	1.14658	12830	FALSE
ENSG00000238058	AL355574.1	0.76148	-0.659564	0.0717306	1	lncRNA	NA	488	48.2582	-1.1443	230	FALSE
ENSG00000127955	GNAI1	3.43061	0.336178	0.0721911	1	protein_coding	2770	2706.56	38.8223	1.14152	12829	FALSE
ENSG00000255737	AGAP2-AS1	1.1472	0.574501	0.0723214	1	lncRNA	100130776	1500	63.5333	1.14073	12828	FALSE
ENSG00000279208	CR381653.2	0.761697	-0.691914	0.0727147	1	unprocessed_pseudogene	NA	768	34.6354	-1.13838	231	FALSE
ENSG00000185010	F8	0.970172	-0.705109	0.0729287	1	protein_coding	2157	2938.71	42.4189	-1.1371	232	FALSE
ENSG00000144120	TMEM177	2.5198	0.371056	0.0732527	1	protein_coding	80775	1222.5	55.1602	1.13518	12827	FALSE
ENSG00000075790	BCAP29	0.946472	-0.718174	0.0732602	1	protein_coding	55973;115253422	1101.31	39.2373	-1.13513	233	FALSE
ENSG00000115963	RND3	5.3083	0.324656	0.0740465	1	protein_coding	390	1222.22	40.7455	1.1305	12826	FALSE
ENSG00000280018	CU634019.5	0.720396	-0.662349	0.0740562	1	lncRNA	NA	806	42.1216	-1.13044	234	FALSE
ENSG00000228502	EEF1A1P11	3.00258	-0.464187	0.0741344	1	processed_pseudogene	NA	1389	46.7243	-1.12998	235	FALSE
ENSG00000137877	SPTBN5	1.2735	-0.544332	0.0741684	1	protein_coding	51332	6330.5	63.4626	-1.12978	236	FALSE
ENSG00000256683	ZNF350	4.64574	0.324479	0.0744454	1	protein_coding	59348	852.556	45.2496	1.12816	12825	FALSE
ENSG00000175302	ANKRD30BP1	0.954664	-0.613437	0.0744719	1	unprocessed_pseudogene	NA	2186	36.0018	-1.12801	237	FALSE
ENSG00000274020	LINC01138	1.35412	-0.609126	0.0747814	1	lncRNA	NA	1304.21	48.3597	-1.12621	238	FALSE
ENSG00000261526	AC012615.1	0.976602	-0.653612	0.0748763	1	lncRNA	NA	1299	55.3503	-1.12566	239	FALSE
ENSG00000147883	CDKN2B	4.60053	-0.317999	0.0749956	1	protein_coding	1030	2340	50.0427	-1.12496	240	FALSE
ENSG00000086619	ERO1B	4.50191	0.322997	0.0750057	1	protein_coding	56605	2258.67	37.1753	1.12491	12824	FALSE
ENSG00000148672	GLUD1	7.49349	0.304682	0.0751714	1	protein_coding	2746	1151.5	44.4855	1.12395	12823	FALSE
ENSG00000239653	PSMD6-AS2	1.20591	-0.628483	0.0752007	1	lncRNA	100507062	2456	41.8567	-1.12378	241	FALSE
ENSG00000123572	NRK	0.71825	-0.682362	0.0755408	1	protein_coding	203447	3965.5	42.9013	-1.12182	242	FALSE
ENSG00000257354	AC048341.1	2.79305	-0.36671	0.0757335	1	lncRNA	NA	8693	40.5729	-1.12071	243	FALSE
ENSG00000153237	CCDC148	1.83087	0.468525	0.0760419	1	protein_coding	130940	1756.25	38.5196	1.11895	12822	FALSE
ENSG00000170379	TCAF2	3.06434	0.353522	0.0760492	1	protein_coding	285966	3131	55.1946	1.11891	12821	FALSE
ENSG00000225630	MTND2P28	5.7212	-0.357691	0.0762002	1	unprocessed_pseudogene	NA	1044	43.1034	-1.11804	244	FALSE
ENSG00000128394	APOBEC3F	0.935356	-0.590854	0.0763727	1	protein_coding	200316	1603	51.4972	-1.11706	245	FALSE
ENSG00000164543	STK17A	4.99673	-0.325413	0.0768336	1	protein_coding	9263	2186.75	40.5167	-1.11445	246	FALSE
ENSG00000149289	ZC3H12C	3.02313	-0.347105	0.0768736	1	protein_coding	85463	7083	38.3077	-1.11422	247	FALSE
ENSG00000169246	NPIPB3	1.44567	-0.507679	0.0770478	1	protein_coding	23117	768.643	48.0996	-1.11324	248	FALSE
ENSG00000121274	TENT4B	3.25658	0.356813	0.0772604	1	protein_coding	64282	6415	38.4684	1.11204	12820	FALSE
ENSG00000197584	KCNMB2	0.958288	-0.608831	0.077641	1	protein_coding	10242	1395.4	39.2432	-1.10991	249	FALSE
ENSG00000286797	AC009315.1	1.32356	-0.608765	0.0777478	1	lncRNA	NA	3400	37.0441	-1.10931	250	FALSE
ENSG00000245275	SAP30L-AS1	4.01701	-0.339179	0.0778448	1	lncRNA	386627	2041.29	44.9787	-1.10877	251	FALSE
ENSG00000228878	SEPTIN7-DT	1.02782	-0.556168	0.077977	1	lncRNA	NA	3219.33	41.4061	-1.10803	252	FALSE
ENSG00000115556	PLCD4	2.00686	-0.402648	0.0783095	1	protein_coding	84812	1758.93	51.4327	-1.10619	253	FALSE
ENSG00000287077	AL157893.2	0.929814	-0.663299	0.0783331	1	lncRNA	NA	1412	53.7535	-1.10605	254	FALSE
ENSG00000269982	AC018809.2	1.01923	-0.60539	0.0787769	1	lncRNA	NA	3823	46.1418	-1.1036	255	FALSE
ENSG00000254811	AP002001.1	3.57521	-0.358663	0.0787897	1	transcribed_unprocessed_pseudogene	101928535	1260	38.0423	-1.10353	256	FALSE
ENSG00000005810	MYCBP2	6.31288	0.314459	0.0792663	1	protein_coding	23077	3384.75	44.0801	1.10091	12819	FALSE
ENSG00000250182	EEF1A1P13	3.15378	-0.390998	0.0798757	1	processed_pseudogene	NA	1389	47.7322	-1.09759	257	FALSE
ENSG00000173947	PIFO	3.05086	0.373657	0.0806151	1	protein_coding	128344	1873	43.2328	1.09358	12818	FALSE
ENSG00000114315	HES1	5.08608	0.309847	0.0822802	1	protein_coding	3280	1292	50.7353	1.0847	12817	FALSE
ENSG00000144481	TRPM8	1.45195	0.519902	0.0825057	1	protein_coding	79054	1682.07	45.3905	1.08352	12816	FALSE
ENSG00000198786	MT-ND5	8.77182	-0.374398	0.0829375	1	protein_coding	4540	1812	44.9227	-1.08125	258	FALSE
ENSG00000237440	ZNF737	4.34492	0.321852	0.0853223	1	protein_coding	100129842	2150.8	38.9529	1.06894	12815	FALSE
ENSG00000113211	PCDHB6	1.40661	0.537344	0.0854384	1	protein_coding	56130	2937	51.6513	1.06835	12814	FALSE
ENSG00000285737	LINC02680	0.894595	-0.665551	0.0855542	1	lncRNA	NA	3626	40.2923	-1.06776	259	FALSE
ENSG00000235720	GABPAP	0.828625	-0.676057	0.085606	1	processed_pseudogene	NA	1356	41.5929	-1.0675	260	FALSE
ENSG00000082512	TRAF5	3.56302	-0.333958	0.0857829	1	protein_coding	7188	2795.14	42.9061	-1.0666	261	FALSE
ENSG00000100994	PYGB	5.36775	0.323581	0.0858417	1	protein_coding	5834	1858.67	58.2496	1.0663	12813	FALSE
ENSG00000135338	LCA5	1.01021	-0.580604	0.0865199	1	protein_coding	167691	4059	37.3573	-1.06288	262	FALSE
ENSG00000276644	DACH1	1.08022	-0.753119	0.0865275	1	protein_coding	1602	4411.75	44.2795	-1.06285	263	FALSE
ENSG00000054118	THRAP3	6.9618	0.302345	0.0865987	1	protein_coding	9967	3026.5	47.9927	1.06249	12812	FALSE
ENSG00000172264	MACROD2	0.904827	-0.564389	0.0870272	1	protein_coding	140733	1719	41.7801	-1.06035	264	FALSE
ENSG00000226383	LINC01876	2.54476	-0.371778	0.0877913	1	lncRNA	101929378	1198.77	42.287	-1.05655	265	FALSE
ENSG00000095637	SORBS1	2.31933	0.402177	0.0879456	1	protein_coding	10580	3038.22	47.4778	1.05579	12811	FALSE
ENSG00000127081	ZNF484	1.06382	-0.566417	0.0887513	1	protein_coding	83744	3902.75	38.2551	-1.05183	266	FALSE
ENSG00000176912	TYMSOS	0.731463	-0.707066	0.089271	1	lncRNA	494514	1047.33	48.7906	-1.04929	267	FALSE
ENSG00000188613	NANOS1	3.36777	-0.35402	0.0894195	1	protein_coding	340719	2562.5	50.7902	-1.04857	268	FALSE
ENSG00000149596	JPH2	4.81011	-0.31683	0.0900164	1	protein_coding	57158	5712.5	55.3085	-1.04568	269	FALSE
ENSG00000148700	ADD3	5.49902	0.302183	0.0901736	1	protein_coding	120	1041.9	41.5155	1.04492	12810	FALSE
ENSG00000240891	PLCXD2	0.879252	0.721268	0.0902965	1	protein_coding	257068	2576.8	46.6237	1.04433	12809	FALSE
ENSG00000125629	INSIG2	3.30673	-0.34076	0.0909073	1	protein_coding	51141	1555.62	37.0912	-1.0414	270	FALSE
ENSG00000239407	Z68871.1	0.663911	-0.655339	0.0910302	1	lncRNA	NA	786	45.229	-1.04081	271	FALSE
ENSG00000057294	PKP2	4.73377	-0.306284	0.0912066	1	protein_coding	5318	1838.71	45.5132	-1.03997	272	FALSE
ENSG00000184271	POU6F1	0.552387	-0.823954	0.0921052	1	protein_coding	5463	1652.64	56.1362	-1.03572	273	FALSE
ENSG00000155380	SLC16A1	1.5879	0.444623	0.0922374	1	protein_coding	6566	1882	44.5347	1.03509	12808	FALSE
ENSG00000139351	SYCP3	1.12746	0.679715	0.0925504	1	protein_coding	50511	1532.4	36.6353	1.03362	12807	FALSE
ENSG00000205189	ZBTB10	5.38588	0.304962	0.0929356	1	protein_coding	65986	6992.4	40.0149	1.03182	12806	FALSE
ENSG00000279425	AC092279.2	0.901233	-0.61284	0.0930672	1	TEC	NA	2189	43.7643	-1.0312	274	FALSE
ENSG00000133111	RFXAP	0.765325	-0.626344	0.093517	1	protein_coding	5994	1420	41.9366	-1.02911	275	FALSE
ENSG00000258414	AL121790.1	1.30575	-0.495711	0.0942143	1	lncRNA	NA	738	34.9593	-1.02588	276	FALSE
ENSG00000175764	TTLL11	1.72952	0.416714	0.0943449	1	protein_coding	158135	1941.17	56.4437	1.02528	12805	FALSE
ENSG00000118276	B4GALT6	0.798568	-0.622949	0.0949798	1	protein_coding	9331	2404.8	37.3087	-1.02237	277	FALSE
ENSG00000259456	ADNP-AS1	0.65945	-0.619611	0.0954189	1	lncRNA	101927631	961.5	42.3557	-1.02037	278	FALSE
ENSG00000180616	SSTR2	1.10561	0.52839	0.0954732	1	protein_coding	6752	4107.5	46.7681	1.02012	12804	FALSE
ENSG00000236603	RANP1	1.51804	-0.625286	0.0966706	1	processed_pseudogene	NA	651	46.6974	-1.01471	279	FALSE
ENSG00000170011	MYRIP	2.30814	-0.358112	0.0973528	1	protein_coding	25924	3236.8	50.7322	-1.01165	280	FALSE
ENSG00000246922	UBAP1L	1.44458	-0.484356	0.0981217	1	protein_coding	390595	2773	56.2117	-1.00823	281	FALSE
ENSG00000261645	DISC1FP1	1.28582	-0.602434	0.0982299	1	lncRNA	101929222	888.143	37.5744	-1.00776	282	FALSE
ENSG00000281195	AC007878.1	1.19632	-0.518637	0.098257	1	lncRNA	NA	1615	36.904	-1.00764	283	FALSE
ENSG00000139289	PHLDA1	4.8543	-0.304704	0.0986476	1	protein_coding	22822	6574.33	43.2946	-1.00591	284	FALSE
ENSG00000225972	MTND1P23	3.18136	-0.354322	0.0990445	1	unprocessed_pseudogene	NA	372	44.3548	-1.00417	285	FALSE
ENSG00000267322	SNHG22	1.21721	-0.509019	0.0992579	1	lncRNA	677769;103091864	898.667	52.2997	-1.00324	286	FALSE
ENSG00000234949	AC104667.2	1.04059	0.562535	0.0994976	1	lncRNA	105373958	945	55.9788	1.00219	12803	FALSE
ENSG00000159763	PIP	7.63122	0.313611	0.0995771	1	protein_coding	5304	578	44.8097	1.00184	12802	FALSE
ENSG00000242071	RPL7AP6	3.91164	-0.333516	0.100096	1	processed_pseudogene	NA	801	53.0587	-0.999582	287	FALSE
ENSG00000287431	AC027601.5	2.19759	0.374916	0.100734	1	lncRNA	NA	6784	60.9817	0.996822	12801	FALSE
ENSG00000286431	BX842570.1	1.09509	-0.591251	0.101708	1	lncRNA	NA	3009	45.7295	-0.992647	288	FALSE
ENSG00000257557	PPP1R12A-AS1	0.866628	-0.615574	0.10184	1	lncRNA	NA	3234	43.3828	-0.992082	289	FALSE
ENSG00000198915	RASGEF1A	4.21589	0.310958	0.102147	1	protein_coding	221002	2427	56.1187	0.990776	12800	FALSE
ENSG00000186280	KDM4D	0.98226	-0.614489	0.102633	1	protein_coding	55693	2626.33	48.8133	-0.988712	290	FALSE
ENSG00000099250	NRP1	1.44839	0.584741	0.103236	1	protein_coding	8829	2865.93	45.6347	0.98617	12799	FALSE
ENSG00000228393	LINC01004	0.956318	-0.570695	0.103338	1	lncRNA	NA	760	37.7632	-0.985741	291	FALSE
ENSG00000256594	AC010186.2	0.720855	-0.69496	0.104891	1	transcribed_unprocessed_pseudogene	374443	1110.75	44.1819	-0.979262	292	FALSE
ENSG00000162630	B3GALT2	0.862117	-0.712276	0.10539	1	protein_coding	8707	3548	35.2029	-0.977199	293	FALSE
ENSG00000287630	AC011370.1	1.45935	-0.556146	0.105434	1	lncRNA	NA	2375	41.9368	-0.977019	294	FALSE
ENSG00000255150	EID3	1.07711	-0.608635	0.10562	1	protein_coding	493861	1467	44.7171	-0.976253	295	FALSE
ENSG00000230937	MIR205HG	5.68145	-0.30052	0.105719	1	lncRNA	642587	1002.07	49.2183	-0.975849	296	FALSE
ENSG00000255423	EBLN2	1.34225	-0.659931	0.10597	1	protein_coding	55096	1679	41.751	-0.974818	297	FALSE
ENSG00000283103	AC010642.2	1.5791	0.447419	0.106041	1	lncRNA	NA	2202.78	48.6608	0.974526	12798	FALSE
ENSG00000287315	AL670729.3	0.947799	-0.62367	0.106091	1	lncRNA	NA	4828	58.3264	-0.974321	298	FALSE
ENSG00000138134	STAMBPL1	1.55871	0.429944	0.106636	1	protein_coding	57559	1896.83	43.6078	0.972098	12797	FALSE
ENSG00000182585	EPGN	2.57351	0.346741	0.107251	1	protein_coding	255324	707.333	40.842	0.9696	12796	FALSE
ENSG00000149483	TMEM138	5.04647	-0.329162	0.107258	1	protein_coding	51524	1161	47.6816	-0.96957	299	FALSE
ENSG00000134245	WNT2B	0.630084	-0.740873	0.107547	1	protein_coding	7482	6362.25	45.8603	-0.968401	300	FALSE
ENSG00000271013	LRRC37A9P	2.3137	-0.34903	0.107911	1	processed_pseudogene	NA	5376	49.2001	-0.966933	301	FALSE
ENSG00000164898	FMC1	0.745551	-0.656174	0.108109	1	protein_coding	154791	527.4	49.1468	-0.966138	302	FALSE
ENSG00000108950	FAM20A	1.14153	-0.566031	0.10831	1	protein_coding	54757	2357.86	50.8149	-0.965332	303	FALSE
ENSG00000198727	MT-CYB	10.0501	-0.299601	0.108584	1	protein_coding	4519	1141	46.2752	-0.964233	304	FALSE
ENSG00000183963	SMTN	4.85324	-0.303568	0.108691	1	protein_coding	6525	1711.42	62.3217	-0.963808	305	FALSE
ENSG00000229422	AL512625.2	0.82572	0.558783	0.108996	1	lncRNA	NA	1164	66.8385	0.962588	12795	FALSE
ENSG00000120896	SORBS3	1.95941	-0.418918	0.109246	1	protein_coding	10174	980.773	63.6326	-0.961596	306	FALSE
ENSG00000257803	AC010200.1	0.684398	-0.587267	0.109265	1	processed_pseudogene	NA	1454	41.6094	-0.961518	307	FALSE
ENSG00000271533	Z83843.1	3.52734	-0.317223	0.109404	1	lncRNA	NA	3685	32.0217	-0.960968	308	FALSE
ENSG00000171435	KSR2	2.50963	-0.336628	0.10943	1	protein_coding	283455	9193	50.7288	-0.960865	309	FALSE
ENSG00000164197	RNF180	1.15457	-0.518913	0.109571	1	protein_coding	285671	2364.33	37.0788	-0.960304	310	FALSE
ENSG00000170482	SLC23A1	2.34944	0.346545	0.109612	1	protein_coding	9963	1030.86	55.5987	0.960141	12794	FALSE
ENSG00000198853	RUSC2	3.21771	-0.321462	0.109732	1	protein_coding	9853	3930	60.5089	-0.959668	311	FALSE
ENSG00000063176	SPHK2	1.79316	0.421209	0.109974	1	protein_coding	56848	1855.46	65.0097	0.958709	12793	FALSE
ENSG00000285331	AC090517.5	1.40757	0.465666	0.110079	1	lncRNA	145783	2282	50.9531	0.958296	12792	FALSE
ENSG00000278897	AC020951.1	0.635038	-0.646644	0.110391	1	TEC	NA	2271	42.1841	-0.957066	312	FALSE
ENSG00000115738	ID2	4.11415	-0.309554	0.110441	1	protein_coding	3398	1109.25	48.8618	-0.956871	313	FALSE
ENSG00000250608	AC010210.1	0.89477	-0.6376	0.110491	1	lncRNA	339874	1852.25	41.9962	-0.956675	314	FALSE
ENSG00000137962	ARHGAP29	5.76326	-0.293663	0.110545	1	protein_coding	9411	4944.2	37.5066	-0.956459	315	FALSE
ENSG00000234648	AL162151.2	1.8306	0.430116	0.11075	1	processed_pseudogene	NA	158	59.4937	0.955658	12791	FALSE
ENSG00000226332	AL354836.1	0.744427	-0.69135	0.111013	1	lncRNA	NA	681	59.4714	-0.954628	316	FALSE
ENSG00000185839	AL035411.1	0.900739	-0.653291	0.11149	1	processed_pseudogene	NA	690	52.4638	-0.952764	317	FALSE
ENSG00000005249	PRKAR2B	2.92751	0.324071	0.112049	1	protein_coding	5577	1646.67	39.6761	0.950592	12790	FALSE
ENSG00000180574	EIF2S3B	1.87455	0.480934	0.112367	1	protein_coding	255308	1872	42.7618	0.949362	12789	FALSE
ENSG00000163644	PPM1K	5.81732	0.296116	0.112425	1	protein_coding	152926	2028.5	42.0212	0.949136	12788	FALSE
ENSG00000136895	GARNL3	2.50885	-0.338052	0.112577	1	protein_coding	84253	1257.27	48.2104	-0.948551	318	FALSE
ENSG00000224614	TNK2-AS1	0.81334	-0.608304	0.11297	1	lncRNA	NA	813.75	57.4194	-0.947037	319	FALSE
ENSG00000158163	DZIP1L	1.68329	0.412754	0.113337	1	protein_coding	199221	1075.67	55.6141	0.945629	12787	FALSE
ENSG00000233967	AL359715.1	0.745433	-0.592156	0.113458	1	lncRNA	NA	2262	39.1468	-0.945164	320	FALSE
ENSG00000267374	MIR924HG	1.6183	-0.660565	0.113504	1	lncRNA	647946	1272.29	38.2397	-0.94499	321	FALSE
ENSG00000165259	HDX	0.831988	-0.606065	0.114034	1	protein_coding	139324	3607	36.6787	-0.942967	322	FALSE
ENSG00000285053	TBCE	3.11563	0.340508	0.114469	1	protein_coding	6905	2268.05	46.3741	0.941311	12786	FALSE
ENSG00000138821	SLC39A8	5.4819	0.297907	0.114586	1	protein_coding	64116	1611.5	43.7868	0.940867	12785	FALSE
ENSG00000278615	C11orf98	1.9076	0.481571	0.11492	1	protein_coding	102288414	608.333	55.3425	0.939606	12784	FALSE
ENSG00000036672	USP2	1.73528	-0.443543	0.115421	1	protein_coding	9099	1550.14	56.216	-0.937714	323	FALSE
ENSG00000140830	TXNL4B	3.69026	0.321414	0.115568	1	protein_coding	54957	1297.83	47.0399	0.937164	12783	FALSE
ENSG00000181751	MACIR	5.17814	0.309107	0.115897	1	protein_coding	90355	2498	41.2063	0.935926	12782	FALSE
ENSG00000236859	NIFK-AS1	1.93247	0.374983	0.116324	1	lncRNA	254128	1423	44.5538	0.934331	12781	FALSE
ENSG00000166529	ZSCAN21	2.39748	0.334206	0.11664	1	protein_coding	7589	1492.8	51.9159	0.933154	12780	FALSE
ENSG00000161381	PLXDC1	0.662382	-0.638007	0.11691	1	protein_coding	57125	1471.65	54.1501	-0.93215	324	FALSE
ENSG00000280120	AC073857.1	0.668855	-0.598421	0.117088	1	TEC	NA	1054	39.3738	-0.931487	325	FALSE
ENSG00000181634	TNFSF15	1.30596	-0.53814	0.117484	1	protein_coding	9966	4686	42.3709	-0.93002	326	FALSE
ENSG00000152137	HSPB8	5.45563	-0.2958	0.117693	1	protein_coding	26353	744.571	48.5035	-0.929249	327	FALSE
ENSG00000273162	AL133215.2	0.847281	-0.545495	0.118952	1	lncRNA	NA	977	51.2794	-0.92463	328	FALSE
ENSG00000251363	LINC02315	0.699162	-0.613428	0.12077	1	lncRNA	NA	647.5	38.61	-0.918042	329	FALSE
ENSG00000112787	FBRSL1	2.81354	-0.327337	0.120868	1	protein_coding	57666	2082.25	68.9338	-0.917688	330	FALSE
ENSG00000215190	LINC00680	3.08327	-0.320275	0.1209	1	transcribed_unprocessed_pseudogene	728411	1461.83	50.5758	-0.917572	331	FALSE
ENSG00000138798	EGF	3.34716	0.322592	0.121039	1	protein_coding	1950	2026.15	43.8117	0.917074	12779	FALSE
ENSG00000261211	AL031123.2	0.87332	-0.551112	0.121199	1	lncRNA	NA	3325	43.9098	-0.916501	332	FALSE
ENSG00000170365	SMAD1	3.83228	0.304685	0.121318	1	protein_coding	4086	1043.12	44.4638	0.916074	12778	FALSE
ENSG00000173531	MST1	2.06936	0.377336	0.121417	1	protein_coding	4485	1252.67	61.8262	0.915722	12777	FALSE
ENSG00000158220	ESYT3	2.00623	-0.352009	0.121422	1	protein_coding	83850	2760.86	49.1462	-0.915701	333	FALSE
ENSG00000039139	DNAH5	3.24096	0.31204	0.121526	1	protein_coding	1767	4787.5	44.3812	0.915331	12776	FALSE
ENSG00000181004	BBS12	2.34934	0.373886	0.122021	1	protein_coding	166379	2509.33	41.339	0.913565	12775	FALSE
ENSG00000260404	AC110079.1	1.04898	-0.53861	0.122853	1	transcribed_unprocessed_pseudogene	NA	2266.5	57.1145	-0.910616	334	FALSE
ENSG00000279289	AL136164.3	2.37918	-0.340194	0.123178	1	TEC	NA	3978	37.8079	-0.909467	335	FALSE
ENSG00000069667	RORA	1.57166	-0.463165	0.123558	1	protein_coding	6095	1801.29	41.6568	-0.908129	336	FALSE
ENSG00000163491	NEK10	0.834598	-0.635882	0.124089	1	protein_coding	152110	1721.69	42.4448	-0.906268	337	FALSE
ENSG00000186834	HEXIM1	5.48348	-0.295887	0.124224	1	protein_coding	10614	3625	48.3034	-0.905796	338	FALSE
ENSG00000197670	AL157838.1	1.09195	-0.532716	0.124382	1	lncRNA	NA	2502	48.761	-0.905242	339	FALSE
ENSG00000270820	AC016727.1	1.93001	-0.429116	0.124815	1	lncRNA	NA	1143.17	45.5752	-0.903731	340	FALSE
ENSG00000108984	MAP2K6	4.26659	0.306052	0.125145	1	protein_coding	5608	2736.33	40.1714	0.902588	12774	FALSE
ENSG00000143387	CTSK	0.942464	-0.565836	0.125482	1	protein_coding	1513	960.333	46.5463	-0.90142	341	FALSE
ENSG00000151623	NR3C2	3.01017	0.314232	0.125679	1	protein_coding	4306	3239.78	44.8385	0.900736	12773	FALSE
ENSG00000111077	TNS2	4.51662	-0.305227	0.125826	1	protein_coding	23371	2130.1	61.7131	-0.90023	342	FALSE
ENSG00000267296	CEBPA-DT	2.19715	0.33973	0.126254	1	lncRNA	80054	2198	61.8744	0.898754	12772	FALSE
ENSG00000255471	AP001528.1	0.859854	-0.611149	0.126409	1	lncRNA	NA	697.5	42.2222	-0.898221	343	FALSE
ENSG00000278677	H2AC17	4.73879	0.347645	0.126692	1	protein_coding	8336	487	58.1109	0.897252	12771	FALSE
ENSG00000173559	NABP1	3.06947	-0.315495	0.127152	1	protein_coding	64859	6323.38	38.8153	-0.895677	344	FALSE
ENSG00000257337	AC068888.1	4.63211	-0.317825	0.127306	1	lncRNA	283335	1390.08	46.466	-0.895152	345	FALSE
ENSG00000168743	NPNT	4.48181	0.304667	0.127481	1	protein_coding	255743	1573.69	47.627	0.894553	12770	FALSE
ENSG00000170786	SDR16C5	3.55493	0.313352	0.12772	1	protein_coding	195814	2075.67	45.5918	0.893741	12769	FALSE
ENSG00000181027	FKRP	2.08968	-0.353209	0.128043	1	protein_coding	79147	738.222	61.8954	-0.892644	346	FALSE
ENSG00000205838	TTC23L	0.881693	-0.651405	0.128787	1	protein_coding	153657	1173.78	45.5983	-0.890128	347	FALSE
ENSG00000175701	MTLN	2.04298	0.349865	0.129259	1	protein_coding	205251	984.333	52.7599	0.88854	12768	FALSE
ENSG00000151176	PLBD2	2.78292	-0.320032	0.129493	1	protein_coding	196463	2042.75	57.3736	-0.887753	348	FALSE
ENSG00000114737	CISH	3.0345	-0.31553	0.130292	1	protein_coding	1154	3076	57.5748	-0.885083	349	FALSE
ENSG00000261408	TEN1-CDK3	1.19222	-0.644596	0.130333	1	protein_coding	100529145	3147.67	60.2457	-0.884947	350	FALSE
ENSG00000257671	KRT7-AS	1.0403	-0.486794	0.130472	1	lncRNA	109729127	1693	52.0969	-0.884483	351	FALSE
ENSG00000213694	S1PR3	2.42642	-0.324186	0.130526	1	protein_coding	1903;286223	4709	48.8179	-0.884303	352	FALSE
ENSG00000235257	ITGA9-AS1	1.11566	-0.560908	0.130754	1	lncRNA	101928153	1380.67	47.9901	-0.883545	353	FALSE
ENSG00000233476	EEF1A1P6	7.6628	-0.319892	0.130922	1	processed_pseudogene	NA	1384	48.2659	-0.882986	354	FALSE
ENSG00000230606	AC092683.1	1.40905	-0.498038	0.131088	1	lncRNA	NA	976.333	41.6183	-0.882437	355	FALSE
ENSG00000196873	CBWD3	4.22832	0.305719	0.131392	1	protein_coding	445571	1877.63	37.8108	0.88143	12767	FALSE
ENSG00000004799	PDK4	1.07734	0.469979	0.131614	1	protein_coding	5166	1484	39.6092	0.880699	12766	FALSE
ENSG00000233030	AC243772.2	1.31715	-0.471942	0.131794	1	lncRNA	NA	3543	41.9419	-0.880104	356	FALSE
ENSG00000227543	SPAG5-AS1	1.7717	-0.375683	0.132308	1	lncRNA	NA	1361.17	50.4959	-0.878415	357	FALSE
ENSG00000263272	AC004148.1	1.32126	-0.491306	0.132408	1	lncRNA	NA	1938	43.6017	-0.878085	358	FALSE
ENSG00000126777	KTN1	8.67304	-0.285163	0.13296	1	protein_coding	3895	2345.72	37.198	-0.876279	359	FALSE
ENSG00000125820	NKX2-2	0.720766	-0.587934	0.133308	1	protein_coding	4821	2123	57.3716	-0.875144	360	FALSE
ENSG00000279452	AC006277.1	1.08004	-0.482082	0.133643	1	TEC	NA	1610	49.7516	-0.874055	361	FALSE
ENSG00000172461	FUT9	2.66375	-0.329435	0.133976	1	protein_coding	10690	6979	35.3632	-0.872972	362	FALSE
ENSG00000217716	RPS10P3	1.31111	-0.549171	0.134623	1	processed_pseudogene	NA	494	53.2389	-0.87088	363	FALSE
ENSG00000213058	AL365357.1	3.10178	-0.38628	0.134797	1	processed_pseudogene	NA	357	53.7815	-0.870319	364	FALSE
ENSG00000228956	SATB1-AS1	2.51208	-0.321927	0.135018	1	lncRNA	NA	750.712	39.2303	-0.869607	365	FALSE
ENSG00000129204	USP6	0.617451	-0.59126	0.135233	1	protein_coding	9098	5901.5	48.2617	-0.868917	366	FALSE
ENSG00000254363	AC011379.2	1.32819	-0.568497	0.135412	1	lncRNA	101929719	3267	46.1586	-0.868342	367	FALSE
ENSG00000183779	ZNF703	1.92449	-0.35422	0.135442	1	protein_coding	80139	3316	65.2292	-0.868247	368	FALSE
ENSG00000146006	LRRTM2	1.09516	-0.603887	0.135503	1	protein_coding	26045	2425.5	39.5176	-0.868051	369	FALSE
ENSG00000189051	RNF222	1.06233	-0.4713	0.135587	1	protein_coding	643904	2924	58.5328	-0.867782	370	FALSE
ENSG00000110042	DTX4	2.13488	-0.353644	0.138172	1	protein_coding	23220	2214	55.3975	-0.859581	371	FALSE
ENSG00000233220	LINC00167	0.733361	0.51517	0.138237	1	lncRNA	NA	1419	54.1931	0.859376	12765	FALSE
ENSG00000205777	GAGE1	1.1384	-0.569988	0.138663	1	protein_coding	2543	1948.5	41.5961	-0.858039	372	FALSE
ENSG00000179630	LACC1	1.12681	-0.5069	0.138808	1	protein_coding	144811	2998.33	38.2768	-0.857587	373	FALSE
ENSG00000107186	MPDZ	5.17231	0.289034	0.13917	1	protein_coding	8777	3657.16	44.0578	0.856456	12764	FALSE
ENSG00000228061	AC131571.1	0.865804	-0.543771	0.139375	1	lncRNA	NA	1600.17	38.246	-0.855816	374	FALSE
ENSG00000271966	AC021321.1	1.22462	-0.597892	0.139531	1	lncRNA	NA	1113	42.3181	-0.855331	375	FALSE
ENSG00000077616	NAALAD2	1.13042	-0.545754	0.140004	1	protein_coding	10003	1874.2	37.6801	-0.853861	376	FALSE
ENSG00000259865	AL390728.6	1.76626	0.401672	0.140332	1	lncRNA	NA	1246	27.8491	0.852844	12763	FALSE
ENSG00000010278	CD9	5.25141	0.307932	0.140543	1	protein_coding	928	1062.25	49.1822	0.852192	12762	FALSE
ENSG00000227014	FKBP14-AS1	0.591236	-0.607779	0.140847	1	lncRNA	NA	1727	47.0469	-0.851251	377	FALSE
ENSG00000186615	KTN1-AS1	2.05313	-0.341151	0.141121	1	lncRNA	100129075	1837.71	44.4729	-0.850408	378	FALSE
ENSG00000262074	SNORD3B-2	6.90638	-0.605767	0.141341	1	snoRNA	NA	791	56.1315	-0.849732	379	FALSE
ENSG00000271862	AC104118.1	0.568221	-0.694065	0.141648	1	lncRNA	NA	1589	40.3398	-0.84879	380	FALSE
ENSG00000214784	RPS3AP21	1.54921	-0.52465	0.141834	1	processed_pseudogene	NA	817	42.3501	-0.848221	381	FALSE
ENSG00000163993	S100P	2.12859	0.379506	0.142403	1	protein_coding	6286	392	51.2755	0.846481	12761	FALSE
ENSG00000168301	KCTD6	3.57456	-0.299479	0.1426	1	protein_coding	200845	1197.5	41.517	-0.845881	382	FALSE
ENSG00000186026	ZNF284	1.03494	-0.534873	0.143312	1	protein_coding	342909	4336	42.3662	-0.843719	383	FALSE
ENSG00000272462	U91328.1	1.55811	-0.401302	0.143435	1	lncRNA	NA	1939	46.8076	-0.843345	384	FALSE
ENSG00000178999	AURKB	3.9991	-0.303598	0.143965	1	protein_coding	9212	814.643	56.0281	-0.841744	385	FALSE
ENSG00000150907	FOXO1	2.0791	0.349311	0.145219	1	protein_coding	2308	1739.25	48.8429	0.837975	12760	FALSE
ENSG00000145632	PLK2	8.16356	-0.283493	0.14528	1	protein_coding	10769	942.267	43.8022	-0.837793	386	FALSE
ENSG00000113946	CLDN16	0.677979	-0.625914	0.14567	1	protein_coding	10686	1328.33	40.7779	-0.836629	387	FALSE
ENSG00000213860	RPL21P75	2.0256	0.464602	0.145828	1	processed_pseudogene	NA	483	43.0642	0.83616	12759	FALSE
ENSG00000100908	EMC9	2.50058	-0.316848	0.146108	1	protein_coding	51016	756.857	59.2676	-0.835327	388	FALSE
ENSG00000265185	SNORD3B-1	6.92124	-0.587031	0.146151	1	snoRNA	NA	758	55.277	-0.835198	389	FALSE
ENSG00000260274	AC068338.2	1.11367	0.470475	0.146246	1	lncRNA	NA	1430	54.5455	0.834916	12758	FALSE
ENSG00000149591	TAGLN	1.82552	-0.35962	0.146364	1	protein_coding	6876	1734.75	57.2201	-0.834567	390	FALSE
ENSG00000280152	AC009078.3	1.2226	-0.433836	0.147823	1	TEC	NA	4084	59.427	-0.830259	391	FALSE
ENSG00000273464	AP000238.1	1.39053	-0.407069	0.148682	1	lncRNA	NA	426	41.0798	-0.827741	392	FALSE
ENSG00000138646	HERC5	1.35681	0.521111	0.148683	1	protein_coding	51191	2234.2	40.5514	0.82774	12757	FALSE
ENSG00000104899	AMH	1.64677	-0.469369	0.14918	1	protein_coding	268	1343	72.2015	-0.826288	393	FALSE
ENSG00000235652	FBXO30-DT	0.887483	-0.492141	0.149975	1	lncRNA	NA	1858.12	40.0089	-0.823982	394	FALSE
ENSG00000005961	ITGA2B	0.92935	-0.544649	0.150044	1	protein_coding	3674	1358.2	60.374	-0.823781	395	FALSE
ENSG00000183049	CAMK1D	2.58214	-0.310485	0.150091	1	protein_coding	57118	2966	51.0789	-0.823645	396	FALSE
ENSG00000235703	LINC00894	0.644393	-0.68118	0.150099	1	lncRNA	NA	2520.23	50.6791	-0.823623	397	FALSE
ENSG00000178074	C2orf69	4.10144	0.294016	0.150115	1	protein_coding	205327	2362.5	44.4444	0.823577	12756	FALSE
ENSG00000076554	TPD52	6.00216	0.283204	0.151215	1	protein_coding	7163	1224.41	40.5599	0.820404	12755	FALSE
ENSG00000172007	RAB33B	3.43318	0.298787	0.152171	1	protein_coding	83452	2850.33	38.3698	0.817669	12754	FALSE
ENSG00000117010	ZNF684	1.96839	0.344792	0.153	1	protein_coding	127396	1227.57	40.8356	0.815308	12753	FALSE
ENSG00000226784	PGAM4	3.05423	-0.327533	0.153461	1	protein_coding	441531	1690	50.2367	-0.814003	398	FALSE
ENSG00000185920	PTCH1	1.02222	-0.683813	0.153729	1	protein_coding	5727	2965.63	50.2735	-0.813243	399	FALSE
ENSG00000207008	SNORA54	1.68097	-0.646251	0.154067	1	snoRNA	677833	123	49.5935	-0.812289	400	FALSE
ENSG00000213693	SEC14L1P1	1.62885	-0.389091	0.154509	1	processed_pseudogene	NA	2181	50.0229	-0.811046	401	FALSE
ENSG00000100836	PABPN1	4.11183	-0.309323	0.154843	1	protein_coding	8106	1193.5	54.2627	-0.810107	402	FALSE
ENSG00000285796	AL162458.1	4.25526	-0.29636	0.155026	1	lncRNA	NA	8538	51.4758	-0.809596	403	FALSE
ENSG00000285702	AC211476.6	1.39166	-0.40556	0.155104	1	lncRNA	NA	858	48.7179	-0.809378	404	FALSE
ENSG00000188868	ZNF563	2.42971	0.310993	0.155716	1	protein_coding	147837	1242.5	44.0845	0.807666	12752	FALSE
ENSG00000134986	NREP	1.03912	-0.592453	0.155801	1	protein_coding	9315	1089.7	43.634	-0.807431	405	FALSE
ENSG00000246451	AL049840.2	1.02953	-0.569689	0.155922	1	lncRNA	NA	1404	48.2906	-0.807092	406	FALSE
ENSG00000116649	SRM	3.77797	0.300495	0.156206	1	protein_coding	6723	668.333	63.616	0.806301	12751	FALSE
ENSG00000178718	RPP25	1.84108	0.343299	0.156531	1	protein_coding	54913	2355	61.4013	0.805399	12750	FALSE
ENSG00000269743	SLC25A53	0.679577	-0.538169	0.156782	1	protein_coding	401612	3469	41.9717	-0.804705	407	FALSE
ENSG00000215030	RPL13P12	2.46984	0.404872	0.156834	1	processed_pseudogene	NA	636	61.3208	0.804561	12749	FALSE
ENSG00000124614	RPS10	6.68239	0.309045	0.157072	1	protein_coding	6204	776.375	51.5537	0.803902	12748	FALSE
ENSG00000196371	FUT4	2.02776	0.340335	0.157248	1	protein_coding	2526	6059	49.183	0.803415	12747	FALSE
ENSG00000211445	GPX3	3.63119	-0.316309	0.157668	1	protein_coding	2878	901	55.9883	-0.802257	408	FALSE
ENSG00000248483	POU5F2	1.05126	-0.653716	0.157742	1	protein_coding	134187	8381	39.5657	-0.802052	409	FALSE
ENSG00000177732	SOX12	4.18965	-0.293388	0.158156	1	protein_coding	6666	4630	61.987	-0.800913	410	FALSE
ENSG00000283047	FRG1FP	1.56149	-0.505247	0.158294	1	unprocessed_pseudogene	NA	749	38.1842	-0.800535	411	FALSE
ENSG00000107099	DOCK8	2.12211	0.35914	0.15882	1	protein_coding	81704	3174.29	48.8131	0.799095	12746	FALSE
ENSG00000166987	MBD6	3.22875	-0.316628	0.16002	1	protein_coding	114785	897.357	61.1558	-0.795826	412	FALSE
ENSG00000157388	CACNA1D	5.50524	-0.281013	0.160669	1	protein_coding	776	3176.63	48.9292	-0.794068	413	FALSE
ENSG00000279342	AP000866.6	3.53784	-0.303501	0.160835	1	lncRNA	NA	2202.5	37.6617	-0.793619	414	FALSE
ENSG00000280088	AC126474.2	1.49236	-0.509238	0.160954	1	TEC	NA	1750	39.5429	-0.793299	415	FALSE
ENSG00000258839	MC1R	3.01469	-0.297761	0.1612	1	protein_coding	4157	2694.75	60.2561	-0.792634	416	FALSE
ENSG00000276043	UHRF1	5.03234	0.290419	0.161867	1	protein_coding	29128	3308.88	57.3193	0.79084	12745	FALSE
ENSG00000106868	SUSD1	1.60204	-0.381	0.161921	1	protein_coding	64420	1555.1	47.8104	-0.790697	417	FALSE
ENSG00000197283	SYNGAP1	3.04265	-0.295466	0.162598	1	protein_coding	8831	1675.23	59.1738	-0.788885	418	FALSE
ENSG00000100906	NFKBIA	5.85712	0.280685	0.162945	1	protein_coding	4792	937.9	55.9868	0.78796	12744	FALSE
ENSG00000177570	SAMD12	1.58297	0.393691	0.163668	1	protein_coding	401474	2027	41.6823	0.786035	12743	FALSE
ENSG00000024862	CCDC28A	2.06923	0.330737	0.163801	1	protein_coding	25901	1413.67	45.6025	0.785683	12742	FALSE
ENSG00000115657	ABCB6	1.446	-0.384977	0.164038	1	protein_coding	10058	1240.69	55.8063	-0.785056	419	FALSE
ENSG00000172594	SMPDL3A	2.42741	0.309229	0.165254	1	protein_coding	10924	1473.67	41.416	0.781847	12741	FALSE
ENSG00000185924	RTN4RL1	3.25484	-0.298316	0.165706	1	protein_coding	146760	3614	61.4001	-0.780661	420	FALSE
ENSG00000196741	LINC01560	1.23641	-0.472398	0.166007	1	lncRNA	NA	1245.5	40.2248	-0.779873	421	FALSE
ENSG00000197558	SSPOP	1.40442	-0.441787	0.166475	1	transcribed_unitary_pseudogene	NA	3331.9	65.3891	-0.77865	422	FALSE
ENSG00000272514	CFAP206	0.664506	-0.507158	0.167065	1	protein_coding	154313	2026	41.0044	-0.777115	423	FALSE
ENSG00000120693	SMAD9	1.33143	0.48738	0.167133	1	protein_coding	4093	2474.75	48.015	0.776938	12740	FALSE
ENSG00000255065	AP002001.2	3.21463	-0.291602	0.167303	1	processed_pseudogene	NA	1469	39.2784	-0.776495	424	FALSE
ENSG00000231028	LINC00271	0.697951	-0.511171	0.167999	1	lncRNA	100131814	1597.13	43.2149	-0.774693	425	FALSE
ENSG00000075884	ARHGAP15	2.40798	0.302917	0.168397	1	protein_coding	55843	837.154	38.482	0.773666	12739	FALSE
ENSG00000135414	GDF11	3.35585	-0.294366	0.168533	1	protein_coding	10220	5029.5	50.005	-0.773315	426	FALSE
ENSG00000162980	ARL5A	4.90726	0.285177	0.168804	1	protein_coding	26225	1436.57	38.9916	0.772617	12738	FALSE
ENSG00000121270	ABCC11	6.27472	0.278701	0.169312	1	protein_coding	85320	2859.56	51.1074	0.771313	12737	FALSE
ENSG00000143473	KCNH1	2.02538	0.319868	0.169346	1	protein_coding	3756	3199.41	50.592	0.771226	12736	FALSE
ENSG00000092758	COL9A3	0.797509	0.467361	0.169956	1	protein_coding	1299	989.286	63.4513	0.769664	12735	FALSE
ENSG00000189157	FAM47E	0.933942	-0.522213	0.171149	1	protein_coding	100129583	1635.33	42.1049	-0.766626	427	FALSE
ENSG00000183690	EFHC2	1.34369	-0.515889	0.171654	1	protein_coding	80258	2370.5	36.891	-0.765345	428	FALSE
ENSG00000123364	HOXC13	4.2403	-0.284709	0.171996	1	protein_coding	3229	2357	57.4459	-0.764482	429	FALSE
ENSG00000201428	RN7SKP71	8.98761	-0.299644	0.172314	1	misc_RNA	NA	318	51.2579	-0.76368	430	FALSE
ENSG00000135722	FBXL8	2.25163	-0.31423	0.172319	1	protein_coding	55336	843.889	66.5306	-0.763666	431	FALSE
ENSG00000106526	ACTR3C	1.82977	-0.385529	0.172802	1	protein_coding	653857	2301.17	43.8546	-0.762451	432	FALSE
ENSG00000228109	MELTF-AS1	0.782487	0.461955	0.173328	1	lncRNA	100507057	457	58.6433	0.761132	12734	FALSE
ENSG00000229404	LINC00858	2.09466	0.323068	0.173728	1	lncRNA	170425	1653.33	45.5444	0.76013	12733	FALSE
ENSG00000135773	CAPN9	0.820386	0.530047	0.173759	1	protein_coding	10753	1935.5	52.0666	0.760052	12732	FALSE
ENSG00000149090	PAMR1	2.46868	-0.299587	0.17393	1	protein_coding	25891	2025.44	53.5904	-0.759625	433	FALSE
ENSG00000146426	TIAM2	2.25111	-0.307869	0.174407	1	protein_coding	26230	2061.15	48.6719	-0.758436	434	FALSE
ENSG00000247134	AC090204.1	2.09295	-0.318082	0.174588	1	lncRNA	NA	986.692	40.5707	-0.757985	435	FALSE
ENSG00000234432	AC092171.3	1.83503	0.335751	0.174867	1	lncRNA	100129484	2651	64.6926	0.757292	12731	FALSE
ENSG00000145700	ANKRD31	0.704727	-0.529439	0.175347	1	protein_coding	256006	5098.25	38.116	-0.756102	436	FALSE
ENSG00000258429	PDF	1.9971	0.350127	0.175688	1	protein_coding	64146	2859	52.9206	0.755259	12730	FALSE
ENSG00000287769	AL353748.3	1.55236	-0.382481	0.175792	1	lncRNA	NA	2981	50.4529	-0.755001	437	FALSE
ENSG00000174586	ZNF497	1.42957	0.384436	0.176451	1	protein_coding	162968	2172.67	64.7284	0.753375	12729	FALSE
ENSG00000111344	RASAL1	0.455417	-0.568383	0.176547	1	protein_coding	8437	2416.4	61.3475	-0.753139	438	FALSE
ENSG00000261556	SMG1P7	1.32919	-0.388411	0.177249	1	transcribed_unprocessed_pseudogene	100506060;107984138	1840.5	44.2679	-0.751417	439	FALSE
ENSG00000158716	DUSP23	3.44502	0.293062	0.178084	1	protein_coding	54935	740	63.5586	0.749375	12728	FALSE
ENSG00000134184	GSTM1	1.05152	-0.488891	0.178559	1	protein_coding	2944	826.375	52.8967	-0.748218	440	FALSE
ENSG00000235865	GSN-AS1	2.20115	-0.308494	0.179522	1	lncRNA	57000	4763	52.278	-0.745881	441	FALSE
ENSG00000137804	NUSAP1	2.57723	0.303193	0.179597	1	protein_coding	51203	1506.5	44.1515	0.745701	12727	FALSE
ENSG00000253919	THAP12P7	1.19635	-0.495107	0.179769	1	processed_pseudogene	NA	2290	40.7424	-0.745286	442	FALSE
ENSG00000267383	AC011447.3	2.02685	0.330825	0.180159	1	lncRNA	NA	1201.5	42.6654	0.744343	12726	FALSE
ENSG00000188610	FAM72B	3.45871	0.28609	0.18025	1	protein_coding	653820	1157.29	43.8094	0.744124	12725	FALSE
ENSG00000088002	SULT2B1	2.73542	0.30259	0.180675	1	protein_coding	6820	1195.5	61.0205	0.743103	12724	FALSE
ENSG00000220842	RPL21P16	2.23449	0.398397	0.180844	1	processed_pseudogene	NA	483	43.2712	0.742695	12723	FALSE
ENSG00000164038	SLC9B2	1.4525	-0.417324	0.180853	1	protein_coding	133308	1590.18	43.7286	-0.742675	443	FALSE
ENSG00000269096	CT45A3	1.09796	-0.437145	0.181278	1	protein_coding	441519	1022	42.8082	-0.741656	444	FALSE
ENSG00000272150	NBPF25P	2.12748	0.306305	0.181589	1	transcribed_unprocessed_pseudogene	101929780	2923	46.9381	0.740911	12722	FALSE
ENSG00000043039	BARX2	0.722325	-0.53889	0.181886	1	protein_coding	8538	2026.5	53.738	-0.7402	445	FALSE
ENSG00000130675	MNX1	1.75613	0.343037	0.182002	1	protein_coding	3110	998.75	62.6408	0.739923	12721	FALSE
ENSG00000225031	EIF4BP7	3.77501	-0.293914	0.182119	1	processed_pseudogene	NA	1813	49.5312	-0.739645	446	FALSE
ENSG00000200795	RNU4-1	3.93945	0.332475	0.18224	1	snRNA	26835	141	48.227	0.739356	12720	FALSE
ENSG00000132405	TBC1D14	5.05519	0.280217	0.182319	1	protein_coding	57533	2737.56	51.7615	0.739169	12719	FALSE
ENSG00000232940	HCG25	1.23067	-0.424198	0.182357	1	lncRNA	414765	1193.62	47.8479	-0.739078	447	FALSE
ENSG00000233436	BTBD18	0.653671	-0.665711	0.182472	1	protein_coding	643376	2182.67	50.336	-0.738804	448	FALSE
ENSG00000227210	AC079145.1	1.12113	-0.456942	0.182688	1	lncRNA	101928222	2484	45.5918	-0.73829	449	FALSE
ENSG00000230732	AC016949.1	1.42761	-0.449715	0.182789	1	lncRNA	NA	1413	36.6596	-0.738049	450	FALSE
ENSG00000144036	EXOC6B	4.03443	-0.282922	0.183075	1	protein_coding	23233	2062.22	42.4353	-0.73737	451	FALSE
ENSG00000128512	DOCK4	1.88182	0.334955	0.183516	1	protein_coding	9732	3083.37	44.0052	0.736326	12718	FALSE
ENSG00000247735	AC120114.1	0.909366	-0.515452	0.183593	1	lncRNA	NA	1762	48.0136	-0.736144	452	FALSE
ENSG00000163093	BBS5	1.43651	0.378482	0.18371	1	protein_coding	129880	1785.5	50.9008	0.735866	12717	FALSE
ENSG00000070190	DAPP1	1.14897	-0.487118	0.184453	1	protein_coding	27071	2422	38.718	-0.734113	453	FALSE
ENSG00000080854	IGSF9B	1.52562	-0.479365	0.184511	1	protein_coding	22997	3661.14	57.0275	-0.733979	454	FALSE
ENSG00000272070	AC005618.1	1.94688	0.341256	0.184943	1	lncRNA	NA	1846	45.5309	0.732963	12716	FALSE
ENSG00000287562	AL109615.4	0.677481	-0.661941	0.184966	1	lncRNA	NA	4799	48.3226	-0.732908	455	FALSE
ENSG00000198695	MT-ND6	5.95448	-0.433113	0.185095	1	protein_coding	4541	525	42.6667	-0.732606	456	FALSE
ENSG00000244363	RPL7P23	1.78469	-0.337767	0.185592	1	processed_pseudogene	NA	747	43.2396	-0.73144	457	FALSE
ENSG00000285077	ARHGAP11B	1.2056	-0.463742	0.185949	1	protein_coding	89839	1188.6	44.3715	-0.730607	458	FALSE
ENSG00000103253	HAGHL	2.197	-0.300348	0.186134	1	protein_coding	84264	1088.95	68.263	-0.730174	459	FALSE
ENSG00000197753	LHFPL5	0.772564	-0.581478	0.187215	1	protein_coding	222662	2155	48.693	-0.727659	460	FALSE
ENSG00000156127	BATF	0.829379	-0.521477	0.187361	1	protein_coding	10538	630.333	60.2327	-0.727321	461	FALSE
ENSG00000275325	PDCD6IPP1	2.68214	-0.295158	0.187648	1	transcribed_unprocessed_pseudogene	NA	821.5	39.1357	-0.726657	462	FALSE
ENSG00000144730	IL17RD	1.14393	-0.434737	0.1878	1	protein_coding	54756	2760.14	49.4488	-0.726304	463	FALSE
ENSG00000259820	AC083843.2	3.21717	-0.285891	0.188721	1	lncRNA	NA	6253	36.2066	-0.72418	464	FALSE
ENSG00000260290	AC092115.1	0.827081	-0.512628	0.188783	1	processed_pseudogene	NA	1402	50.4993	-0.724037	465	FALSE
ENSG00000266947	AC022916.1	1.18111	-0.505303	0.189112	1	lncRNA	NA	1595	51.4107	-0.723282	466	FALSE
ENSG00000176884	GRIN1	2.89917	-0.290173	0.189245	1	protein_coding	2902	2717.35	63.587	-0.722975	467	FALSE
ENSG00000228192	AL512353.1	0.674775	-0.511055	0.189549	1	lncRNA	NA	1083.6	48.4127	-0.72228	468	FALSE
ENSG00000135406	PRPH	0.995737	0.417117	0.189579	1	protein_coding	5630	907	62.876	0.722211	12715	FALSE
ENSG00000268516	AC020915.2	2.0692	-0.304054	0.189657	1	lncRNA	105372482	2708	50.4801	-0.72203	469	FALSE
ENSG00000173545	ZNF622	4.31213	0.281937	0.190649	1	protein_coding	90441	1707	53.1342	0.719766	12714	FALSE
ENSG00000278974	AC093909.6	1.19868	-0.419909	0.190767	1	TEC	NA	775	43.3548	-0.719497	470	FALSE
ENSG00000122735	DNAI1	1.22853	-0.422343	0.191446	1	protein_coding	27019	1135.11	51.1844	-0.717955	471	FALSE
ENSG00000131711	MAP1B	0.807718	0.477058	0.191496	1	protein_coding	4131	3205.17	46.0246	0.71784	12713	FALSE
ENSG00000182175	RGMA	1.07046	0.412338	0.191528	1	protein_coding	56963	2466.38	61.0766	0.717768	12712	FALSE
ENSG00000221491	SNORA2C	2.54053	-0.412616	0.191582	1	snoRNA	677815	137	50.365	-0.717646	472	FALSE
ENSG00000083857	FAT1	2.46624	-0.292397	0.191764	1	protein_coding	2195	3195.67	46.8812	-0.717232	473	FALSE
ENSG00000189127	ANKRD34B	1.24502	-0.484992	0.192752	1	protein_coding	340120	2136	39.6536	-0.715002	474	FALSE
ENSG00000198121	LPAR1	4.48525	-0.279141	0.192864	1	protein_coding	1902	2565.2	43.9186	-0.714748	475	FALSE
ENSG00000145088	EAF2	0.737159	0.561586	0.193983	1	protein_coding	55840	836.8	41.2046	0.712235	12711	FALSE
ENSG00000274265	AC245297.3	2.47111	-0.295031	0.194729	1	lncRNA	NA	1013.2	47.197	-0.710568	476	FALSE
ENSG00000118513	MYB	2.70531	-0.290376	0.195001	1	protein_coding	4602	2579.05	44.3981	-0.709964	477	FALSE
ENSG00000268584	AC073389.1	0.9585	-0.534425	0.195137	1	lncRNA	NA	795	49.3082	-0.70966	478	FALSE
ENSG00000279598	AC009948.3	0.835661	-0.456891	0.195479	1	TEC	NA	4406	39.9455	-0.7089	479	FALSE
ENSG00000188931	CFAP126	1.22715	-0.381949	0.195582	1	protein_coding	257177	774	47.8036	-0.70867	480	FALSE
ENSG00000004777	ARHGAP33	1.56578	-0.358399	0.195954	1	protein_coding	115703	1544.62	65.2839	-0.707847	481	FALSE
ENSG00000093144	ECHDC1	1.12834	-0.43628	0.196819	1	protein_coding	55862	1108.35	39.7733	-0.705932	482	FALSE
ENSG00000197121	PGAP1	3.75981	-0.278722	0.196898	1	protein_coding	80055	3331.55	35.932	-0.705758	483	FALSE
ENSG00000149050	ZNF214	1.3734	0.38234	0.197293	1	protein_coding	7761	2137	38.7576	0.704887	12710	FALSE
ENSG00000147082	CCNB3	1.59107	0.353267	0.197765	1	protein_coding	85417	1870.38	44.8774	0.703851	12709	FALSE
ENSG00000233087	RAB6D	0.759761	-0.623734	0.198262	1	protein_coding	150786	3032	42.5462	-0.70276	484	FALSE
ENSG00000161642	ZNF385A	3.11354	-0.281514	0.198379	1	protein_coding	25946	1378.4	62.9957	-0.702505	485	FALSE
ENSG00000084764	MAPRE3	1.26541	-0.399098	0.19901	1	protein_coding	22924	1045.5	54.4333	-0.701125	486	FALSE
ENSG00000116396	KCNC4	1.54149	0.387354	0.19906	1	protein_coding	3749	5011.38	55.5486	0.701016	12708	FALSE
ENSG00000198763	MT-ND2	7.96651	-0.276887	0.199162	1	protein_coding	4536	1042	42.9942	-0.700793	487	FALSE
ENSG00000196381	ZNF781	1.75959	-0.398839	0.199638	1	protein_coding	163115	1554.5	38.3725	-0.699757	488	FALSE
ENSG00000120875	DUSP4	4.37941	-0.280892	0.199913	1	protein_coding	1846	4256	53.1485	-0.699159	489	FALSE
ENSG00000136371	MTHFS	2.33931	0.296154	0.199998	1	protein_coding	10588	1078.5	45.1089	0.698975	12707	FALSE
ENSG00000270084	GAS5-AS1	1.49916	-0.384929	0.200187	1	lncRNA	NA	814	38.9435	-0.698564	490	FALSE
ENSG00000196074	SYCP2	7.7704	-0.273855	0.200462	1	protein_coding	10388	1994	34.4868	-0.697969	491	FALSE
ENSG00000186376	ZNF75D	3.17645	0.283925	0.200541	1	protein_coding	7626	2957	45.9165	0.697797	12706	FALSE
ENSG00000279602	AC109326.1	2.79551	-0.283106	0.201196	1	TEC	NA	1321	46.4042	-0.69638	492	FALSE
ENSG00000273032	DGCR5	1.13655	-0.404908	0.201242	1	lncRNA	26220	3302.7	53.5108	-0.696281	493	FALSE
ENSG00000050628	PTGER3	7.11178	-0.271297	0.20164	1	protein_coding	5733	2244.75	51.5202	-0.695424	494	FALSE
ENSG00000255529	POLR2M	5.23027	0.277213	0.201903	1	protein_coding	81488	1698.44	43.2684	0.694857	12705	FALSE
ENSG00000250133	HOXC-AS2	1.44231	-0.35494	0.202547	1	lncRNA	100874364	1297	60.4472	-0.693475	495	FALSE
ENSG00000277406	SEC22B4P	0.74077	-0.46881	0.202843	1	transcribed_unprocessed_pseudogene	NA	964.5	44.168	-0.69284	496	FALSE
ENSG00000140853	NLRC5	0.687581	-0.464796	0.203057	1	protein_coding	84166	2190.93	57.6027	-0.692381	497	FALSE
ENSG00000214279	SCART1	0.992181	-0.413061	0.203551	1	protein_coding	NA	3852.83	59.9775	-0.691327	498	FALSE
ENSG00000163170	BOLA3	2.91325	0.288276	0.204054	1	protein_coding	388962	1216.8	50.7232	0.690254	12704	FALSE
ENSG00000160256	FAM207A	2.69597	0.283561	0.204316	1	protein_coding	85395	735.6	65.3072	0.689697	12703	FALSE
ENSG00000275765	AC091982.3	1.71266	0.322356	0.2044	1	lncRNA	NA	726	61.8457	0.689518	12702	FALSE
ENSG00000262454	MIR193BHG	1.82141	-0.321872	0.204469	1	lncRNA	NA	1001.53	47.7534	-0.689372	499	FALSE
ENSG00000229212	AC044860.1	1.0089	0.393027	0.20522	1	transcribed_unprocessed_pseudogene	NA	1023.67	59.6548	0.687779	12701	FALSE
ENSG00000109861	CTSC	2.86218	-0.281886	0.205329	1	protein_coding	1075	1771.44	41.341	-0.68755	500	FALSE
ENSG00000222041	CYTOR	3.33125	-0.278551	0.205335	1	lncRNA	112597	1017.74	46.9695	-0.687537	501	FALSE
ENSG00000174021	GNG5	3.56535	0.291245	0.206212	1	protein_coding	2787	761	49.8905	0.685685	12700	FALSE
ENSG00000076826	CAMSAP3	3.42587	-0.278368	0.206644	1	protein_coding	57662	2576.5	66.6796	-0.684777	502	FALSE
ENSG00000114790	ARHGEF26	5.04746	0.273172	0.206748	1	protein_coding	26084	3928.6	46.1488	0.684559	12699	FALSE
ENSG00000161638	ITGA5	2.59499	-0.284521	0.20681	1	protein_coding	3678	1328.38	56.0252	-0.684427	503	FALSE
ENSG00000205323	SARNP	2.01759	-0.347389	0.207588	1	protein_coding	84324	1090.67	43.0165	-0.682797	504	FALSE
ENSG00000138400	MDH1B	1.03848	-0.408167	0.207759	1	protein_coding	130752	1565.5	41.9248	-0.682439	505	FALSE
ENSG00000137691	CFAP300	2.63692	0.281496	0.207782	1	protein_coding	85016	1033.6	39.7252	0.682393	12698	FALSE
ENSG00000220793	RPL21P119	1.80366	0.387674	0.2082	1	processed_pseudogene	NA	480	42.9167	0.68152	12697	FALSE
ENSG00000147576	ADHFE1	1.293	0.357956	0.208425	1	protein_coding	137872	1232.31	48.7143	0.68105	12696	FALSE
ENSG00000204792	LINC01291	1.49754	-0.364244	0.208687	1	lncRNA	NA	1556	44.8158	-0.680505	506	FALSE
ENSG00000262468	LINC01569	0.735118	-0.601105	0.208766	1	lncRNA	NA	1554.38	53.4138	-0.680341	507	FALSE
ENSG00000251136	AF117829.1	3.83347	-0.278205	0.20911	1	lncRNA	101929709	1684.06	41.8631	-0.679626	508	FALSE
ENSG00000137573	SULF1	5.31376	0.272567	0.209922	1	protein_coding	23213	1757.87	44.1864	0.677941	12695	FALSE
ENSG00000184564	SLITRK6	0.876321	-0.445643	0.20996	1	protein_coding	84189	2561.67	37.9571	-0.677863	509	FALSE
ENSG00000184012	TMPRSS2	2.96264	0.28443	0.210189	1	protein_coding	7113	1360.5	53.5979	0.67739	12694	FALSE
ENSG00000187801	ZFP69B	1.66428	0.372699	0.210249	1	protein_coding	65243	2171	44.5762	0.677267	12693	FALSE
ENSG00000086570	FAT2	2.18785	-0.28935	0.210644	1	protein_coding	2196	9686.5	54.0185	-0.676452	510	FALSE
ENSG00000261008	LINC01572	1.22323	-0.437388	0.210946	1	lncRNA	101927957	1556.17	42.1334	-0.675829	511	FALSE
ENSG00000123609	NMI	1.31548	-0.385156	0.211156	1	protein_coding	9111	1089.75	43.7944	-0.675397	512	FALSE
ENSG00000207445	SNORD15B	3.62361	0.403372	0.211246	1	snoRNA	114599	146	47.9452	0.675212	12692	FALSE
ENSG00000185745	IFIT1	2.10052	-0.305628	0.211744	1	protein_coding	3434	4457.5	42.0415	-0.674189	513	FALSE
ENSG00000076201	PTPN23	2.82751	-0.278824	0.21223	1	protein_coding	25930	2127.67	61.8988	-0.673194	514	FALSE
ENSG00000179532	DNHD1	2.84839	-0.279582	0.212359	1	protein_coding	144132	3179.33	55.6493	-0.672928	515	FALSE
ENSG00000274220	AC009163.7	1.22163	-0.429025	0.212367	1	lncRNA	NA	2557	46.4216	-0.672913	516	FALSE
ENSG00000286116	AL157394.3	0.780484	-0.455486	0.212413	1	lncRNA	NA	4205	45.6837	-0.67282	517	FALSE
ENSG00000134802	SLC43A3	2.22666	0.289308	0.212516	1	protein_coding	29015	1031.38	53.7552	0.672608	12691	FALSE
ENSG00000173166	RAPH1	1.43949	-0.381059	0.213169	1	protein_coding	65059	2638.54	46.3281	-0.671276	518	FALSE
ENSG00000111269	CREBL2	4.07702	0.277938	0.213298	1	protein_coding	1389	2218.5	42.7992	0.671014	12690	FALSE
ENSG00000108590	MED31	2.09547	0.290919	0.213916	1	protein_coding	51003	865.25	40.2485	0.669758	12689	FALSE
ENSG00000099999	RNF215	2.67413	0.280151	0.213943	1	protein_coding	200312	1570.7	59.4639	0.669702	12688	FALSE
ENSG00000249249	AC010226.1	1.49496	-0.346951	0.214325	1	lncRNA	NA	2445.5	41.6275	-0.668928	519	FALSE
ENSG00000165895	ARHGAP42	2.22851	0.293907	0.214449	1	protein_coding	143872	2456.78	38.863	0.668677	12687	FALSE
ENSG00000285967	NIPBL-DT	3.93602	0.273213	0.214532	1	lncRNA	646719	3062.33	42.4731	0.668508	12686	FALSE
ENSG00000196187	TMEM63A	4.99	-0.27113	0.214913	1	protein_coding	9725	1551.56	54.1249	-0.667737	520	FALSE
ENSG00000226124	FTCDNL1	1.57449	-0.328869	0.215184	1	protein_coding	348751	1037.8	51.6284	-0.66719	521	FALSE
ENSG00000126003	PLAGL2	4.01274	-0.272298	0.215202	1	protein_coding	5326	5656	51.1669	-0.667155	522	FALSE
ENSG00000122481	RWDD3	2.27558	-0.287585	0.215261	1	protein_coding	25950	925.429	38.3143	-0.667034	523	FALSE
ENSG00000264577	AC010761.1	1.48358	-0.442478	0.215835	1	lncRNA	NA	899	46.941	-0.665879	524	FALSE
ENSG00000181085	MAPK15	2.7863	-0.2815	0.215951	1	protein_coding	225689	1046.75	64.3778	-0.665645	525	FALSE
ENSG00000175886	RPL7AP66	2.83494	-0.318115	0.215958	1	processed_pseudogene	NA	801	53.3084	-0.66563	526	FALSE
ENSG00000160781	PAQR6	2.79107	-0.28066	0.215986	1	protein_coding	79957	1680.33	61.5817	-0.665575	527	FALSE
ENSG00000242294	STAG3L5P	2.21933	-0.307734	0.216507	1	transcribed_unprocessed_pseudogene	101735302	642	50.8456	-0.664527	528	FALSE
ENSG00000197594	ENPP1	6.01885	0.269621	0.217099	1	protein_coding	5167	2317.38	42.2623	0.663343	12685	FALSE
ENSG00000085999	RAD54L	1.65404	-0.323337	0.217281	1	protein_coding	8438	1118.05	52.6683	-0.662979	529	FALSE
ENSG00000166323	C11orf65	1.37157	-0.423382	0.21746	1	protein_coding	160140	1302.62	38.2689	-0.66262	530	FALSE
ENSG00000222489	SNORA79B	2.72829	-0.346422	0.217573	1	snoRNA	109616976	148	45.9459	-0.662394	531	FALSE
ENSG00000076716	GPC4	0.686483	-0.478473	0.217618	1	protein_coding	2239	4959	44.7671	-0.662306	532	FALSE
ENSG00000276805	AL133216.2	0.81983	-0.527094	0.218378	1	transcribed_unprocessed_pseudogene	NA	3781	57.4848	-0.660791	533	FALSE
ENSG00000259826	AC072061.1	1.12659	0.385464	0.218555	1	lncRNA	NA	2234	47.1799	0.660439	12684	FALSE
ENSG00000147437	GNRH1	0.615397	-0.57524	0.218749	1	protein_coding	2796	1131	40.4509	-0.660055	534	FALSE
ENSG00000227051	C14orf132	5.19077	-0.269704	0.219732	1	protein_coding	56967	2363.75	52.8715	-0.658107	535	FALSE
ENSG00000111801	BTN3A3	0.963425	-0.488483	0.220039	1	protein_coding	10384	1238	47.8083	-0.657501	536	FALSE
ENSG00000180801	ARSJ	2.61317	0.276204	0.220238	1	protein_coding	79642	2244.25	47.5549	0.657108	12683	FALSE
ENSG00000184500	PROS1	0.650711	-0.477874	0.220621	1	protein_coding	5627	2226.83	39.8323	-0.656353	537	FALSE
ENSG00000281490	CICP14	1.41186	-0.361864	0.220705	1	processed_pseudogene	NA	2732	60.9444	-0.656188	538	FALSE
ENSG00000119922	IFIT2	0.942302	-0.480917	0.220893	1	protein_coding	3433	3378	42.1551	-0.655819	539	FALSE
ENSG00000103227	LMF1	2.42233	-0.281913	0.221123	1	protein_coding	64788	1299.47	62.2742	-0.655367	540	FALSE
ENSG00000144366	GULP1	2.93466	0.283376	0.221202	1	protein_coding	51454	1783.22	35.8994	0.655211	12682	FALSE
ENSG00000082014	SMARCD3	0.970172	-0.387881	0.221874	1	protein_coding	6604	1220.87	58.21	-0.653893	541	FALSE
ENSG00000187017	ESPN	3.45987	-0.271862	0.222475	1	protein_coding	83715	1144.18	67.7754	-0.652719	542	FALSE
ENSG00000180667	YOD1	4.65618	0.270069	0.223134	1	protein_coding	55432	6278	36.4845	0.651433	12681	FALSE
ENSG00000183011	NAA38	4.25409	0.270543	0.223319	1	protein_coding	84316	670.857	58.6244	0.651074	12680	FALSE
ENSG00000258940	AL132639.2	0.704551	-0.485226	0.223713	1	lncRNA	100288846	913	52.9573	-0.650309	543	FALSE
ENSG00000221869	CEBPD	2.93286	0.274507	0.223953	1	protein_coding	1052	1252	65.9744	0.649843	12679	FALSE
ENSG00000260219	CD2BP2-DT	1.2096	0.403863	0.224308	1	lncRNA	101928707	992	56.8548	0.649154	12678	FALSE
ENSG00000235944	ZNF815P	1.41045	0.339701	0.22567	1	transcribed_unprocessed_pseudogene	NA	1008.4	57.7549	0.646525	12677	FALSE
ENSG00000272831	AC027644.3	1.28558	0.359797	0.225734	1	lncRNA	NA	557	49.5512	0.646403	12676	FALSE
ENSG00000227008	AL009174.1	3.64188	-0.29223	0.225806	1	processed_pseudogene	NA	416	42.3077	-0.646264	544	FALSE
ENSG00000118690	ARMC2	0.845173	-0.530977	0.225851	1	protein_coding	84071	1871.2	42.4968	-0.646177	545	FALSE
ENSG00000237883	DGUOK-AS1	0.748335	-0.494467	0.225872	1	lncRNA	100874048	612.75	47.45	-0.646138	546	FALSE
ENSG00000012171	SEMA3B	1.11325	-0.378376	0.226318	1	protein_coding	7869	2069.73	64.5139	-0.645282	547	FALSE
ENSG00000235437	LINC01278	2.03598	-0.31385	0.226443	1	lncRNA	92249	1831.05	45.3642	-0.64504	548	FALSE
ENSG00000275945	EIF3FP1	1.97471	-0.298649	0.226673	1	processed_pseudogene	NA	806	49.6278	-0.644599	549	FALSE
ENSG00000129993	CBFA2T3	1.29731	-0.362839	0.226926	1	protein_coding	863	1515.82	61.4969	-0.644115	550	FALSE
ENSG00000109944	JHY	2.75516	-0.272592	0.228164	1	protein_coding	79864	3216.5	43.8132	-0.641754	551	FALSE
ENSG00000176463	SLCO3A1	0.752999	-0.429394	0.228789	1	protein_coding	28232	1593.31	53.8358	-0.640565	552	FALSE
ENSG00000186715	MST1L	0.814765	-0.571478	0.22882	1	transcribed_unprocessed_pseudogene	11223	2031.17	52.0801	-0.640505	553	FALSE
ENSG00000134533	RERG	5.25591	-0.268985	0.229302	1	protein_coding	85004	1238.78	41.4656	-0.639593	554	FALSE
ENSG00000272323	AC026801.2	1.49946	-0.332883	0.229693	1	lncRNA	NA	1565	45.0479	-0.638851	555	FALSE
ENSG00000196668	LINC00173	1.93022	-0.339019	0.230625	1	lncRNA	100287569	767.8	51.4978	-0.637094	556	FALSE
ENSG00000113645	WWC1	6.53105	0.266359	0.230718	1	protein_coding	23286	1768.25	53.6618	0.636918	12675	FALSE
ENSG00000205220	PSMB10	1.32806	0.358704	0.231108	1	protein_coding	5699	784.8	62.5127	0.636185	12674	FALSE
ENSG00000270344	POC1B-AS1	2.43146	-0.272984	0.231186	1	lncRNA	NA	5148.5	45.3239	-0.636039	557	FALSE
ENSG00000073849	ST6GAL1	5.43839	-0.267151	0.2316	1	protein_coding	6480	1312.86	50.1264	-0.635262	558	FALSE
ENSG00000107554	DNMBP	2.33478	0.27439	0.231602	1	protein_coding	23268	4235.75	48.7812	0.635258	12673	FALSE
ENSG00000175471	MCTP1	1.1966	-0.377669	0.231649	1	protein_coding	79772	1748.44	40.6615	-0.635169	559	FALSE
ENSG00000102409	BEX4	1.35805	0.353032	0.231938	1	protein_coding	56271	1189	43.6922	0.634628	12672	FALSE
ENSG00000246366	LACTB2-AS1	0.749056	0.52263	0.232183	1	lncRNA	286190	1380	41.4058	0.634169	12671	FALSE
ENSG00000205930	C21orf62-AS1	0.873385	0.460292	0.232191	1	lncRNA	NA	1700.08	44.2288	0.634155	12670	FALSE
ENSG00000186998	EMID1	0.602007	-0.471259	0.232254	1	protein_coding	129080	1220.18	64.9158	-0.634036	560	FALSE
ENSG00000188677	PARVB	1.7073	-0.333552	0.232524	1	protein_coding	29780	1307.5	54.7228	-0.633532	561	FALSE
ENSG00000131591	C1orf159	2.35616	0.274588	0.232824	1	protein_coding	54991	1446	66.1717	0.632972	12669	FALSE
ENSG00000255435	AP001267.3	1.27634	-0.391175	0.233339	1	lncRNA	NA	750.6	50.1465	-0.632012	562	FALSE
ENSG00000198918	RPL39	7.1313	-0.266597	0.233353	1	protein_coding	6170	903.333	45.4244	-0.631987	563	FALSE
ENSG00000135698	MPHOSPH6	5.94444	0.266482	0.233632	1	protein_coding	10200	637.125	40.7495	0.631469	12668	FALSE
ENSG00000124172	ATP5F1E	7.35932	-0.266377	0.234197	1	protein_coding	514	2061.67	38.5449	-0.630419	564	FALSE
ENSG00000006042	TMEM98	3.14967	-0.268518	0.234321	1	protein_coding	26022	1215.67	53.4869	-0.630188	565	FALSE
ENSG00000279089	AC005839.1	1.78839	-0.304564	0.234447	1	TEC	NA	3213	37.784	-0.629955	566	FALSE
ENSG00000175077	RTP1	1.46368	0.343201	0.234563	1	protein_coding	132112	2214	51.9874	0.62974	12667	FALSE
ENSG00000125637	PSD4	4.86428	0.266582	0.234741	1	protein_coding	23550	3304.75	56.6533	0.62941	12666	FALSE
ENSG00000165568	AKR1E2	1.44019	0.333059	0.235044	1	protein_coding	83592	912.462	51.5259	0.628851	12665	FALSE
ENSG00000167220	HDHD2	1.90357	0.302271	0.235396	1	protein_coding	84064	1057.31	44.5689	0.628201	12664	FALSE
ENSG00000263412	NFE2L1-DT	2.34089	0.272579	0.2354	1	lncRNA	NA	1724.5	50.7973	0.628193	12663	FALSE
ENSG00000224546	EIF4BP3	2.38459	-0.277931	0.235456	1	processed_pseudogene	NA	1850	49.6757	-0.628089	567	FALSE
ENSG00000288596	C8orf44	1.98526	-0.284125	0.23562	1	protein_coding	56260	1238.67	43.2051	-0.627787	568	FALSE
ENSG00000115844	DLX2	0.915001	-0.380908	0.235915	1	protein_coding	1746	2153	61.9833	-0.627245	569	FALSE
ENSG00000272145	NFYC-AS1	1.89176	-0.291496	0.236078	1	lncRNA	NA	1687	49.6147	-0.626945	570	FALSE
ENSG00000203896	LIME1	0.979986	-0.408744	0.236254	1	protein_coding	54923	874.2	70.0526	-0.62662	571	FALSE
ENSG00000110693	SOX6	0.681223	-0.478148	0.236386	1	protein_coding	55553	2783.72	42.6328	-0.626378	572	FALSE
ENSG00000270025	BMS1P7	1.64289	-0.322702	0.236419	1	transcribed_unprocessed_pseudogene	NA	1052	44.7719	-0.626318	573	FALSE
ENSG00000174749	FAM241A	4.0927	-0.26828	0.236629	1	protein_coding	132720	8844	38.3311	-0.625932	574	FALSE
ENSG00000160460	SPTBN4	0.685425	-0.500228	0.236922	1	protein_coding	57731	4054.36	64.8949	-0.625394	575	FALSE
ENSG00000131116	ZNF428	1.94466	0.291163	0.237178	1	protein_coding	126299	852.667	61.767	0.624926	12662	FALSE
ENSG00000106992	AK1	2.07082	0.309182	0.237197	1	protein_coding	203	886	58.9729	0.62489	12661	FALSE
ENSG00000109103	UNC119	4.58395	-0.266387	0.237297	1	protein_coding	9094	1422.25	58.6307	-0.624708	576	FALSE
ENSG00000273783	AL136040.1	1.29056	-0.379518	0.237357	1	lncRNA	NA	1130	46.9912	-0.624598	577	FALSE
ENSG00000170917	NUDT6	1.87564	0.293247	0.237914	1	protein_coding	11162	1557.25	43.1289	0.62358	12660	FALSE
ENSG00000263934	SNORD3A	11.4383	-0.314871	0.238208	1	snoRNA	NA	699	54.2203	-0.623043	578	FALSE
ENSG00000156853	ZNF689	3.54047	0.266767	0.238357	1	protein_coding	115509	1441	58.3622	0.622772	12659	FALSE
ENSG00000071243	ING3	2.94875	-0.267889	0.238605	1	protein_coding	54556	1759.5	37.7664	-0.622321	579	FALSE
ENSG00000216937	CCDC7	2.7498	-0.272989	0.238907	1	protein_coding	79741	1725.75	36.7594	-0.62177	580	FALSE
ENSG00000271614	ATP2B1-AS1	1.01759	-0.47859	0.239348	1	lncRNA	NA	3632	48.4031	-0.62097	581	FALSE
ENSG00000198546	ZNF511	2.34684	0.272688	0.239877	1	protein_coding	118472	1125	58.5556	0.620011	12658	FALSE
ENSG00000171055	FEZ2	3.80449	-0.267099	0.240163	1	protein_coding	9637	1441.19	39.078	-0.619494	582	FALSE
ENSG00000166225	FRS2	6.81923	-0.264914	0.240204	1	protein_coding	10818	1819.55	39.7752	-0.619419	583	FALSE
ENSG00000111684	LPCAT3	2.28578	0.270601	0.241118	1	protein_coding	10162	1062.31	51.7524	0.61777	12657	FALSE
ENSG00000073169	SELENOO	2.66482	0.268908	0.241985	1	protein_coding	83642	2073.33	65.9646	0.616212	12656	FALSE
ENSG00000260597	AC012531.1	1.40422	-0.330393	0.242379	1	lncRNA	NA	2680	51.194	-0.615506	584	FALSE
ENSG00000279696	AP001273.1	2.19686	-0.273471	0.242476	1	TEC	NA	3152	37.3414	-0.615331	585	FALSE
ENSG00000214226	C17orf67	1.13861	-0.399576	0.242479	1	protein_coding	339210	1119.67	47.6332	-0.615327	586	FALSE
ENSG00000059145	UNKL	2.74719	0.267358	0.242612	1	protein_coding	64718	1561.33	59.689	0.615088	12655	FALSE
ENSG00000130758	MAP3K10	1.37135	-0.335547	0.24266	1	protein_coding	4294	1260.25	66.6336	-0.615001	587	FALSE
ENSG00000278175	GLIDR	1.16333	-0.36993	0.243097	1	lncRNA	389741	1857.93	45.7383	-0.614221	588	FALSE
ENSG00000174842	GLMN	2.86253	-0.269025	0.243099	1	protein_coding	11146	1134.17	35.2682	-0.614218	589	FALSE
ENSG00000064309	CDON	2.62166	0.267774	0.243262	1	protein_coding	50937	2923.22	46.2541	0.613926	12654	FALSE
ENSG00000155760	FZD7	1.87016	0.287383	0.244094	1	protein_coding	8324	3859	52.7598	0.612443	12653	FALSE
ENSG00000251143	AP002490.1	1.42621	-0.347777	0.244268	1	lncRNA	100128494	4233	54.4295	-0.612133	590	FALSE
ENSG00000279253	AL121753.2	1.43076	-0.376942	0.24427	1	TEC	NA	1461	54.0726	-0.612129	591	FALSE
ENSG00000285725	AC004967.2	0.858857	-0.422485	0.244323	1	lncRNA	NA	1910	42.4084	-0.612036	592	FALSE
ENSG00000108813	DLX4	0.453287	-0.486462	0.244889	1	protein_coding	1748	1248.5	59.5381	-0.611031	593	FALSE
ENSG00000259129	LINC00648	0.897158	-0.470758	0.24489	1	lncRNA	100506433	1043	41.2512	-0.611029	594	FALSE
ENSG00000167207	NOD2	1.51506	-0.323973	0.244895	1	protein_coding	64127	1884.23	56.3013	-0.61102	595	FALSE
ENSG00000122863	CHST3	2.24928	0.271362	0.245047	1	protein_coding	9469	6934	57.081	0.610751	12652	FALSE
ENSG00000179583	CIITA	1.05134	-0.42229	0.245219	1	protein_coding	4261	2593.56	56.272	-0.610445	596	FALSE
ENSG00000166349	RAG1	2.4752	0.267818	0.245329	1	protein_coding	5896	3592.33	43.63	0.61025	12651	FALSE
ENSG00000182858	ALG12	2.64545	0.271246	0.24541	1	protein_coding	79087	2252.33	56.7708	0.610108	12650	FALSE
ENSG00000240303	ACAD11	0.694805	-0.490457	0.245987	1	protein_coding	84129	1878.7	42.7317	-0.609088	597	FALSE
ENSG00000153064	BANK1	1.76748	0.311606	0.246038	1	protein_coding	55024	2294.25	40.1003	0.608998	12649	FALSE
ENSG00000184545	DUSP8	2.17232	-0.28275	0.246083	1	protein_coding	1850	3305.33	65.2178	-0.608918	598	FALSE
ENSG00000260942	CAPN10-DT	1.76856	-0.323266	0.246176	1	lncRNA	NA	4000	54.575	-0.608754	599	FALSE
ENSG00000262966	AC005695.1	0.877633	-0.424755	0.247219	1	lncRNA	101928266	5672	54.7955	-0.606918	600	FALSE
ENSG00000162069	BICDL2	3.19221	-0.266584	0.247219	1	protein_coding	146439	2341.83	62.9848	-0.606917	601	FALSE
ENSG00000205763	RP9P	1.2357	0.372403	0.247329	1	transcribed_unprocessed_pseudogene	441212	1257.5	51.4115	0.606725	12648	FALSE
ENSG00000124762	CDKN1A	4.47308	-0.264057	0.247454	1	protein_coding	1026	1394.5	58.4977	-0.606506	602	FALSE
ENSG00000259877	AC009113.1	2.04887	0.276826	0.248727	1	lncRNA	NA	2443	47.8919	0.604277	12647	FALSE
ENSG00000142396	ERVK3-1	3.02977	0.263929	0.248833	1	protein_coding	NA	1145.75	49.1272	0.604092	12646	FALSE
ENSG00000204366	ZBTB12	0.811898	-0.431588	0.249019	1	protein_coding	221527	1963	64.0856	-0.603767	603	FALSE
ENSG00000182057	OGFRP1	0.897311	-0.478966	0.249313	1	lncRNA	NA	2853.8	54.2154	-0.603256	604	FALSE
ENSG00000166507	NDST2	1.44346	-0.426494	0.249499	1	protein_coding	8509	1545.5	55.3974	-0.602931	605	FALSE
ENSG00000236753	MKLN1-AS	1.08616	0.450876	0.249532	1	lncRNA	100506881	2366.56	43.0318	0.602875	12645	FALSE
ENSG00000241343	RPL36A	5.36515	-0.263802	0.249916	1	protein_coding	6173	794.5	43.2096	-0.602205	606	FALSE
ENSG00000164162	ANAPC10	2.77104	0.265544	0.249952	1	protein_coding	10393	870.722	39.5776	0.602144	12644	FALSE
ENSG00000178966	RMI1	3.11869	-0.26364	0.250714	1	protein_coding	80010	3360	35.4762	-0.600822	607	FALSE
ENSG00000263155	MYZAP	0.770444	-0.412172	0.251002	1	protein_coding	100820829	1471	46.7879	-0.600323	608	FALSE
ENSG00000134369	NAV1	0.839698	-0.572988	0.251426	1	protein_coding	89796	5129.7	51.2876	-0.59959	609	FALSE
ENSG00000128335	APOL2	3.09461	-0.26576	0.251675	1	protein_coding	23780	1110.11	54.0687	-0.599159	610	FALSE
ENSG00000250746	AC105250.1	0.830328	-0.465647	0.252311	1	processed_pseudogene	NA	2057	46.6699	-0.598063	611	FALSE
ENSG00000234771	SLC25A25-AS1	0.971454	-0.38638	0.253258	1	lncRNA	NA	6391	52.8399	-0.596437	612	FALSE
ENSG00000187068	C3orf70	2.3229	-0.267594	0.253805	1	protein_coding	285382	7159	45.9282	-0.595499	613	FALSE
ENSG00000152484	USP12	4.4119	-0.262092	0.25387	1	protein_coding	219333	1824.33	37.5297	-0.595389	614	FALSE
ENSG00000171121	KCNMB3	2.08295	-0.271791	0.254036	1	protein_coding	27094	2157.29	40.4808	-0.595105	615	FALSE
ENSG00000135842	NIBAN1	5.15974	0.262153	0.254191	1	protein_coding	116496	2405.8	45.673	0.594839	12643	FALSE
ENSG00000173517	PEAK1	3.20628	-0.261633	0.255154	1	protein_coding	79834	3815	44.7619	-0.593198	616	FALSE
ENSG00000254088	SLC2A3P4	1.06944	-0.437679	0.255174	1	processed_pseudogene	NA	1471	47.7226	-0.593164	617	FALSE
ENSG00000179967	PPP1R14BP3	1.04487	0.392895	0.255219	1	processed_pseudogene	NA	445	65.1685	0.593087	12642	FALSE
ENSG00000165752	STK32C	1.70693	0.302886	0.255887	1	protein_coding	282974	1357	62.4171	0.591952	12641	FALSE
ENSG00000254682	AP002387.1	1.16694	0.364824	0.255985	1	lncRNA	NA	680	52.2059	0.591786	12640	FALSE
ENSG00000265688	MAFG-DT	2.11484	-0.268242	0.256313	1	lncRNA	92659	1895	65.4881	-0.591229	618	FALSE
ENSG00000184227	ACOT1	4.44593	-0.261394	0.256351	1	protein_coding	641371	1478.5	59.2831	-0.591166	619	FALSE
ENSG00000283078	AL137077.2	0.697431	-0.456338	0.256743	1	lncRNA	NA	1608	51.2438	-0.590501	620	FALSE
ENSG00000181284	TMEM102	1.59212	0.329107	0.257917	1	protein_coding	284114	1971.5	64.4687	0.58852	12639	FALSE
ENSG00000230061	TRPM2-AS	0.917981	0.378877	0.258024	1	lncRNA	NA	1321	55.9803	0.58834	12638	FALSE
ENSG00000273899	NOL12	1.9309	-0.306274	0.258259	1	protein_coding	79159	1093.86	58.7175	-0.587944	621	FALSE
ENSG00000273619	AL121832.2	0.786879	0.553708	0.259156	1	lncRNA	NA	668	65.7186	0.586438	12637	FALSE
ENSG00000006432	MAP3K9	5.26084	-0.261132	0.259373	1	protein_coding	4293	5316.29	54.5467	-0.586076	622	FALSE
ENSG00000176749	CDK5R1	1.12778	-0.358226	0.259427	1	protein_coding	8851	1858	55.2745	-0.585985	623	FALSE
ENSG00000205593	DENND6B	1.88333	-0.28077	0.259659	1	protein_coding	414918	1956	61.9223	-0.585597	624	FALSE
ENSG00000183569	SERHL2	0.642431	-0.446958	0.259878	1	protein_coding	253190	1194.1	56.2683	-0.58523	625	FALSE
ENSG00000178460	MCMDC2	1.51069	-0.341823	0.260138	1	protein_coding	157777	2395	37.3158	-0.584796	626	FALSE
ENSG00000198093	ZNF649	3.4957	0.260038	0.260653	1	protein_coding	65251	1243.14	44.6334	0.583937	12636	FALSE
ENSG00000113716	HMGXB3	5.81514	0.261174	0.260657	1	protein_coding	22993	3067.33	56.1074	0.583931	12635	FALSE
ENSG00000251664	PCDHA12	1.11574	0.364136	0.261016	1	protein_coding	56137	4475.67	49.4526	0.583333	12634	FALSE
ENSG00000158560	DYNC1I1	0.788041	-0.419962	0.261085	1	protein_coding	1780	1838.33	49.5512	-0.583218	627	FALSE
ENSG00000166793	YPEL4	2.91952	-0.259802	0.261119	1	protein_coding	219539	1532.1	55.858	-0.583161	628	FALSE
ENSG00000230202	AL450405.1	4.02778	-0.261798	0.261131	1	processed_pseudogene	NA	474	55.2743	-0.583141	629	FALSE
ENSG00000166444	DENND2B	1.64845	-0.311684	0.261559	1	protein_coding	6764	966.016	55.8522	-0.582431	630	FALSE
ENSG00000185436	IFNLR1	2.48972	0.270807	0.262415	1	protein_coding	163702	1829	57.2663	0.581012	12633	FALSE
ENSG00000155368	DBI	7.25023	0.259894	0.262634	1	protein_coding	1622	687.583	50.806	0.580648	12632	FALSE
ENSG00000228412	LNC-LBCS	3.54649	-0.259546	0.262965	1	lncRNA	100506885	1351.12	42.2935	-0.580102	631	FALSE
ENSG00000187624	C17orf97	0.972128	0.370091	0.263148	1	protein_coding	400566	942.4	56.0272	0.5798	12631	FALSE
ENSG00000247400	DNAJC3-DT	1.54794	0.314749	0.263231	1	lncRNA	100289274	1839.75	43.1309	0.579663	12630	FALSE
ENSG00000266714	MYO15B	2.67791	-0.265263	0.263284	1	protein_coding	80022	1986.11	64.5804	-0.579576	632	FALSE
ENSG00000255622	PCDHB17P	3.30898	0.263511	0.263817	1	transcribed_unprocessed_pseudogene	NA	2729.5	52.4638	0.578697	12629	FALSE
ENSG00000122862	SRGN	0.799706	-0.38816	0.263867	1	protein_coding	5552	1009.5	37.6919	-0.578614	633	FALSE
ENSG00000111845	PAK1IP1	3.98972	-0.259052	0.263988	1	protein_coding	55003	1523	38.4767	-0.578415	634	FALSE
ENSG00000175691	ZNF77	2.36013	-0.265943	0.264708	1	protein_coding	58492	1294.5	49.5558	-0.577234	635	FALSE
ENSG00000163975	MELTF	1.92752	-0.275006	0.264924	1	protein_coding	4241	1525.57	63.358	-0.576879	636	FALSE
ENSG00000144648	ACKR2	1.59554	-0.299533	0.265132	1	protein_coding	1238	1150.09	51.6481	-0.576538	637	FALSE
ENSG00000179598	PLD6	0.958441	-0.532796	0.265202	1	protein_coding	201164	2578	53.2971	-0.576422	638	FALSE
ENSG00000280193	AC132219.2	0.936525	-0.423178	0.265248	1	TEC	NA	2327	39.7937	-0.576347	639	FALSE
ENSG00000269984	AC078795.1	2.39177	-0.26252	0.266473	1	lncRNA	NA	3143	39.3255	-0.574347	640	FALSE
ENSG00000274615	AC233968.1	2.45316	-0.259759	0.26719	1	unprocessed_pseudogene	NA	1300	40.1538	-0.573179	641	FALSE
ENSG00000168939	SPRY3	0.844959	-0.396408	0.267283	1	protein_coding	10251	4608.67	42.3911	-0.573028	642	FALSE
ENSG00000158717	RNF166	2.75307	0.257681	0.267695	1	protein_coding	115992	1031.55	62.1486	0.572359	12628	FALSE
ENSG00000137714	FDX1	3.96619	0.258332	0.267773	1	protein_coding	2230	3144	41.444	0.572233	12627	FALSE
ENSG00000146707	POMZP3	1.69518	0.287472	0.267837	1	protein_coding	22932	1151.4	58.1379	0.57213	12626	FALSE
ENSG00000226221	RPL26P19	3.45432	-0.257663	0.268094	1	processed_pseudogene	NA	438	43.8356	-0.571712	643	FALSE
ENSG00000233288	AC092447.5	0.993212	-0.388712	0.26838	1	lncRNA	101928401	1744.86	39.2992	-0.57125	644	FALSE
ENSG00000133985	TTC9	5.35148	-0.259325	0.268565	1	protein_coding	23508	5094	47.605	-0.570951	645	FALSE
ENSG00000111728	ST8SIA1	1.69076	-0.290915	0.269285	1	protein_coding	6489	1510.2	43.2879	-0.569788	646	FALSE
ENSG00000073464	CLCN4	1.51024	0.327648	0.269373	1	protein_coding	1183	2909.62	51.2222	0.569646	12625	FALSE
ENSG00000114805	PLCH1	4.64309	-0.258264	0.269976	1	protein_coding	23007	4863.67	44.3355	-0.568675	647	FALSE
ENSG00000007047	MARK4	2.11305	-0.263684	0.270012	1	protein_coding	57787	1781.55	59.601	-0.568617	648	FALSE
ENSG00000235453	SMIM27	1.41554	0.377125	0.270155	1	protein_coding	100129250	944.667	51.9054	0.568387	12624	FALSE
ENSG00000113248	PCDHB15	0.971529	0.401467	0.270643	1	protein_coding	56121	2271.5	48.4482	0.567603	12623	FALSE
ENSG00000125652	ALKBH7	2.8438	0.256804	0.270834	1	protein_coding	84266	709.667	64.3964	0.567297	12622	FALSE
ENSG00000088854	C20orf194	4.75817	-0.258065	0.270906	1	protein_coding	25943	4510	48.4479	-0.567181	649	FALSE
ENSG00000130653	PNPLA7	2.82109	-0.258671	0.2711	1	protein_coding	375775	3257	62.3273	-0.566871	650	FALSE
ENSG00000276672	AL161891.1	1.66762	0.303649	0.271222	1	lncRNA	NA	4636	39.6031	0.566676	12621	FALSE
ENSG00000069399	BCL3	2.067	-0.274532	0.271318	1	protein_coding	602	865.778	65.4004	-0.566521	651	FALSE
ENSG00000197977	ELOVL2	1.00636	-0.372204	0.271349	1	protein_coding	54898	3988	39.5186	-0.566472	652	FALSE
ENSG00000123843	C4BPB	0.98253	-0.411203	0.271427	1	protein_coding	725	1011.12	45.9513	-0.566346	653	FALSE
ENSG00000171368	TPPP	0.987837	-0.360855	0.271887	1	protein_coding	11076	5979	59.4079	-0.565612	654	FALSE
ENSG00000204634	TBC1D8	2.56075	-0.256298	0.272016	1	protein_coding	11138	1237.9	52.5567	-0.565405	655	FALSE
ENSG00000163482	STK36	3.99957	-0.256558	0.272364	1	protein_coding	27148	1495.62	53.5687	-0.56485	656	FALSE
ENSG00000180385	EMC3-AS1	1.63539	0.297307	0.272615	1	transcribed_unprocessed_pseudogene	NA	941.5	51.6375	0.564451	12620	FALSE
ENSG00000008323	PLEKHG6	2.27393	-0.257757	0.272664	1	protein_coding	55200	1484.44	60.771	-0.564372	657	FALSE
ENSG00000095383	TBC1D2	3.03049	0.255936	0.272874	1	protein_coding	55357	2600.5	60.0205	0.564038	12619	FALSE
ENSG00000246859	STARD4-AS1	1.52501	0.326988	0.273015	1	lncRNA	100505678	3240.5	43.2958	0.563813	12618	FALSE
ENSG00000257800	FNBP1P1	2.05222	-0.263034	0.273387	1	processed_pseudogene	NA	1994	40.8726	-0.563221	658	FALSE
ENSG00000180834	MAP6D1	1.18125	-0.337695	0.27359	1	protein_coding	79929	965.75	61.9208	-0.5629	659	FALSE
ENSG00000142871	CCN1	3.91889	0.256503	0.274112	1	protein_coding	3491	2030	49.1544	0.562072	12617	FALSE
ENSG00000168818	STX18	4.60044	0.2574	0.274841	1	protein_coding	53407	1277.3	49.5733	0.560919	12616	FALSE
ENSG00000233830	EIF4HP1	0.753926	-0.394985	0.275004	1	processed_pseudogene	NA	687	53.5662	-0.560662	660	FALSE
ENSG00000185864	NPIPB4	1.59907	-0.301504	0.275431	1	protein_coding	440345	763.182	49.2793	-0.559987	661	FALSE
ENSG00000162650	ATXN7L2	0.771562	0.387823	0.275665	1	protein_coding	127002	2180.83	59.3886	0.559618	12615	FALSE
ENSG00000172965	MIR4435-2HG	3.17313	-0.255133	0.275749	1	lncRNA	541471	1527.81	45.9586	-0.559486	662	FALSE
ENSG00000218226	TATDN2P2	1.48224	-0.315833	0.27639	1	processed_pseudogene	NA	2226	52.8302	-0.558477	663	FALSE
ENSG00000183484	GPR132	1.37607	-0.345464	0.276438	1	protein_coding	29933	2383.5	58.919	-0.558402	664	FALSE
ENSG00000185101	ANO9	1.24755	-0.357723	0.276477	1	protein_coding	338440	2177	62.6321	-0.558342	665	FALSE
ENSG00000278023	RDM1	2.54673	-0.255025	0.276617	1	protein_coding	201299	791.143	48.5915	-0.558121	666	FALSE
ENSG00000170819	BFSP2	0.892245	0.352005	0.27679	1	protein_coding	8419	695.333	56.7354	0.557849	12614	FALSE
ENSG00000166321	NUDT13	2.17337	0.263694	0.277618	1	protein_coding	25961	1712.12	44.5864	0.556553	12613	FALSE
ENSG00000136997	MYC	2.9256	0.254591	0.277649	1	protein_coding	4609	1661	54.112	0.556504	12612	FALSE
ENSG00000141579	ZNF750	1.9848	0.282374	0.27863	1	protein_coding	79755	2335.5	54.7848	0.554972	12611	FALSE
ENSG00000168077	SCARA3	4.48748	-0.255787	0.278937	1	protein_coding	51435	2848.5	59.8561	-0.554493	667	FALSE
ENSG00000162931	TRIM17	3.36063	0.254643	0.279018	1	protein_coding	51127	1379.5	62.3958	0.554367	12610	FALSE
ENSG00000284669	AC092053.3	0.888183	-0.349099	0.279041	1	lncRNA	NA	4975	52.7839	-0.554332	668	FALSE
ENSG00000166246	C16orf71	1.34016	0.38357	0.27914	1	protein_coding	146562	2045.6	60.305	0.554178	12609	FALSE
ENSG00000171444	MCC	4.76194	-0.256624	0.279206	1	protein_coding	4163	2795	49.5778	-0.554076	669	FALSE
ENSG00000183508	TENT5C	2.39494	0.254456	0.279215	1	protein_coding	54855	5654	43.9689	0.554062	12608	FALSE
ENSG00000241839	PLEKHO2	1.23593	0.331071	0.279764	1	protein_coding	80301	3629	58.2392	0.553208	12607	FALSE
ENSG00000179406	LINC00174	2.44299	-0.255805	0.280472	1	lncRNA	285908	1720.15	49.3874	-0.552111	670	FALSE
ENSG00000066230	SLC9A3	1.93009	0.280292	0.280934	1	protein_coding	6550	3455.5	61.2647	0.551396	12606	FALSE
ENSG00000204685	STARD7-AS1	1.27329	-0.334419	0.28114	1	lncRNA	NA	2308.17	53.7078	-0.551078	671	FALSE
ENSG00000126746	ZNF384	2.29368	-0.25654	0.281275	1	protein_coding	171017	1310.56	54.9478	-0.550869	672	FALSE
ENSG00000277476	AC005332.5	1.87481	0.266165	0.281449	1	lncRNA	NA	2735	59.7441	0.550601	12605	FALSE
ENSG00000108375	RNF43	0.880376	-0.372362	0.281467	1	protein_coding	54894	2956.62	54.8345	-0.550573	673	FALSE
ENSG00000260757	AC093520.1	0.739604	-0.491945	0.281908	1	lncRNA	NA	1767	55.0085	-0.549893	674	FALSE
ENSG00000103534	TMC5	1.18251	0.335013	0.282145	1	protein_coding	79838	2774.36	47.0411	0.549527	12604	FALSE
ENSG00000267673	FDX2	1.41735	0.307237	0.28223	1	protein_coding	112812	711.286	63.4866	0.549397	12603	FALSE
ENSG00000255508	AP002990.1	1.06757	0.332149	0.283443	1	protein_coding	NA	2521.33	56.412	0.547534	12602	FALSE
ENSG00000007944	MYLIP	3.63114	0.252665	0.283768	1	protein_coding	29116	2934	46.319	0.547036	12601	FALSE
ENSG00000099251	HSD17B7P2	1.03878	-0.400888	0.284061	1	transcribed_unprocessed_pseudogene	158160	1217	46.7543	-0.546588	675	FALSE
ENSG00000083720	OXCT1	1.36443	-0.357558	0.284401	1	protein_coding	5019	1165	40.9227	-0.546069	676	FALSE
ENSG00000158122	PRXL2C	2.17141	0.254562	0.284663	1	protein_coding	195827	2149.75	42.3305	0.545669	12600	FALSE
ENSG00000169635	HIC2	1.29395	0.319432	0.285255	1	protein_coding	23119	6168.33	59.6541	0.544767	12599	FALSE
ENSG00000288534	AP001931.2	0.929438	-0.405615	0.285435	1	protein_coding	NA	5453	48.7209	-0.544493	677	FALSE
ENSG00000234028	EIF2AK3-DT	0.93926	-0.411767	0.285762	1	lncRNA	NA	2632.5	43.7607	-0.543995	678	FALSE
ENSG00000104427	ZC2HC1A	1.08938	-0.371131	0.286262	1	protein_coding	51101	1359.5	35.4726	-0.543237	679	FALSE
ENSG00000216895	AC009403.1	0.867612	0.387725	0.286412	1	lncRNA	100506302	648.6	50.3854	0.543008	12598	FALSE
ENSG00000172201	ID4	1.63921	-0.278876	0.286447	1	protein_coding	3400	3873	41.4407	-0.542955	680	FALSE
ENSG00000116133	DHCR24	9.29788	0.256275	0.286547	1	protein_coding	1718	2621.33	55.1373	0.542804	12597	FALSE
ENSG00000204177	BMS1P1	2.70089	-0.251149	0.286548	1	transcribed_unprocessed_pseudogene	399761	2813	42.7657	-0.542803	681	FALSE
ENSG00000090006	LTBP4	1.9778	-0.258952	0.28718	1	protein_coding	8425	1132.03	65.0932	-0.541846	682	FALSE
ENSG00000138587	MNS1	2.09451	-0.257113	0.287966	1	protein_coding	55329	1051	39.3593	-0.540659	683	FALSE
ENSG00000131470	PSMC3IP	2.35876	0.250965	0.288011	1	protein_coding	29893	1065.33	51.554	0.540591	12596	FALSE
ENSG00000262202	AC007952.4	1.66797	-0.292037	0.28818	1	lncRNA	NA	637	56.2009	-0.540336	684	FALSE
ENSG00000021300	PLEKHB1	1.67317	0.305215	0.288315	1	protein_coding	58473	941.045	58.3877	0.540133	12595	FALSE
ENSG00000280739	EIF1B-AS1	0.895896	-0.407017	0.288731	1	lncRNA	440952	1959.85	44.772	-0.539507	685	FALSE
ENSG00000105619	TFPT	1.84019	0.265033	0.289336	1	protein_coding	29844	880	62.1875	0.538597	12594	FALSE
ENSG00000185261	KIAA0825	1.73832	0.28893	0.290159	1	protein_coding	285600	4318.33	36.6113	0.537363	12593	FALSE
ENSG00000103056	SMPD3	0.625523	0.385992	0.290269	1	protein_coding	55512	1314.25	61.3278	0.537199	12592	FALSE
ENSG00000116990	MYCL	2.39428	0.249889	0.290567	1	protein_coding	4610	2287	56.3293	0.536754	12591	FALSE
ENSG00000156052	GNAQ	6.27963	0.254681	0.291032	1	protein_coding	2776	3716.5	41.3158	0.53606	12590	FALSE
ENSG00000159335	PTMS	4.03981	-0.250448	0.291123	1	protein_coding	5763	932.75	62.9858	-0.535924	686	FALSE
ENSG00000147324	MFHAS1	3.09933	0.250525	0.291384	1	protein_coding	9258	2001.25	53.7664	0.535534	12589	FALSE
ENSG00000279789	AC120114.3	0.601956	-0.493765	0.291557	1	TEC	NA	2194	49.8633	-0.535276	687	FALSE
ENSG00000235978	AC018816.1	3.61795	0.249663	0.291669	1	lncRNA	NA	383	46.5871	0.53511	12588	FALSE
ENSG00000138757	G3BP2	6.73381	0.253414	0.29289	1	protein_coding	9908	1106.68	43.0399	0.533296	12587	FALSE
ENSG00000198825	INPP5F	3.37572	0.250688	0.293294	1	protein_coding	22876	3295.43	43.6203	0.532697	12586	FALSE
ENSG00000239665	AL157392.3	3.8505	-0.25051	0.293388	1	lncRNA	NA	814.696	46.299	-0.532558	688	FALSE
ENSG00000250874	AC010595.1	0.864229	-0.41115	0.293439	1	lncRNA	NA	1453	37.371	-0.532482	689	FALSE
ENSG00000109066	TMEM104	3.30236	-0.248737	0.293796	1	protein_coding	54868	2055.43	59.9736	-0.531954	690	FALSE
ENSG00000116833	NR5A2	2.86377	-0.248493	0.293957	1	protein_coding	2494	2763	41.7059	-0.531716	691	FALSE
ENSG00000151458	ANKRD50	5.74766	-0.255442	0.29396	1	protein_coding	57182	6505	40.638	-0.531712	692	FALSE
ENSG00000111850	SMIM8	2.27165	0.251004	0.294052	1	protein_coding	57150;63914	1770.89	39.6286	0.531577	12585	FALSE
ENSG00000225806	AL121917.1	0.84496	-0.355168	0.294065	1	lncRNA	NA	677.25	45.2935	-0.531557	693	FALSE
ENSG00000213839	TMX2P1	1.07327	-0.422285	0.294587	1	processed_pseudogene	NA	708	47.3164	-0.530786	694	FALSE
ENSG00000178531	CTXN1	0.998366	-0.343684	0.294703	1	protein_coding	404217	1237	72.8375	-0.530615	695	FALSE
ENSG00000100065	CARD10	2.01032	-0.264902	0.294839	1	protein_coding	29775	1983.7	64.0621	-0.530415	696	FALSE
ENSG00000212907	MT-ND4L	7.53711	-0.287074	0.296891	1	protein_coding	4539	297	43.0976	-0.527404	697	FALSE
ENSG00000184381	PLA2G6	1.55349	0.330499	0.296957	1	protein_coding	8398	1522.05	60.5037	0.527307	12584	FALSE
ENSG00000165215	CLDN3	5.96187	-0.255001	0.297044	1	protein_coding	1365	1274	69.1523	-0.527179	698	FALSE
ENSG00000165121	AL353743.1	0.799643	-0.435978	0.297047	1	transcribed_unprocessed_pseudogene	NA	1732	41.5127	-0.527174	699	FALSE
ENSG00000204389	HSPA1A	7.08556	0.254579	0.297211	1	protein_coding	3303	2154.5	59.3409	0.526935	12583	FALSE
ENSG00000115648	MLPH	5.72237	0.254703	0.297283	1	protein_coding	79083	1290.43	56.2466	0.52683	12582	FALSE
ENSG00000233426	EIF3FP3	0.763496	0.398823	0.297335	1	processed_pseudogene	NA	1086	56.0773	0.526754	12581	FALSE
ENSG00000128604	IRF5	2.14781	0.249988	0.297506	1	protein_coding	3663	1396.28	59.6706	0.526504	12580	FALSE
ENSG00000152953	STK32B	2.07471	0.25174	0.297526	1	protein_coding	55351	1893.12	50.7824	0.526476	12579	FALSE
ENSG00000038532	CLEC16A	4.28908	0.252254	0.297626	1	protein_coding	23274	1958.92	53.4831	0.52633	12578	FALSE
ENSG00000151338	MIPOL1	4.00609	-0.248394	0.298361	1	protein_coding	145282	2881.87	35.167	-0.525258	700	FALSE
ENSG00000166262	FAM227B	1.64701	-0.285194	0.298367	1	protein_coding	196951	1102.14	38.7038	-0.525249	701	FALSE
ENSG00000204054	LINC00963	3.83346	-0.250242	0.298414	1	lncRNA	NA	1407.43	53.2995	-0.525181	702	FALSE
ENSG00000224358	TMCO1-AS1	1.44669	-0.294207	0.298621	1	lncRNA	NA	2150	45.3953	-0.52488	703	FALSE
ENSG00000241990	PRR34-AS1	1.16752	0.319367	0.298688	1	lncRNA	NA	542.667	52.9484	0.524782	12577	FALSE
ENSG00000172456	FGGY	1.55328	0.282631	0.298927	1	protein_coding	55277	1581.32	46.0248	0.524434	12576	FALSE
ENSG00000076356	PLXNA2	0.960628	-0.336941	0.299034	1	protein_coding	5362	2820.33	54.1425	-0.52428	704	FALSE
ENSG00000054967	RELT	1.50578	0.288294	0.299084	1	protein_coding	84957	2251.29	60.9112	0.524207	12575	FALSE
ENSG00000120324	PCDHB10	1.78047	0.271866	0.299128	1	protein_coding	56126	3295	48.4674	0.524143	12574	FALSE
ENSG00000250230	AP002754.1	1.93234	-0.258046	0.299382	1	lncRNA	101927495	1181	54.0785	-0.523775	705	FALSE
ENSG00000213445	SIPA1	2.28262	-0.248101	0.299581	1	protein_coding	6494	1399.6	66.4261	-0.523486	706	FALSE
ENSG00000106665	CLIP2	2.1585	-0.249384	0.300149	1	protein_coding	7461	1924.25	62.0177	-0.522663	707	FALSE
ENSG00000274561	AC005332.3	1.25682	-0.304847	0.300215	1	lncRNA	NA	446	33.4081	-0.522568	708	FALSE
ENSG00000252690	AC105339.2	1.59082	-0.335053	0.300883	1	lncRNA	NA	4325	38.1272	-0.521603	709	FALSE
ENSG00000271976	AC012467.2	1.45554	-0.316279	0.301237	1	lncRNA	NA	2583	39.8374	-0.521091	710	FALSE
ENSG00000258727	AL135999.1	1.28559	-0.303602	0.301287	1	lncRNA	102724814	3243	56.6759	-0.52102	711	FALSE
ENSG00000104714	ERICH1	1.66098	0.271643	0.301293	1	protein_coding	157697	1297.09	51.2335	0.521011	12573	FALSE
ENSG00000111276	CDKN1B	4.95468	0.251087	0.301926	1	protein_coding	1027	1084.5	46.1734	0.520099	12572	FALSE
ENSG00000042062	RIPOR3	2.23364	-0.252813	0.302014	1	protein_coding	140876	2369.67	58.7495	-0.519973	712	FALSE
ENSG00000276900	AC023157.2	0.935322	-0.358143	0.302433	1	lncRNA	NA	2088	46.7433	-0.519371	713	FALSE
ENSG00000271270	TMCC1-AS1	2.01949	0.281765	0.302823	1	lncRNA	100507032	2479.83	42.7784	0.518811	12571	FALSE
ENSG00000104081	BMF	3.50165	-0.247106	0.303158	1	protein_coding	90427	1395.7	56.6311	-0.518331	714	FALSE
ENSG00000169371	SNUPN	3.44998	0.246404	0.303507	1	protein_coding	10073	1050.64	51.5013	0.517831	12570	FALSE
ENSG00000148057	IDNK	1.78913	0.265545	0.303549	1	protein_coding	414328	919.333	49.1479	0.517772	12569	FALSE
ENSG00000196923	PDLIM7	2.11971	-0.251636	0.303848	1	protein_coding	9260	985.125	65.1567	-0.517343	715	FALSE
ENSG00000247626	MARS2	2.37045	0.246632	0.30402	1	protein_coding	92935	3027	48.3647	0.517098	12568	FALSE
ENSG00000243199	AC115223.1	1.51839	-0.294443	0.304395	1	processed_pseudogene	NA	870	46.4368	-0.516563	716	FALSE
ENSG00000280367	AP002364.1	1.75493	-0.261789	0.304659	1	TEC	NA	3386	34.9675	-0.516186	717	FALSE
ENSG00000235314	LINC00957	0.921766	0.355421	0.304832	1	lncRNA	NA	1956.5	63.0463	0.51594	12567	FALSE
ENSG00000176055	MBLAC2	3.23638	0.244509	0.304956	1	protein_coding	153364	3106.5	42.2179	0.515763	12566	FALSE
ENSG00000114859	CLCN2	2.59015	-0.245146	0.305108	1	protein_coding	1181	2046.32	58.1843	-0.515547	718	FALSE
ENSG00000198453	ZNF568	3.44779	0.24717	0.305232	1	protein_coding	374900	2171.44	41.8617	0.515371	12565	FALSE
ENSG00000150556	LYPD6B	3.99715	-0.249426	0.305352	1	protein_coding	130576	904.636	47.2917	-0.515199	719	FALSE
ENSG00000064270	ATP2C2	2.56778	-0.244706	0.305488	1	protein_coding	9914	1409.2	55.1519	-0.515006	720	FALSE
ENSG00000179909	ZNF154	0.701845	-0.381783	0.305581	1	protein_coding	7710	4127	43.7727	-0.514874	721	FALSE
ENSG00000198910	L1CAM	4.50662	-0.25052	0.305602	1	protein_coding	3897	1623	60.59	-0.514844	722	FALSE
ENSG00000142330	CAPN10	2.37047	0.244342	0.306425	1	protein_coding	11132	1709	63.1327	0.513675	12564	FALSE
ENSG00000102349	KLF8	5.87229	-0.252604	0.306451	1	protein_coding	11279	5148.17	42.4002	-0.51364	723	FALSE
ENSG00000175264	CHST1	0.481273	-0.476383	0.306479	1	protein_coding	8534	1927.67	59.9343	-0.513599	724	FALSE
ENSG00000133466	C1QTNF6	2.24355	-0.245346	0.306706	1	protein_coding	114904	2140.14	57.633	-0.513278	725	FALSE
ENSG00000196411	EPHB4	4.59189	0.250498	0.307039	1	protein_coding	2050	2266.4	61.4102	0.512806	12563	FALSE
ENSG00000104889	RNASEH2A	2.21363	0.245046	0.307354	1	protein_coding	10535	956.667	57.7003	0.512361	12562	FALSE
ENSG00000153885	KCTD15	4.22953	-0.24936	0.307363	1	protein_coding	79047	1244.67	59.6277	-0.512348	726	FALSE
ENSG00000093167	LRRFIP2	5.31061	0.2517	0.307633	1	protein_coding	9209	1350.9	44.3186	0.511967	12561	FALSE
ENSG00000018869	ZNF582	1.45139	0.280306	0.307733	1	protein_coding	147948	1242.67	45.7752	0.511825	12560	FALSE
ENSG00000116711	PLA2G4A	1.73298	-0.26514	0.307904	1	protein_coding	5321	1864.5	38.9917	-0.511584	727	FALSE
ENSG00000274828	AC068473.5	1.90522	0.255505	0.308061	1	lncRNA	NA	2072	49.8069	0.511363	12559	FALSE
ENSG00000049769	PPP1R3F	2.04801	0.247776	0.308095	1	protein_coding	89801	2124.67	60.4722	0.511315	12558	FALSE
ENSG00000168556	ING2	2.57102	-0.243253	0.308279	1	protein_coding	3622	1528.5	42.5254	-0.511057	728	FALSE
ENSG00000286545	AC092645.2	1.03733	-0.381916	0.308761	1	lncRNA	NA	4045	35.9951	-0.510377	729	FALSE
ENSG00000261572	AC097639.1	1.60052	-0.282886	0.30889	1	lncRNA	NA	1891	50.0793	-0.510197	730	FALSE
ENSG00000010404	IDS	1.74929	0.270077	0.308926	1	protein_coding	3423	1841.75	48.0182	0.510146	12557	FALSE
ENSG00000035664	DAPK2	3.04344	-0.245375	0.308981	1	protein_coding	23604	1819.31	51.9344	-0.510069	731	FALSE
ENSG00000141934	PLPP2	3.97015	-0.244488	0.309057	1	protein_coding	8612	1627.25	55.1467	-0.509961	732	FALSE
ENSG00000245149	RNF139-AS1	2.84567	-0.243653	0.310308	1	lncRNA	101927612	2907.5	43.3534	-0.508207	733	FALSE
ENSG00000237036	ZEB1-AS1	1.16885	0.349039	0.310474	1	lncRNA	220930	876.818	48.7818	0.507975	12556	FALSE
ENSG00000286129	AC245060.7	1.53991	0.350057	0.310752	1	lncRNA	NA	2895	49.4646	0.507587	12555	FALSE
ENSG00000265817	FSBP	3.06314	0.24253	0.310827	1	protein_coding	100861412	3931.5	35.5081	0.507481	12554	FALSE
ENSG00000248515	AC024230.1	0.793159	-0.355707	0.311171	1	lncRNA	NA	1340	37.7612	-0.507001	734	FALSE
ENSG00000108821	COL1A1	3.40811	-0.242298	0.311248	1	protein_coding	1277	1088.85	61.1939	-0.506893	735	FALSE
ENSG00000158987	RAPGEF6	4.04842	0.248124	0.31149	1	protein_coding	51735	3422.06	41.1503	0.506555	12553	FALSE
ENSG00000175602	CCDC85B	2.3207	-0.243389	0.311591	1	protein_coding	11007	963	71.6511	-0.506415	736	FALSE
ENSG00000204444	APOM	1.3023	0.323215	0.311758	1	protein_coding	55937	797.333	52.7174	0.506183	12552	FALSE
ENSG00000271780	AL118558.3	1.55013	0.28776	0.312132	1	lncRNA	NA	1079	58.9435	0.505661	12551	FALSE
ENSG00000165244	ZNF367	4.16224	0.245827	0.312267	1	protein_coding	195828	3687	44.1009	0.505474	12550	FALSE
ENSG00000214413	BBIP1	3.88435	-0.243403	0.312284	1	protein_coding	92482	1343.67	37.5936	-0.50545	737	FALSE
ENSG00000134668	SPOCD1	3.05367	0.244741	0.312941	1	protein_coding	90853	1844.14	58.4282	0.504538	12549	FALSE
ENSG00000152433	ZNF547	1.94276	0.252193	0.313164	1	protein_coding	284306	1130.5	44.7811	0.504229	12548	FALSE
ENSG00000280385	AP000648.4	3.93984	-0.244747	0.31331	1	TEC	NA	4507	34.3466	-0.504026	738	FALSE
ENSG00000255135	AP002360.1	2.69493	0.241279	0.31349	1	lncRNA	NA	696	52.2126	0.503776	12547	FALSE
ENSG00000204267	TAP2	1.18935	0.334234	0.31349	1	protein_coding	6891	2990.2	50.6388	0.503776	12546	FALSE
ENSG00000253767	PCDHGA8	1.22987	-0.327247	0.313498	1	protein_coding	9708	5542.5	48.0559	-0.503765	739	FALSE
ENSG00000184903	IMMP2L	1.73936	0.267723	0.313738	1	protein_coding	83943	878	43.7699	0.503433	12545	FALSE
ENSG00000146859	TMEM140	1.76102	-0.257667	0.314484	1	protein_coding	55281	1194.5	51.9883	-0.502402	740	FALSE
ENSG00000087301	TXNDC16	5.11732	0.250293	0.315375	1	protein_coding	57544	1542.25	39.9416	0.501172	12544	FALSE
ENSG00000167701	GPT	0.726918	-0.428294	0.315422	1	protein_coding	2875	1215.29	65.7223	-0.501108	741	FALSE
ENSG00000198929	NOS1AP	0.579498	-0.440613	0.315451	1	protein_coding	9722	2737	55.1577	-0.501069	742	FALSE
ENSG00000117461	PIK3R3	5.72759	-0.250592	0.315565	1	protein_coding	8503	3186.86	45.3111	-0.500911	743	FALSE
ENSG00000226686	LINC01535	1.43727	0.288215	0.315616	1	lncRNA	101927667	1281.3	48.4976	0.500841	12543	FALSE
ENSG00000124813	RUNX2	1.93636	0.265052	0.316288	1	protein_coding	860	3152	47.766	0.499917	12542	FALSE
ENSG00000157064	NMNAT2	1.42623	-0.290536	0.316733	1	protein_coding	23057	3271.25	48.8498	-0.499307	744	FALSE
ENSG00000254634	SMG1P6	1.40277	-0.341632	0.317184	1	unprocessed_pseudogene	NA	2930	41.3652	-0.498689	745	FALSE
ENSG00000116922	C1orf109	3.88331	0.246445	0.317411	1	protein_coding	54955	1107.64	51.1317	0.498378	12541	FALSE
ENSG00000135002	RFK	3.58194	0.243259	0.317463	1	protein_coding	55312	1458.67	40.425	0.498306	12540	FALSE
ENSG00000245662	LINC02211	2.81546	-0.248621	0.31784	1	lncRNA	NA	1294.2	39.2675	-0.497791	746	FALSE
ENSG00000243725	TTC4	1.55365	0.282172	0.318422	1	protein_coding	7268	1725.5	49.4349	0.496997	12539	FALSE
ENSG00000170846	AC093323.1	5.11301	0.248411	0.318991	1	protein_coding	NA	2004.5	52.2325	0.496222	12538	FALSE
ENSG00000167733	HSD11B1L	0.878178	-0.334239	0.319217	1	protein_coding	374875	1214.57	65.8457	-0.495914	747	FALSE
ENSG00000154319	FAM167A	1.5898	-0.276819	0.319408	1	protein_coding	83648	1513.5	58.6802	-0.495655	748	FALSE
ENSG00000119139	TJP2	1.64817	-0.260589	0.319697	1	protein_coding	9414	2853.1	50.6094	-0.495261	749	FALSE
ENSG00000054179	ENTPD2	2.07122	-0.243708	0.31984	1	protein_coding	954	1474.25	64.3548	-0.495067	750	FALSE
ENSG00000196341	OR8D1	1.46795	-0.283335	0.320111	1	protein_coding	283159	5865.67	35.7334	-0.4947	751	FALSE
ENSG00000250802	ZBED3-AS1	2.5974	-0.23907	0.320356	1	lncRNA	NA	1947.56	42.3539	-0.494367	752	FALSE
ENSG00000117643	MAN1C1	0.995341	-0.389407	0.321284	1	protein_coding	57134	2575.38	54.031	-0.493111	753	FALSE
ENSG00000144935	TRPC1	3.15968	-0.241895	0.321607	1	protein_coding	7220	2715.2	38.5681	-0.492674	754	FALSE
ENSG00000115756	HPCAL1	3.21386	0.241435	0.321665	1	protein_coding	3241	1828.75	60.3281	0.492597	12537	FALSE
ENSG00000107902	LHPP	2.75079	0.238217	0.321954	1	protein_coding	64077	818.111	59.4051	0.492207	12536	FALSE
ENSG00000025708	TYMP	1.53188	-0.27499	0.322346	1	protein_coding	1890	1187.53	67.9314	-0.491677	755	FALSE
ENSG00000110446	SLC15A3	1.94629	0.251612	0.322431	1	protein_coding	51296	1403.44	58.8314	0.491563	12535	FALSE
ENSG00000159399	HK2	3.29292	-0.241883	0.322737	1	protein_coding	3099	3766.33	50.3053	-0.491151	756	FALSE
ENSG00000261326	LINC01355	3.03303	-0.239151	0.322929	1	lncRNA	NA	3943	37.0826	-0.490894	757	FALSE
ENSG00000270012	AC232271.1	1.84909	-0.250147	0.322976	1	lncRNA	NA	2715	49.5028	-0.490829	758	FALSE
ENSG00000100632	ERH	6.43189	-0.245497	0.323229	1	protein_coding	2079	553	41.4105	-0.490489	759	FALSE
ENSG00000261804	AC007342.4	0.999216	-0.313453	0.323338	1	lncRNA	NA	1039.5	46.8975	-0.490344	760	FALSE
ENSG00000240356	RPL23AP7	0.806425	-0.344571	0.323393	1	transcribed_processed_pseudogene	NA	1095	43.2572	-0.490269	761	FALSE
ENSG00000123570	RAB9B	0.887433	-0.365362	0.324161	1	protein_coding	51209	3772	39.8462	-0.489239	762	FALSE
ENSG00000151892	GFRA1	1.60018	0.290633	0.325392	1	protein_coding	2674	4614	47.6376	0.487593	12534	FALSE
ENSG00000179859	RNF227	1.80753	0.249829	0.325423	1	protein_coding	284023	1941	51.3138	0.487552	12533	FALSE
ENSG00000261499	AC233699.1	1.99596	-0.247184	0.325666	1	unprocessed_pseudogene	NA	1168	41.2671	-0.487228	763	FALSE
ENSG00000165084	C8orf34	1.20142	0.368045	0.325786	1	protein_coding	116328	2055.5	39.5524	0.487067	12532	FALSE
ENSG00000267858	MZF1-AS1	1.52362	-0.275944	0.325985	1	lncRNA	100131691	1122.6	58.3289	-0.486802	764	FALSE
ENSG00000174721	FGFBP3	1.86219	0.245284	0.326218	1	protein_coding	143282	2553	53.114	0.486493	12531	FALSE
ENSG00000148120	AOPEP	5.48371	-0.246034	0.326254	1	protein_coding	84909	1302.55	50.2547	-0.486444	765	FALSE
ENSG00000277117	FP565260.3	1.4556	-0.276666	0.326421	1	protein_coding	102723996	1690.2	60.7739	-0.486222	766	FALSE
ENSG00000088766	CRLS1	1.31716	-0.432909	0.32672	1	protein_coding	54675	1684	40.7194	-0.485824	767	FALSE
ENSG00000176476	SGF29	2.72878	0.236817	0.326842	1	protein_coding	112869	723.429	58.1556	0.485662	12530	FALSE
ENSG00000119812	FAM98A	3.99294	0.236576	0.327385	1	protein_coding	25940	1519.25	43.7222	0.484941	12529	FALSE
ENSG00000244398	AC116533.1	4.35078	0.236593	0.327414	1	processed_pseudogene	NA	321	46.729	0.484903	12528	FALSE
ENSG00000136810	TXN	6.78407	-0.248833	0.327519	1	protein_coding	7295	637.333	35.7218	-0.484764	768	FALSE
ENSG00000101986	ABCD1	1.58933	0.268139	0.327545	1	protein_coding	215	1784.33	64.2257	0.484729	12527	FALSE
ENSG00000269514	AC024257.3	1.81572	-0.263625	0.328223	1	lncRNA	NA	3155.33	40.6719	-0.48383	769	FALSE
ENSG00000270885	RASL10B	0.641643	-0.433058	0.32853	1	protein_coding	91608	1788	61.5772	-0.483425	770	FALSE
ENSG00000255284	AP006621.3	1.16447	-0.316204	0.32886	1	lncRNA	171391	595.75	60.8057	-0.482988	771	FALSE
ENSG00000218426	AL590867.2	3.26909	-0.243554	0.329048	1	processed_pseudogene	NA	447	54.1387	-0.482741	772	FALSE
ENSG00000274618	H4C6	3.44431	0.240262	0.329093	1	protein_coding	8361	401	54.8628	0.482681	12526	FALSE
ENSG00000256061	DNAAF4	0.652323	-0.402263	0.329166	1	protein_coding	161582	1342.43	40.183	-0.482586	773	FALSE
ENSG00000279114	Z99129.3	0.963858	-0.311651	0.329501	1	TEC	NA	6430	38.6936	-0.482144	774	FALSE
ENSG00000108387	SEPTIN4	0.809506	-0.464272	0.329658	1	protein_coding	5414	1418.12	54.6348	-0.481936	775	FALSE
ENSG00000224094	RPS24P8	1.39256	-0.279133	0.329692	1	processed_pseudogene	NA	402	42.2886	-0.481891	776	FALSE
ENSG00000105879	CBLL1	4.80786	0.245856	0.329724	1	protein_coding	79872	1335.62	41.329	0.481849	12525	FALSE
ENSG00000173320	STOX2	0.793851	-0.339472	0.330032	1	protein_coding	56977	2676.6	48.046	-0.481444	777	FALSE
ENSG00000143127	ITGA10	1.92887	0.248813	0.33004	1	protein_coding	8515	2971.5	52.8942	0.481433	12524	FALSE
ENSG00000152611	CAPSL	1.72758	-0.279325	0.330194	1	protein_coding	133690	852	43.4507	-0.481231	778	FALSE
ENSG00000125864	BFSP1	3.05098	0.240044	0.330679	1	protein_coding	631	1511.4	52.018	0.480594	12523	FALSE
ENSG00000196118	CCDC189	1.0702	0.396261	0.330762	1	protein_coding	90835	1243.83	60.5789	0.480484	12522	FALSE
ENSG00000102796	DHRS12	1.21037	-0.352084	0.332035	1	protein_coding	79758	871.4	52.8345	-0.478817	779	FALSE
ENSG00000166387	PPFIBP2	3.19095	-0.237823	0.332077	1	protein_coding	8495	1100.19	51.8532	-0.478761	780	FALSE
ENSG00000228486	C2orf92	1.10582	-0.381136	0.332226	1	protein_coding	728537	740.966	46.8401	-0.478567	781	FALSE
ENSG00000229267	SNHG31	1.58439	-0.269122	0.332418	1	lncRNA	NA	1751.4	37.5128	-0.478315	782	FALSE
ENSG00000261740	BOLA2-SMG1P6	1.89053	-0.241259	0.332495	1	protein_coding	107282092	1781.67	48.7558	-0.478215	783	FALSE
ENSG00000137171	KLC4	3.64868	0.24215	0.332654	1	protein_coding	89953	1363.47	58.5926	0.478007	12521	FALSE
ENSG00000278637	H4C1	4.48726	0.236322	0.332865	1	protein_coding	8359	402	58.4577	0.477732	12520	FALSE
ENSG00000168071	CCDC88B	1.29351	0.285339	0.332955	1	protein_coding	283234	2761.9	65.5998	0.477615	12519	FALSE
ENSG00000156509	FBXO43	0.906373	-0.389889	0.333094	1	protein_coding	286151	2998	42.4172	-0.477434	784	FALSE
ENSG00000230074	AL162231.2	0.835357	-0.387787	0.333544	1	lncRNA	NA	1037.5	47.8554	-0.476847	785	FALSE
ENSG00000231006	RPL7P32	2.54355	-0.266975	0.334075	1	processed_pseudogene	NA	744	43.5484	-0.476156	786	FALSE
ENSG00000277182	AC006449.5	1.33596	-0.272016	0.334758	1	lncRNA	NA	2098	56.1964	-0.475269	787	FALSE
ENSG00000247271	ZBED5-AS1	3.73286	-0.24015	0.33546	1	lncRNA	729013	1148.56	46.4642	-0.474359	788	FALSE
ENSG00000196154	S100A4	4.32024	-0.242426	0.335651	1	protein_coding	6275	579.167	52.8345	-0.474112	789	FALSE
ENSG00000223764	LINC02593	3.40554	-0.234112	0.33572	1	lncRNA	100130417	2057	61.7242	-0.474023	790	FALSE
ENSG00000256294	ZNF225	2.67285	0.233781	0.335763	1	protein_coding	7768	2121.5	42.0771	0.473967	12518	FALSE
ENSG00000120899	PTK2B	3.1161	0.235976	0.335969	1	protein_coding	2185	1553.29	56.3167	0.473701	12517	FALSE
ENSG00000161298	ZNF382	2.55334	-0.234334	0.336993	1	protein_coding	84911	2149.1	41.9664	-0.47238	791	FALSE
ENSG00000153982	GDPD1	2.03416	0.235118	0.337048	1	protein_coding	284161	1236	41.5973	0.472308	12516	FALSE
ENSG00000162783	IER5	4.72133	-0.244543	0.337098	1	protein_coding	51278	4201	49.7739	-0.472243	792	FALSE
ENSG00000242193	CRYZL2P	2.11364	0.232829	0.337113	1	transcribed_unitary_pseudogene	730102	1823.5	48.0669	0.472224	12515	FALSE
ENSG00000164885	CDK5	2.55274	0.232503	0.337205	1	protein_coding	1020	827	55.3325	0.472106	12514	FALSE
ENSG00000072954	TMEM38A	1.46017	-0.272106	0.337267	1	protein_coding	79041	1279.67	55.5353	-0.472026	793	FALSE
ENSG00000116353	MECR	2.66048	0.232813	0.337436	1	protein_coding	51102	915	54.742	0.471809	12513	FALSE
ENSG00000104976	SNAPC2	2.14311	0.237887	0.337563	1	protein_coding	6618	855.167	63.8277	0.471645	12512	FALSE
ENSG00000121104	FAM117A	3.37096	-0.235121	0.337898	1	protein_coding	81558	898.583	59.3898	-0.471214	794	FALSE
ENSG00000172927	MYEOV	0.860945	-0.371866	0.338448	1	protein_coding	26579	1144.5	56.5895	-0.470509	795	FALSE
ENSG00000232630	PRPS1P2	1.39162	-0.28206	0.339593	1	processed_pseudogene	NA	937	45.9979	-0.469042	796	FALSE
ENSG00000253982	AC100810.1	2.83111	-0.231878	0.339931	1	lncRNA	NA	1307.2	48.8219	-0.46861	797	FALSE
ENSG00000131398	KCNC3	2.91629	-0.233952	0.339966	1	protein_coding	3748	4807.25	63.2482	-0.468565	798	FALSE
ENSG00000183668	PSG9	1.68051	0.316237	0.340299	1	protein_coding	5678	1788.22	45.9923	0.468139	12511	FALSE
ENSG00000019485	PRDM11	3.1781	-0.2355	0.340424	1	protein_coding	56981	3108.17	55.1504	-0.46798	799	FALSE
ENSG00000215302	AC127502.1	1.12056	0.301544	0.340704	1	transcribed_unprocessed_pseudogene	NA	863.75	45.4703	0.467623	12510	FALSE
ENSG00000273820	USP27X	1.66977	0.256126	0.340736	1	protein_coding	389856	3075	51.2195	0.467582	12509	FALSE
ENSG00000123643	SLC36A1	3.52824	-0.243734	0.340738	1	protein_coding	206358	1385.45	52.7887	-0.46758	800	FALSE
ENSG00000260495	AC009148.1	0.834691	-0.385165	0.340741	1	lncRNA	NA	2693	42.4062	-0.467575	801	FALSE
ENSG00000110811	P3H3	0.700787	0.3582	0.340852	1	protein_coding	10536	1250.91	62.7689	0.467434	12508	FALSE
ENSG00000159882	ZNF230	2.21131	0.231639	0.34119	1	protein_coding	7773	2232.4	40.8887	0.467003	12507	FALSE
ENSG00000279765	AC013394.1	2.44964	-0.231007	0.341263	1	protein_coding	NA	2653.5	41.2474	-0.466911	802	FALSE
ENSG00000176920	FUT2	2.34876	0.23072	0.341626	1	protein_coding	2524	1617.5	55.3168	0.466449	12506	FALSE
ENSG00000186132	C2orf76	2.43676	0.230818	0.341861	1	protein_coding	130355	746.833	44.9676	0.466151	12505	FALSE
ENSG00000110169	HPX	1.58973	0.310562	0.341955	1	protein_coding	3263	693.692	54.5243	0.466031	12504	FALSE
ENSG00000090674	MCOLN1	1.8396	0.238792	0.34242	1	protein_coding	57192	998.3	61.0338	0.465441	12503	FALSE
ENSG00000108231	LGI1	1.0771	-0.365959	0.342438	1	protein_coding	9211	1894.32	40.0126	-0.465418	803	FALSE
ENSG00000068024	HDAC4	1.42767	0.288015	0.34257	1	protein_coding	9759	2106	57.3985	0.46525	12502	FALSE
ENSG00000165675	ENOX2	2.55099	0.230322	0.342713	1	protein_coding	10495	2992	44.0651	0.46507	12501	FALSE
ENSG00000103005	USB1	1.56015	-0.271961	0.343305	1	protein_coding	79650	1243.88	54.6729	-0.46432	804	FALSE
ENSG00000245532	NEAT1	7.46281	-0.241644	0.343431	1	lncRNA	283131	4668.11	45.5645	-0.46416	805	FALSE
ENSG00000067082	KLF6	4.76562	-0.244044	0.343582	1	protein_coding	1316	2023	49.0996	-0.463969	806	FALSE
ENSG00000205559	CHKB-DT	0.965368	0.306978	0.344057	1	lncRNA	100144603	1316.38	52.3597	0.46337	12500	FALSE
ENSG00000127561	SYNGR3	0.711865	0.396093	0.344318	1	protein_coding	9143	1187.83	65.2308	0.46304	12499	FALSE
ENSG00000169087	HSPBAP1	1.88658	0.24018	0.344766	1	protein_coding	79663	1425.17	42.3108	0.462475	12498	FALSE
ENSG00000165061	ZMAT4	2.02088	0.231685	0.345144	1	protein_coding	79698	976.111	46.7501	0.461999	12497	FALSE
ENSG00000225855	RUSC1-AS1	2.53702	-0.229348	0.345505	1	lncRNA	284618	1473.5	53.4102	-0.461546	807	FALSE
ENSG00000174498	IGDCC3	1.8827	-0.236051	0.345796	1	protein_coding	9543	1676	59.3675	-0.46118	808	FALSE
ENSG00000100429	HDAC10	0.861262	-0.307226	0.345956	1	protein_coding	83933	1417.64	65.6567	-0.460979	809	FALSE
ENSG00000204599	TRIM39	3.59519	-0.233534	0.346232	1	protein_coding	56658	1882.27	51.4707	-0.460633	810	FALSE
ENSG00000229980	TOB1-AS1	0.607586	-0.360227	0.346566	1	lncRNA	400604	1106.4	56.6703	-0.460214	811	FALSE
ENSG00000254389	RHPN1-AS1	1.81175	0.242759	0.346641	1	lncRNA	78998	1918	56.048	0.46012	12496	FALSE
ENSG00000064547	LPAR2	2.80005	-0.229657	0.346885	1	protein_coding	9170	1037.44	62.4826	-0.459814	812	FALSE
ENSG00000282458	WASH5P	2.69672	-0.230968	0.346962	1	transcribed_processed_pseudogene	375690	953.8	56.1858	-0.459718	813	FALSE
ENSG00000151665	PIGF	2.49449	0.230701	0.347172	1	protein_coding	5281	1229.43	41.6105	0.459456	12495	FALSE
ENSG00000214510	SPINK13	1.11598	-0.298678	0.347712	1	protein_coding	153218	767.667	39.4703	-0.45878	814	FALSE
ENSG00000279541	AC005261.5	0.98931	-0.296727	0.347772	1	TEC	NA	1387	34.6071	-0.458705	815	FALSE
ENSG00000269570	AP001350.1	1.16501	-0.313877	0.347924	1	lncRNA	NA	1524	33.1365	-0.458515	816	FALSE
ENSG00000141526	SLC16A3	2.96859	-0.228889	0.348088	1	protein_coding	9123	1340.45	65.5748	-0.458311	817	FALSE
ENSG00000128000	ZNF780B	4.00306	-0.237576	0.348137	1	protein_coding	163131	2715.8	39.6421	-0.45825	818	FALSE
ENSG00000206634	SNORA22	0.928234	0.468821	0.348307	1	snoRNA	677807	134	41.0448	0.458038	12494	FALSE
ENSG00000084092	NOA1	4.18911	0.234775	0.348448	1	protein_coding	84273	2218	54.5987	0.457862	12493	FALSE
ENSG00000124920	MYRF	2.07198	0.23047	0.348582	1	protein_coding	745	3046.09	59.8472	0.457695	12492	FALSE
ENSG00000115317	HTRA2	2.58138	-0.228057	0.348875	1	protein_coding	27429	1213.1	56.3103	-0.457331	819	FALSE
ENSG00000276334	AL133243.2	0.803301	0.328365	0.348996	1	lncRNA	NA	1621	32.8809	0.45718	12491	FALSE
ENSG00000099260	PALMD	2.4099	0.229146	0.34915	1	protein_coding	54873	2731.6	40.7454	0.456988	12490	FALSE
ENSG00000137872	SEMA6D	0.820342	0.465414	0.34918	1	protein_coding	80031	3120	43.9555	0.456951	12489	FALSE
ENSG00000251026	LINC02163	1.81598	-0.238595	0.349664	1	lncRNA	NA	984.8	39.9675	-0.45635	820	FALSE
ENSG00000076984	MAP2K7	2.64726	-0.229129	0.349711	1	protein_coding	5609	1825	62.6849	-0.456291	821	FALSE
ENSG00000113594	LIFR	1.2633	0.301855	0.349732	1	protein_coding	3977	2973.33	38.083	0.456264	12488	FALSE
ENSG00000230453	ANKRD18B	2.35739	-0.227675	0.350272	1	protein_coding	441459	1211.88	35.6782	-0.455595	822	FALSE
ENSG00000166153	DEPDC4	1.57199	-0.254467	0.350486	1	protein_coding	120863	921.2	40.2084	-0.45533	823	FALSE
ENSG00000183153	GJD3	0.71631	0.336963	0.350513	1	protein_coding	125111	4086	62.9222	0.455295	12487	FALSE
ENSG00000127084	FGD3	1.50795	0.263022	0.351119	1	protein_coding	89846	2419.5	60.374	0.454546	12486	FALSE
ENSG00000277969	AC006449.6	1.70126	0.248892	0.351326	1	lncRNA	NA	2296	57.9268	0.454289	12485	FALSE
ENSG00000254087	LYN	1.38321	-0.275347	0.351327	1	protein_coding	4067	3197.75	45.8447	-0.454289	824	FALSE
ENSG00000213326	RPS7P11	3.14139	-0.235125	0.35138	1	processed_pseudogene	NA	586	47.7816	-0.454222	825	FALSE
ENSG00000212994	RPS26P6	2.17218	0.228656	0.351696	1	processed_pseudogene	NA	348	53.1609	0.453832	12484	FALSE
ENSG00000198899	MT-ATP6	9.83726	-0.244782	0.351739	1	protein_coding	4508	681	44.1997	-0.453779	826	FALSE
ENSG00000217275	AL031777.1	0.699424	0.370146	0.351904	1	processed_pseudogene	NA	499	51.9038	0.453576	12483	FALSE
ENSG00000077463	SIRT6	1.98361	-0.245594	0.351925	1	protein_coding	51548	1154.53	65.4752	-0.45355	827	FALSE
ENSG00000179148	ALOXE3	1.12682	0.304294	0.352019	1	protein_coding	59344	2592.75	58.2008	0.453433	12482	FALSE
ENSG00000227885	AL590652.1	1.6733	-0.247122	0.352166	1	lncRNA	NA	1423	43.4495	-0.453253	828	FALSE
ENSG00000139318	DUSP6	2.51991	-0.226833	0.352253	1	protein_coding	1848	1566.2	50.1085	-0.453145	829	FALSE
ENSG00000179085	DPM3	2.58581	0.228368	0.352626	1	protein_coding	54344	466.333	61.6869	0.452685	12481	FALSE
ENSG00000072062	PRKACA	3.96389	-0.234863	0.352764	1	protein_coding	5566	1473.8	55.6317	-0.452516	830	FALSE
ENSG00000159231	CBR3	1.83277	-0.234925	0.353122	1	protein_coding	874	998	57.3146	-0.452075	831	FALSE
ENSG00000182685	BRICD5	1.14631	-0.278536	0.353573	1	protein_coding	283870	875	64	-0.451521	832	FALSE
ENSG00000196284	SUPT3H	0.902431	-0.355002	0.353628	1	protein_coding	8464	1986.86	40.1136	-0.451454	833	FALSE
ENSG00000272734	ADIRF-AS1	4.10256	0.238985	0.353883	1	lncRNA	NA	2289	58.235	0.45114	12480	FALSE
ENSG00000197258	EIF4BP6	3.9738	-0.232372	0.354196	1	processed_pseudogene	NA	1828	49.7265	-0.450756	834	FALSE
ENSG00000144824	PHLDB2	3.96083	-0.234704	0.354263	1	protein_coding	90102	3167.83	42.3002	-0.450674	835	FALSE
ENSG00000158457	TSPAN33	2.65668	0.226373	0.354403	1	protein_coding	340348	1398.5	56.1494	0.450503	12479	FALSE
ENSG00000185015	CA13	0.979802	0.347744	0.354769	1	protein_coding	377677	1462	42.5718	0.450054	12478	FALSE
ENSG00000267796	LIN37	1.1195	-0.288961	0.354866	1	protein_coding	55957	848.667	59.5182	-0.449936	836	FALSE
ENSG00000213973	ZNF99	2.00255	-0.231959	0.35516	1	protein_coding	7652	5487.5	35.3166	-0.449576	837	FALSE
ENSG00000237978	KCNMB2-AS1	2.36389	-0.227687	0.355228	1	lncRNA	NA	1110.17	40.3843	-0.449493	838	FALSE
ENSG00000272325	NUDT3	2.02997	0.228692	0.355461	1	protein_coding	11165	9900	44.7677	0.449209	12477	FALSE
ENSG00000254858	MPV17L2	2.2679	0.225566	0.355494	1	protein_coding	84769	1435.75	61.2398	0.449168	12476	FALSE
ENSG00000220804	LINC01881	1.85527	-0.236082	0.355739	1	transcribed_unprocessed_pseudogene	NA	680.143	43.1842	-0.448868	839	FALSE
ENSG00000283162	AL390726.5	1.24312	-0.373703	0.356191	1	transcribed_unprocessed_pseudogene	NA	1164	47.9668	-0.448318	840	FALSE
ENSG00000143158	MPC2	5.99655	0.23626	0.356725	1	protein_coding	25874	1681.67	44.4995	0.447666	12475	FALSE
ENSG00000007372	PAX6	2.33812	0.225147	0.357066	1	protein_coding	5080	2120.56	48.1678	0.447251	12474	FALSE
ENSG00000285763	AL358777.3	1.02917	-0.350078	0.35722	1	lncRNA	NA	3467	42.7459	-0.447064	841	FALSE
ENSG00000134352	IL6ST	7.95721	0.247839	0.357359	1	protein_coding	3572	3010.38	37.3064	0.446895	12473	FALSE
ENSG00000228315	GUSBP11	1.93358	-0.230744	0.357807	1	lncRNA	91316	2469.9	55.7998	-0.446351	842	FALSE
ENSG00000235609	AF127577.4	1.06905	-0.354946	0.35797	1	lncRNA	NA	5929	34.2891	-0.446153	843	FALSE
ENSG00000172183	ISG20	1.23487	-0.408241	0.358401	1	protein_coding	3669	1470.36	54.5752	-0.445631	844	FALSE
ENSG00000234072	AC074117.1	2.20089	-0.227249	0.358628	1	lncRNA	NA	1331.67	53.1414	-0.445355	845	FALSE
ENSG00000163933	RFT1	3.81136	0.234262	0.359474	1	protein_coding	91869	2172.75	50.1438	0.444333	12472	FALSE
ENSG00000260644	HERC2P5	1.85251	-0.231641	0.359631	1	transcribed_unprocessed_pseudogene	NA	1962.5	50.0637	-0.444143	846	FALSE
ENSG00000152527	PLEKHH2	2.36062	-0.223966	0.359712	1	protein_coding	130271	2559.25	41.7017	-0.444045	847	FALSE
ENSG00000119699	TGFB3	7.11333	-0.245623	0.360059	1	protein_coding	7043	1740.14	52.1632	-0.443627	848	FALSE
ENSG00000145087	STXBP5L	2.05347	0.237919	0.360303	1	protein_coding	9515	4275	39.9152	0.443332	12471	FALSE
ENSG00000145198	VWA5B2	1.0114	-0.289037	0.360468	1	protein_coding	90113	2328.83	64.0736	-0.443134	849	FALSE
ENSG00000186272	ZNF17	2.96475	0.225714	0.360492	1	protein_coding	7565	1425.29	45.9657	0.443104	12470	FALSE
ENSG00000037280	FLT4	2.45484	0.224464	0.360704	1	protein_coding	2324	2509.33	62.4369	0.442849	12469	FALSE
ENSG00000283526	PRRT1B	1.44927	-0.271613	0.360737	1	protein_coding	642515	1312	71.3415	-0.44281	850	FALSE
ENSG00000179094	PER1	2.35882	0.223457	0.361054	1	protein_coding	5187	1472.84	62.5715	0.442428	12468	FALSE
ENSG00000164300	SERINC5	4.78269	0.240492	0.361548	1	protein_coding	256987	2400.5	46.3515	0.441833	12467	FALSE
ENSG00000254337	AC083967.1	2.30194	0.223646	0.361573	1	lncRNA	NA	662	48.4894	0.441804	12466	FALSE
ENSG00000143333	RGS16	1.52759	-0.249613	0.361719	1	protein_coding	6004	2408	53.1561	-0.441628	851	FALSE
ENSG00000117054	ACADM	4.33588	0.234513	0.362018	1	protein_coding	34	1180.56	39.8824	0.44127	12465	FALSE
ENSG00000260711	AL121839.2	1.8709	-0.227586	0.362319	1	lncRNA	NA	6943	38.6144	-0.440909	852	FALSE
ENSG00000121058	COIL	5.55061	0.239236	0.362408	1	protein_coding	8161	1550	42.9677	0.440802	12464	FALSE
ENSG00000110455	ACCS	4.01664	-0.230194	0.362473	1	protein_coding	84680	1054.77	55.0102	-0.440725	853	FALSE
ENSG00000186174	BCL9L	5.01332	-0.236368	0.362582	1	protein_coding	283149	3454.2	63.6211	-0.440594	854	FALSE
ENSG00000267454	ZNF582-AS1	1.22084	0.286137	0.362929	1	lncRNA	386758	984.667	48.8659	0.440178	12463	FALSE
ENSG00000196526	AFAP1	1.44795	-0.258788	0.363028	1	protein_coding	60312	3093.2	52.4635	-0.44006	855	FALSE
ENSG00000160055	TMEM234	2.57383	0.224504	0.363343	1	protein_coding	56063	1197.5	55.7272	0.439683	12462	FALSE
ENSG00000231187	AL356056.2	1.48767	-0.253707	0.363398	1	lncRNA	102724593	1323.33	58.3375	-0.439618	856	FALSE
ENSG00000272140	AC022400.4	1.00783	-0.334839	0.363658	1	lncRNA	NA	795.5	41.8605	-0.439306	857	FALSE
ENSG00000160712	IL6R	2.92466	0.225578	0.363873	1	protein_coding	3570	1697.75	55.1907	0.43905	12461	FALSE
ENSG00000100150	DEPDC5	2.62121	0.223203	0.364114	1	protein_coding	9681	3139.8	52.2237	0.438763	12460	FALSE
ENSG00000279873	LINC01126	0.850165	0.34426	0.365144	1	lncRNA	100129726	1646	56.6221	0.437536	12459	FALSE
ENSG00000213801	ZNF321P	1.89318	-0.258522	0.365269	1	transcribed_processed_pseudogene	399669	1418	43.8646	-0.437387	858	FALSE
ENSG00000287906	AC127526.5	2.2687	-0.221358	0.366583	1	lncRNA	NA	1217	44.7001	-0.435828	859	FALSE
ENSG00000123268	ATF1	4.69256	0.235442	0.36668	1	protein_coding	466	1048.8	42.6964	0.435712	12458	FALSE
ENSG00000274602	PI4KAP1	1.14019	0.273775	0.366798	1	transcribed_unprocessed_pseudogene	728233	1920.22	57.5744	0.435573	12457	FALSE
ENSG00000213906	LTB4R2	1.06742	0.301105	0.367069	1	protein_coding	56413	1594	64.2911	0.435252	12456	FALSE
ENSG00000159166	LAD1	3.97751	-0.229199	0.367728	1	protein_coding	3898	1063.86	59.6885	-0.434474	860	FALSE
ENSG00000176826	FKBP9P1	1.35044	-0.319435	0.36833	1	transcribed_unprocessed_pseudogene	360132	1971	48.9599	-0.433763	861	FALSE
ENSG00000141527	CARD14	4.64123	0.237756	0.36867	1	protein_coding	79092	2515.91	61.2665	0.433363	12455	FALSE
ENSG00000111145	ELK3	1.88928	-0.226547	0.368689	1	protein_coding	2004	1349.5	44.7573	-0.43334	862	FALSE
ENSG00000245648	AC022075.1	1.76582	0.253718	0.369451	1	lncRNA	101928100	1455.67	41.7678	0.432443	12454	FALSE
ENSG00000165874	SHLD2P1	1.5001	-0.271883	0.369659	1	transcribed_unprocessed_pseudogene	NA	2083	37.9261	-0.432198	863	FALSE
ENSG00000082269	FAM135A	2.7295	0.223956	0.370425	1	protein_coding	57579	3032.56	37.12	0.4313	12453	FALSE
ENSG00000259291	ZNF710-AS1	2.51252	-0.219964	0.370574	1	lncRNA	109729181	1650.5	49.4396	-0.431125	864	FALSE
ENSG00000273066	AL355987.4	1.29574	0.255643	0.370609	1	lncRNA	NA	3072	61.1003	0.431084	12452	FALSE
ENSG00000090447	TFAP4	0.712154	0.357075	0.370696	1	protein_coding	7023	1925.71	57.4407	0.430982	12451	FALSE
ENSG00000117009	KMO	2.93628	-0.232046	0.370932	1	protein_coding	8564	1611.9	39.6054	-0.430706	865	FALSE
ENSG00000253106	AC090198.1	1.78594	-0.233698	0.371245	1	lncRNA	NA	2355	39.3631	-0.430339	866	FALSE
ENSG00000130158	DOCK6	1.88102	-0.239707	0.371601	1	protein_coding	57572	1449.38	60.1811	-0.429923	867	FALSE
ENSG00000277462	ZNF670	2.27485	-0.219633	0.371821	1	protein_coding	93474	4197	38.9564	-0.429666	868	FALSE
ENSG00000233622	CYP2T1P	2.31339	0.219245	0.372183	1	transcribed_unitary_pseudogene	171523	1996.5	59.0033	0.429243	12450	FALSE
ENSG00000160223	ICOSLG	1.76207	-0.229752	0.372201	1	protein_coding	23308	3301.8	59.1738	-0.429222	869	FALSE
ENSG00000274925	ZKSCAN2-DT	1.85046	-0.225925	0.372361	1	lncRNA	NA	3115	48.7319	-0.429036	870	FALSE
ENSG00000165724	ZMYND19	4.417	0.230452	0.372716	1	protein_coding	116225	1327	59.043	0.428622	12449	FALSE
ENSG00000137070	IL11RA	2.42542	-0.21887	0.373397	1	protein_coding	3590	1080.93	59.8557	-0.427829	871	FALSE
ENSG00000280027	AC007342.9	0.800686	0.377318	0.373734	1	TEC	NA	1385	32.0578	0.427438	12448	FALSE
ENSG00000223573	TINCR	2.11339	-0.219666	0.374104	1	protein_coding	NA	1253.4	59.5341	-0.427008	872	FALSE
ENSG00000127415	IDUA	1.24738	0.267187	0.374107	1	protein_coding	3425	1068	67.9703	0.427005	12447	FALSE
ENSG00000109586	GALNT7	4.68049	0.236863	0.374218	1	protein_coding	51809	1834.57	39.5966	0.426875	12446	FALSE
ENSG00000229950	TFAP2A-AS1	0.893866	-0.358939	0.374765	1	lncRNA	NA	1242.5	53.6821	-0.426241	873	FALSE
ENSG00000148690	FRA10AC1	4.19117	-0.233349	0.37495	1	protein_coding	118924	1709.67	35.1141	-0.426027	874	FALSE
ENSG00000243660	ZNF487	2.26411	0.218094	0.375729	1	protein_coding	642819	1299.71	44.9989	0.425125	12445	FALSE
ENSG00000162512	SDC3	2.28214	-0.218483	0.376	1	protein_coding	9672	3145.5	59.7838	-0.424812	875	FALSE
ENSG00000267519	AC020916.1	2.84185	-0.227429	0.376204	1	lncRNA	NA	19049	57.5253	-0.424576	876	FALSE
ENSG00000185947	ZNF267	4.16935	0.228454	0.37626	1	protein_coding	10308	1777.67	40.1556	0.424512	12444	FALSE
ENSG00000119138	KLF9	2.96172	0.217987	0.376558	1	protein_coding	687	5175	46.3188	0.424168	12443	FALSE
ENSG00000158156	XKR8	1.76815	0.235924	0.376864	1	protein_coding	55113	2275.33	59.1952	0.423815	12442	FALSE
ENSG00000198056	PRIM1	4.48154	0.230778	0.377219	1	protein_coding	5557	996	41.2316	0.423406	12441	FALSE
ENSG00000158079	PTPDC1	3.39081	-0.224798	0.377734	1	protein_coding	138639	3902.2	44.2263	-0.422814	877	FALSE
ENSG00000279762	AC005899.8	0.874743	-0.30609	0.378022	1	lncRNA	NA	1868	53.7741	-0.422483	878	FALSE
ENSG00000197971	MBP	1.07795	0.307693	0.378081	1	protein_coding	4155	1275.22	53.7544	0.422415	12440	FALSE
ENSG00000170667	RASA4B	0.814444	0.288996	0.378149	1	protein_coding	100271927	2603	61.8901	0.422338	12439	FALSE
ENSG00000184923	NUTM2A	1.19699	-0.258806	0.378678	1	protein_coding	728118	3632	60.0083	-0.42173	879	FALSE
ENSG00000273382	AL356488.3	1.03281	-0.306046	0.378938	1	lncRNA	NA	2888	49.6884	-0.421432	880	FALSE
ENSG00000111341	MGP	10.1188	-0.242914	0.379016	1	protein_coding	4256	1020.75	40.289	-0.421343	881	FALSE
ENSG00000126803	HSPA2	1.02128	-0.301617	0.379315	1	protein_coding	3306	2874.67	48.7941	-0.421	882	FALSE
ENSG00000214439	FAM185BP	0.974628	-0.303611	0.379885	1	transcribed_unprocessed_pseudogene	NA	1130.5	50.8625	-0.420348	883	FALSE
ENSG00000272477	AC144521.1	1.67231	-0.243631	0.380069	1	lncRNA	NA	956	31.6946	-0.420137	884	FALSE
ENSG00000256591	AP003108.2	1.22378	-0.30047	0.380084	1	protein_coding	NA	1315.25	47.5195	-0.420121	885	FALSE
ENSG00000153814	JAZF1	2.29991	0.216029	0.380553	1	protein_coding	221895	1401.56	43.2932	0.419585	12438	FALSE
ENSG00000261094	AC007066.2	1.94884	0.220213	0.380602	1	lncRNA	NA	1453.5	36.7045	0.419529	12437	FALSE
ENSG00000134285	FKBP11	2.00309	-0.225703	0.380649	1	protein_coding	51303	1161.23	52.6563	-0.419476	886	FALSE
ENSG00000248508	SRP14-AS1	1.04749	-0.288737	0.381251	1	lncRNA	100131089	1194.62	46.636	-0.418789	887	FALSE
ENSG00000171823	FBXL14	2.6185	-0.216376	0.381376	1	protein_coding	144699	1413.5	60.2759	-0.418647	888	FALSE
ENSG00000261136	AC023908.3	1.34663	0.280074	0.381573	1	lncRNA	NA	3047	44.6341	0.418423	12436	FALSE
ENSG00000242086	MUC20-OT1	4.55743	-0.235488	0.381793	1	lncRNA	NA	757.472	51.6126	-0.418172	889	FALSE
ENSG00000234664	HMGN2P5	2.50742	0.25805	0.381844	1	processed_pseudogene	NA	273	51.6484	0.418114	12435	FALSE
ENSG00000213015	ZNF580	1.69089	0.23809	0.382062	1	protein_coding	51157	936.5	65.759	0.417866	12434	FALSE
ENSG00000134046	MBD2	4.75555	0.229554	0.382094	1	protein_coding	8932	1685	49.5193	0.41783	12433	FALSE
ENSG00000166002	SMCO4	1.41	0.270499	0.3821	1	protein_coding	56935	542.833	53.6076	0.417823	12432	FALSE
ENSG00000137996	RTCA	3.19091	0.219401	0.382212	1	protein_coding	8634	1202.4	47.0892	0.417695	12431	FALSE
ENSG00000100307	CBX7	2.19314	-0.215171	0.382834	1	protein_coding	23492	1441.71	59.9584	-0.416989	890	FALSE
ENSG00000120129	DUSP1	2.75204	-0.226732	0.382853	1	protein_coding	1843	2013	55.2409	-0.416968	891	FALSE
ENSG00000230102	LINC02028	1.17856	-0.296163	0.383547	1	lncRNA	285389	917.544	47.2065	-0.416182	892	FALSE
ENSG00000276216	AC245014.3	2.31002	0.214778	0.384385	1	lncRNA	NA	347	49.5677	0.415234	12430	FALSE
ENSG00000273373	AL355488.1	2.62507	-0.219062	0.384632	1	lncRNA	NA	2850	34.9825	-0.414954	893	FALSE
ENSG00000183527	PSMG1	4.48899	0.228916	0.384689	1	protein_coding	8624	1019.2	44.0542	0.41489	12429	FALSE
ENSG00000104897	SF3A2	2.99525	-0.214513	0.384968	1	protein_coding	8175	800.571	63.3298	-0.414575	894	FALSE
ENSG00000197780	TAF13	2.90435	0.228143	0.385	1	protein_coding	6884	945	36.455	0.41454	12428	FALSE
ENSG00000169184	MN1	0.739075	-0.34546	0.385134	1	protein_coding	4330	2996.67	60.3115	-0.414389	895	FALSE
ENSG00000273599	AL731571.1	1.4642	0.241272	0.385237	1	lncRNA	NA	5428	59.0457	0.414272	12427	FALSE
ENSG00000083814	ZNF671	2.34042	-0.215219	0.38554	1	protein_coding	79891	1520.17	51.2444	-0.413931	896	FALSE
ENSG00000240087	RPSAP12	4.16851	-0.216124	0.385561	1	processed_pseudogene	NA	888	51.6892	-0.413907	897	FALSE
ENSG00000188738	FSIP2	3.94456	-0.228677	0.386414	1	protein_coding	401024	5427	35.1637	-0.412947	898	FALSE
ENSG00000143614	GATAD2B	4.8176	-0.226177	0.386469	1	protein_coding	57459	1334.75	49.6348	-0.412885	899	FALSE
ENSG00000123297	TSFM	1.211	-0.261366	0.386553	1	protein_coding	10102	1143.08	48.6695	-0.412791	900	FALSE
ENSG00000187848	P2RX2	1.28426	0.251271	0.386579	1	protein_coding	22953	1408.38	61.294	0.412762	12426	FALSE
ENSG00000142156	COL6A1	1.35603	0.251521	0.386651	1	protein_coding	1291	1796.86	63.6031	0.412681	12425	FALSE
ENSG00000167034	NKX3-1	1.46781	-0.279372	0.386744	1	protein_coding	4824	1995.5	48.2586	-0.412576	901	FALSE
ENSG00000226648	PLCG1-AS1	0.999628	-0.317377	0.386944	1	lncRNA	NA	2906	49.025	-0.412352	902	FALSE
ENSG00000258655	ARHGAP5-AS1	2.41712	0.216404	0.387581	1	lncRNA	NA	1848	45.9957	0.411637	12424	FALSE
ENSG00000131746	TNS4	1.80473	-0.224898	0.388238	1	protein_coding	84951	1842.5	57.1642	-0.410902	903	FALSE
ENSG00000101384	JAG1	1.16657	0.307126	0.38838	1	protein_coding	182	1918.89	50.6254	0.410743	12423	FALSE
ENSG00000170537	TMC7	1.75686	-0.227608	0.38846	1	protein_coding	79905	2769.8	46.7254	-0.410653	904	FALSE
ENSG00000184619	KRBA2	1.20198	-0.253382	0.388505	1	protein_coding	124751	2667.2	47.2181	-0.410603	905	FALSE
ENSG00000006652	IFRD1	2.84235	0.214583	0.38873	1	protein_coding	3475	1600	41.6932	0.410352	12422	FALSE
ENSG00000205002	AARD	1.18397	-0.26535	0.388808	1	protein_coding	441376	1395.5	48.7639	-0.410265	906	FALSE
ENSG00000130701	RBBP8NL	2.73535	-0.22819	0.388812	1	protein_coding	140893	2799	67.2026	-0.410261	907	FALSE
ENSG00000101104	PABPC1L	3.84366	-0.222232	0.389014	1	protein_coding	80336	1165.42	55.819	-0.410034	908	FALSE
ENSG00000255769	GOLGA2P10	2.76683	0.214178	0.389466	1	transcribed_unprocessed_pseudogene	NA	849.333	63.2457	0.409531	12421	FALSE
ENSG00000108924	HLF	2.1153	0.212874	0.389487	1	protein_coding	3131	1688.91	45.8176	0.409507	12420	FALSE
ENSG00000188001	TPRG1	1.13428	-0.28981	0.390781	1	protein_coding	285386	1068.2	43.2191	-0.408066	909	FALSE
ENSG00000181449	SOX2	1.39146	-0.299467	0.391053	1	protein_coding	6657	2512	50.6768	-0.407764	910	FALSE
ENSG00000268940	CT45A1	0.952089	-0.297603	0.391309	1	protein_coding	541466	1047	44.4126	-0.40748	911	FALSE
ENSG00000151746	BICD1	1.976	-0.220872	0.391573	1	protein_coding	636	2855.8	42.4645	-0.407188	912	FALSE
ENSG00000272750	AL592148.3	1.18903	0.287095	0.391725	1	lncRNA	NA	2646	34.127	0.407019	12419	FALSE
ENSG00000175279	CENPS	1.95585	0.212736	0.391881	1	protein_coding	378708	679.8	47.3669	0.406846	12418	FALSE
ENSG00000136040	PLXNC1	0.451778	-0.359898	0.391963	1	protein_coding	10154	1625.73	45.2329	-0.406755	913	FALSE
ENSG00000266904	LINC00663	1.15326	-0.31285	0.392107	1	lncRNA	NA	1043.5	48.8021	-0.406595	914	FALSE
ENSG00000107372	ZFAND5	6.12898	-0.238633	0.392157	1	protein_coding	7763	2475.5	42.9459	-0.40654	915	FALSE
ENSG00000165028	NIPSNAP3B	1.41061	-0.268568	0.392883	1	protein_coding	55335	2464.33	40.2002	-0.405737	916	FALSE
ENSG00000254996	ANKHD1-EIF4EBP3	2.12189	-0.211618	0.393816	1	protein_coding	404734	5311.67	45.8488	-0.404707	917	FALSE
ENSG00000162755	KLHDC9	3.1566	0.214582	0.393845	1	protein_coding	126823	913.5	59.2775	0.404674	12417	FALSE
ENSG00000236552	RPL13AP5	2.15058	-0.218105	0.394476	1	processed_pseudogene	728658	612	57.3529	-0.403979	918	FALSE
ENSG00000271851	AC087501.4	0.824804	-0.303499	0.394621	1	lncRNA	NA	2374	40.2275	-0.40382	919	FALSE
ENSG00000161031	PGLYRP2	2.255	-0.211303	0.394776	1	protein_coding	114770	1466.5	60.8592	-0.40365	920	FALSE
ENSG00000224934	AL391684.1	2.41934	-0.210652	0.395136	1	lncRNA	NA	2982.11	43.217	-0.403253	921	FALSE
ENSG00000259642	ST20-AS1	2.01567	0.236074	0.395344	1	lncRNA	NA	2356.5	57.0337	0.403025	12416	FALSE
ENSG00000115541	HSPE1	4.50869	0.215208	0.395472	1	protein_coding	3336	578.571	44.7901	0.402884	12415	FALSE
ENSG00000119772	DNMT3A	1.94975	-0.212459	0.395765	1	protein_coding	1788	2466.53	55.0003	-0.402563	922	FALSE
ENSG00000230359	TPI1P2	0.869726	0.310494	0.395839	1	transcribed_processed_pseudogene	286016	1384.5	51.3182	0.402482	12414	FALSE
ENSG00000139173	TMEM117	1.12564	-0.266782	0.396013	1	protein_coding	84216	1579.75	41.3277	-0.402291	923	FALSE
ENSG00000165948	IFI27L1	2.76237	-0.211182	0.396073	1	protein_coding	122509	599.385	55.326	-0.402225	924	FALSE
ENSG00000160145	KALRN	2.05072	-0.210898	0.396591	1	protein_coding	8997	3122.82	49.1208	-0.401657	925	FALSE
ENSG00000247746	USP51	0.927163	-0.281587	0.396628	1	protein_coding	158880	2849	42.8747	-0.401617	926	FALSE
ENSG00000161036	LRWD1	2.99172	0.220112	0.396686	1	protein_coding	222229	1389.67	63.2046	0.401553	12413	FALSE
ENSG00000224165	DNAJC27-AS1	0.604162	-0.375862	0.397047	1	lncRNA	729723	2036.82	51.4885	-0.401158	927	FALSE
ENSG00000245750	DRAIC	0.641759	-0.372131	0.39707	1	lncRNA	145837	1670.93	47.106	-0.401132	928	FALSE
ENSG00000135766	EGLN1	2.98264	-0.214989	0.397204	1	protein_coding	54583	1717.86	41.5551	-0.400987	929	FALSE
ENSG00000134146	DPH6	4.6074	-0.230175	0.39736	1	protein_coding	89978	1368.22	36.6818	-0.400815	930	FALSE
ENSG00000237330	RNF223	1.78322	0.218376	0.39775	1	protein_coding	401934	1900	65.5789	0.40039	12412	FALSE
ENSG00000226887	ERVMER34-1	3.39073	-0.229159	0.398	1	protein_coding	100288413	2289.67	45.4797	-0.400117	931	FALSE
ENSG00000224114	AL591846.1	2.5363	-0.229273	0.398025	1	processed_pseudogene	NA	433	54.2725	-0.40009	932	FALSE
ENSG00000279530	AC092881.1	2.15349	-0.209616	0.398324	1	TEC	NA	2665.5	35.9595	-0.399763	933	FALSE
ENSG00000215126	CBWD6	3.72599	0.21721	0.398341	1	protein_coding	644019	1568.72	37.5146	0.399745	12411	FALSE
ENSG00000173157	ADAMTS20	1.2452	-0.260653	0.398374	1	protein_coding	80070	4601	43.2026	-0.399709	934	FALSE
ENSG00000166333	ILK	2.98823	0.212237	0.398431	1	protein_coding	3611	1194.88	55.1365	0.399647	12410	FALSE
ENSG00000156026	MCU	3.84123	-0.22343	0.398658	1	protein_coding	90550	1703.36	44.2547	-0.3994	935	FALSE
ENSG00000167524	RSKR	1.93087	-0.210529	0.398751	1	protein_coding	124923	1313.5	50.0381	-0.399298	936	FALSE
ENSG00000143382	ADAMTSL4	1.16712	-0.284598	0.399421	1	protein_coding	54507	3362.38	62.3629	-0.398569	937	FALSE
ENSG00000170442	KRT86	0.752096	0.28157	0.401995	1	protein_coding	3892	1633.33	62	0.39578	12409	FALSE
ENSG00000100359	SGSM3	2.25398	0.208254	0.402057	1	protein_coding	27352	1428.46	62.0517	0.395712	12408	FALSE
ENSG00000106258	CYP3A5	1.28895	-0.283837	0.402078	1	protein_coding	1577	1869.12	42.4296	-0.395689	938	FALSE
ENSG00000165029	ABCA1	3.15416	0.214769	0.402129	1	protein_coding	19	3419.5	46.5273	0.395635	12407	FALSE
ENSG00000186493	C5orf38	2.74169	0.212773	0.402236	1	protein_coding	153571	710.625	64.5734	0.395519	12406	FALSE
ENSG00000197608	ZNF841	4.19828	0.231062	0.402271	1	protein_coding	284371	2076.71	42.8837	0.395481	12405	FALSE
ENSG00000226833	AC092164.1	1.091	-0.335389	0.402393	1	lncRNA	112267877	1496.85	44.8687	-0.395349	939	FALSE
ENSG00000185883	ATP6V0C	1.98241	0.210355	0.402658	1	protein_coding	527	829.75	63.8747	0.395063	12404	FALSE
ENSG00000168517	HEXIM2	1.69972	0.242736	0.402703	1	protein_coding	124790	923.25	62.1175	0.395015	12403	FALSE
ENSG00000267080	ASB16-AS1	2.44634	-0.208388	0.403192	1	lncRNA	339201	1634.22	57.173	-0.394488	940	FALSE
ENSG00000269900	RMRP	1.82493	-0.57525	0.403197	1	lncRNA	6023	268	63.0597	-0.394483	941	FALSE
ENSG00000232354	VIPR1-AS1	2.08724	0.222084	0.403243	1	lncRNA	NA	623.917	53.8088	0.394433	12402	FALSE
ENSG00000243678	NME2	4.01185	0.207931	0.403472	1	protein_coding	4831	702.556	54.9739	0.394186	12401	FALSE
ENSG00000261455	LINC01003	1.53146	0.238802	0.403767	1	lncRNA	NA	1764	60.8277	0.393869	12400	FALSE
ENSG00000182318	ZSCAN22	2.31861	0.210445	0.404001	1	protein_coding	342945	4654	53.4164	0.393617	12399	FALSE
ENSG00000234287	AC099560.2	1.64991	-0.223978	0.404418	1	processed_pseudogene	NA	255	49.4118	-0.39317	942	FALSE
ENSG00000144485	HES6	2.14068	0.207984	0.404508	1	protein_coding	55502	877.667	69.6037	0.393073	12398	FALSE
ENSG00000141956	PRDM15	3.40816	0.215797	0.40491	1	protein_coding	63977	3498.71	54.3261	0.392641	12397	FALSE
ENSG00000165821	SALL2	3.89547	0.226482	0.404986	1	protein_coding	6297	2808.57	55.2187	0.39256	12396	FALSE
ENSG00000184056	VPS33B	1.57636	-0.232836	0.40517	1	protein_coding	26276	1442.75	52.114	-0.392363	943	FALSE
ENSG00000138642	HERC6	2.9154	0.219104	0.405273	1	protein_coding	55008	1967.62	46.7505	0.392252	12395	FALSE
ENSG00000183793	NPIPA5	0.850183	-0.366571	0.405306	1	protein_coding	100288332	912.333	46.8396	-0.392217	944	FALSE
ENSG00000174977	AC026271.1	1.83771	0.227601	0.405405	1	processed_pseudogene	NA	1348	45.6973	0.392111	12394	FALSE
ENSG00000278600	AC015871.3	3.03467	-0.214975	0.405557	1	lncRNA	NA	2261	41.1765	-0.391948	945	FALSE
ENSG00000149609	C20orf144	0.909678	-0.269463	0.406674	1	protein_coding	128864	1388	61.4553	-0.390753	946	FALSE
ENSG00000179241	LDLRAD3	4.29794	0.225495	0.407124	1	protein_coding	143458	1576	52.0622	0.390273	12393	FALSE
ENSG00000099381	SETD1A	2.84802	0.208097	0.407269	1	protein_coding	9739	2341.33	62.5569	0.390119	12392	FALSE
ENSG00000177181	RIMKLA	0.814915	-0.40243	0.40745	1	protein_coding	284716	5720.5	47.5483	-0.389925	947	FALSE
ENSG00000236008	LINC01814	1.66521	-0.219408	0.407785	1	lncRNA	101929567	1775.83	49.8733	-0.389568	948	FALSE
ENSG00000143498	TAF1A	2.4161	-0.206319	0.40824	1	protein_coding	9015	1315.43	40.2476	-0.389085	949	FALSE
ENSG00000204764	RANBP17	2.86912	-0.213212	0.408407	1	protein_coding	64901	1911	41.0423	-0.388907	950	FALSE
ENSG00000159885	ZNF222	1.74127	0.216423	0.408589	1	protein_coding	7673	1066	44.1604	0.388713	12391	FALSE
ENSG00000255568	BRWD1-AS2	1.4231	-0.231509	0.409802	1	lncRNA	103091865	1028	59.2412	-0.387426	951	FALSE
ENSG00000138439	FAM117B	1.76109	-0.214515	0.410451	1	protein_coding	150864	3375	45.9259	-0.386739	952	FALSE
ENSG00000131016	AKAP12	2.09253	-0.204772	0.410602	1	protein_coding	9590	5620.2	47.8168	-0.386579	953	FALSE
ENSG00000213741	RPS29	7.01948	-0.220768	0.410624	1	protein_coding	6235	1486	46.2736	-0.386556	954	FALSE
ENSG00000156273	BACH1	6.05185	-0.23756	0.410734	1	protein_coding	571;100379661	1375.69	40.0973	-0.38644	955	FALSE
ENSG00000259426	AC027237.3	1.96147	0.207367	0.410816	1	lncRNA	145694	1482.17	50.7028	0.386353	12390	FALSE
ENSG00000267278	MAP3K14-AS1	2.19987	-0.204675	0.411598	1	lncRNA	NA	1288.08	54.5178	-0.385527	956	FALSE
ENSG00000143630	HCN3	1.68643	-0.220402	0.411622	1	protein_coding	57657	2143	58.1895	-0.385501	957	FALSE
ENSG00000104957	CCDC130	2.62849	0.206252	0.411694	1	protein_coding	81576	1068.25	60.738	0.385426	12389	FALSE
ENSG00000162419	GMEB1	3.37934	-0.220213	0.411723	1	protein_coding	10691	3069.75	47.9925	-0.385395	958	FALSE
ENSG00000117016	RIMS3	1.61774	-0.233414	0.411799	1	protein_coding	9783	4333.5	55.8902	-0.385315	959	FALSE
ENSG00000080298	RFX3	2.4885	0.206502	0.41193	1	protein_coding	5991	2359.42	40.0311	0.385176	12388	FALSE
ENSG00000275854	AC084824.4	0.766572	-0.309874	0.412473	1	lncRNA	NA	731	29.275	-0.384605	960	FALSE
ENSG00000197153	H3C12	4.33269	0.219641	0.412712	1	protein_coding	8356	517	59.6712	0.384353	12387	FALSE
ENSG00000179841	AKAP5	2.58293	0.204556	0.413131	1	protein_coding	9495	4544	37.0709	0.383913	12386	FALSE
ENSG00000174151	CYB561D1	3.21202	-0.204005	0.413156	1	protein_coding	284613	2578.11	54.4283	-0.383886	961	FALSE
ENSG00000117569	PTBP2	3.38328	-0.218886	0.413517	1	protein_coding	58155	2771.32	37.3431	-0.383507	962	FALSE
ENSG00000164291	ARSK	3.82372	0.216045	0.413559	1	protein_coding	153642	1780.6	41.5703	0.383463	12385	FALSE
ENSG00000164970	FAM219A	2.96106	-0.210154	0.413774	1	protein_coding	203259	2766.9	58.8456	-0.383236	963	FALSE
ENSG00000166188	ZNF319	1.02545	-0.258461	0.413837	1	protein_coding	57567	2369	60.0464	-0.383171	964	FALSE
ENSG00000123892	RAB38	2.43622	-0.205022	0.414056	1	protein_coding	23682	1122.33	47.4903	-0.382941	965	FALSE
ENSG00000257122	RRN3P3	1.83899	-0.218423	0.414091	1	transcribed_unprocessed_pseudogene	NA	1972	52.4087	-0.382904	966	FALSE
ENSG00000198467	TPM2	0.996402	0.27196	0.414165	1	protein_coding	7169	1042.5	57.8321	0.382827	12384	FALSE
ENSG00000143942	CHAC2	2.20271	0.203532	0.414203	1	protein_coding	494143	1309	36.2872	0.382787	12383	FALSE
ENSG00000189362	NEMP2	2.0268	-0.218187	0.414434	1	protein_coding	100131211	1589.5	40.799	-0.382545	967	FALSE
ENSG00000266967	AARSD1	1.9176	-0.204659	0.414836	1	protein_coding	80755	675.684	52.3835	-0.382123	968	FALSE
ENSG00000198431	TXNRD1	7.77608	0.239383	0.415194	1	protein_coding	7296	2009.38	45.1073	0.381749	12382	FALSE
ENSG00000140104	CLBA1	4.24356	-0.228972	0.415464	1	protein_coding	122616	1425.78	55.8292	-0.381467	969	FALSE
ENSG00000139239	RPL14P1	1.87148	-0.205901	0.41615	1	processed_pseudogene	NA	645	49.4574	-0.38075	970	FALSE
ENSG00000198888	MT-ND1	8.1904	-0.210331	0.416166	1	protein_coding	4535	956	47.6987	-0.380733	971	FALSE
ENSG00000135469	COQ10A	2.13809	-0.202657	0.416275	1	protein_coding	93058	1053.8	51.2716	-0.38062	972	FALSE
ENSG00000040731	CDH10	2.65116	-0.20802	0.417033	1	protein_coding	1008	2247.25	41.7844	-0.379829	973	FALSE
ENSG00000204618	RNF39	1.22703	-0.244604	0.41745	1	protein_coding	80352	2088	59.6504	-0.379396	974	FALSE
ENSG00000170476	MZB1	3.07359	-0.20724	0.417682	1	protein_coding	51237	1014	59.3319	-0.379154	975	FALSE
ENSG00000144893	MED12L	1.31165	-0.305196	0.41779	1	protein_coding	116931	2829.78	44.9937	-0.379042	976	FALSE
ENSG00000169762	TAPT1	4.54645	-0.227706	0.417913	1	protein_coding	202018	960.765	42.2396	-0.378914	977	FALSE
ENSG00000185442	FAM174B	4.02397	0.222785	0.41802	1	protein_coding	400451	689.917	51.6004	0.378803	12381	FALSE
ENSG00000263327	TAPT1-AS1	1.77069	-0.2112	0.418513	1	lncRNA	NA	1235.33	50.9174	-0.378291	978	FALSE
ENSG00000233223	AC016876.2	2.28279	0.211279	0.418637	1	lncRNA	100996842	468.4	58.5824	0.378162	12380	FALSE
ENSG00000132570	PCBD2	3.80563	-0.218038	0.418856	1	protein_coding	84105	2327	44.1341	-0.377935	979	FALSE
ENSG00000115350	POLE4	3.11175	-0.215623	0.41889	1	protein_coding	56655	624.833	48.4396	-0.3779	980	FALSE
ENSG00000268996	MAN1B1-DT	2.08434	0.201745	0.418894	1	lncRNA	100289341	1872	60.5769	0.377896	12379	FALSE
ENSG00000283050	GTF2IP12	1.6461	-0.24552	0.419012	1	transcribed_unprocessed_pseudogene	101926918	2337.88	53.6545	-0.377773	981	FALSE
ENSG00000196290	NIF3L1	4.42198	0.229076	0.419034	1	protein_coding	60491	1181.1	46.4906	0.377751	12378	FALSE
ENSG00000167588	GPD1	1.19662	-0.255305	0.419081	1	protein_coding	2819	1132.43	56.1373	-0.377702	982	FALSE
ENSG00000215386	MIR99AHG	2.51994	-0.201722	0.419689	1	lncRNA	NA	1348.08	38.6891	-0.377072	983	FALSE
ENSG00000125388	GRK4	2.332	0.201214	0.420117	1	protein_coding	2868	1334.2	50.5396	0.376629	12377	FALSE
ENSG00000285979	AC009090.6	1.99169	-0.202406	0.421051	1	lncRNA	NA	3524	38.4506	-0.375665	984	FALSE
ENSG00000272335	AC093297.2	1.96247	-0.205764	0.421081	1	lncRNA	NA	2517	35.2006	-0.375634	985	FALSE
ENSG00000116761	CTH	1.40908	0.225252	0.421588	1	protein_coding	1491	1340	44.194	0.375112	12376	FALSE
ENSG00000204642	HLA-F	1.68106	-0.211589	0.421959	1	protein_coding	3134	907.2	56.9518	-0.374729	986	FALSE
ENSG00000266869	AC005993.1	1.30381	-0.23338	0.422201	1	lncRNA	NA	1051	45.0523	-0.37448	987	FALSE
ENSG00000244274	DBNDD2	1.43239	0.274382	0.42237	1	protein_coding	55861	1256.56	54.8059	0.374306	12375	FALSE
ENSG00000146197	SCUBE3	1.65864	-0.21679	0.422503	1	protein_coding	222663	7819	51.8736	-0.37417	988	FALSE
ENSG00000198496	NBR2	1.95521	-0.242123	0.422779	1	lncRNA	10230	1343.75	49.7674	-0.373886	989	FALSE
ENSG00000145214	DGKQ	2.60347	0.202456	0.422911	1	protein_coding	1609	2156.2	65.5134	0.373751	12374	FALSE
ENSG00000167595	PROSER3	1.50826	-0.230559	0.422961	1	protein_coding	148137	1118.41	58.7177	-0.3737	990	FALSE
ENSG00000175826	CTDNEP1	3.48152	-0.20273	0.424235	1	protein_coding	23399	1003.33	56.8522	-0.372393	991	FALSE
ENSG00000224659	GAGE12J	0.724263	-0.337131	0.424498	1	protein_coding	26749;729396	541	51.0166	-0.372124	992	FALSE
ENSG00000096070	BRPF3	4.61633	-0.225698	0.424693	1	protein_coding	27154	3279.67	54.0604	-0.371925	993	FALSE
ENSG00000105618	PRPF31	4.12446	0.204763	0.424747	1	protein_coding	26121	1282.67	58.5845	0.37187	12373	FALSE
ENSG00000246089	AC016065.1	0.97717	0.302049	0.424771	1	lncRNA	100287015	1522.33	53.9085	0.371845	12372	FALSE
ENSG00000108797	CNTNAP1	0.861014	-0.337728	0.425077	1	protein_coding	8506	2871.75	57.848	-0.371533	994	FALSE
ENSG00000177096	PHETA2	2.37082	0.199485	0.425211	1	protein_coding	150368	1436	60.6198	0.371396	12371	FALSE
ENSG00000279059	AC007485.2	2.59626	-0.205758	0.425437	1	TEC	NA	1667	39.832	-0.371165	995	FALSE
ENSG00000105072	C19orf44	2.03907	0.201062	0.425704	1	protein_coding	84167	1557.38	54.8118	0.370892	12370	FALSE
ENSG00000146038	DCDC2	4.05056	-0.224554	0.425714	1	protein_coding	51473	2912.67	38.7045	-0.370882	996	FALSE
ENSG00000180806	HOXC9	1.48046	0.224557	0.425838	1	protein_coding	3225	1186.67	55.1404	0.370756	12369	FALSE
ENSG00000167182	SP2	1.93263	0.220915	0.425875	1	protein_coding	6668	925.5	57.1403	0.370718	12368	FALSE
ENSG00000182257	PRR34	1.47301	-0.222503	0.426187	1	lncRNA	NA	2817	59.1409	-0.3704	997	FALSE
ENSG00000007080	CCDC124	3.1452	0.207491	0.426282	1	protein_coding	115098	807.75	63.4788	0.370303	12367	FALSE
ENSG00000164125	GASK1B	5.43834	0.227558	0.426649	1	protein_coding	51313	2316.44	41.6059	0.36993	12366	FALSE
ENSG00000068971	PPP2R5B	3.31726	-0.207296	0.426871	1	protein_coding	5526	1074.4	60.201	-0.369704	998	FALSE
ENSG00000160050	CCDC28B	0.86718	0.259901	0.426948	1	protein_coding	79140	985	56.7107	0.369625	12365	FALSE
ENSG00000214223	HNRNPA1P10	2.51712	-0.198748	0.427018	1	processed_pseudogene	664709	962	47.5052	-0.369554	999	FALSE
ENSG00000112242	E2F3	3.90478	-0.220287	0.42726	1	protein_coding	1871	4518.33	44.965	-0.369308	1000	FALSE
ENSG00000184207	PGP	4.57836	0.21324	0.427277	1	protein_coding	283871	2034.5	59.4741	0.369291	12364	FALSE
ENSG00000107338	SHB	2.9708	-0.20181	0.427344	1	protein_coding	6461	6035	59.7017	-0.369223	1001	FALSE
ENSG00000144712	CAND2	1.52973	0.241748	0.427399	1	protein_coding	23066	2282.71	60.398	0.369166	12363	FALSE
ENSG00000106852	LHX6	0.615093	-0.307041	0.42741	1	protein_coding	26468	2013.08	55.7975	-0.369155	1002	FALSE
ENSG00000249437	NAIP	2.56876	-0.204084	0.427486	1	protein_coding	4671	3678.3	42.188	-0.369078	1003	FALSE
ENSG00000262580	AC087741.1	2.05521	-0.199048	0.427552	1	lncRNA	NA	1483.2	59.0076	-0.369011	1004	FALSE
ENSG00000100784	RPS6KA5	4.37053	0.22	0.427675	1	protein_coding	9252	5068.5	40.0266	0.368886	12362	FALSE
ENSG00000158555	GDPD5	0.783369	0.273342	0.428076	1	protein_coding	81544	1804.82	61.1629	0.368479	12361	FALSE
ENSG00000168404	MLKL	2.31165	-0.198781	0.428097	1	protein_coding	197259	1689.5	48.683	-0.368458	1005	FALSE
ENSG00000275379	H3C11	3.42324	0.202724	0.428655	1	protein_coding	8354	502	59.5618	0.367892	12360	FALSE
ENSG00000159423	ALDH4A1	5.24859	0.232393	0.428904	1	protein_coding	8659	1914.83	60.6754	0.36764	12359	FALSE
ENSG00000263513	FAM72C	3.488	0.213215	0.429196	1	protein_coding	554282	1977.5	44.0708	0.367345	12358	FALSE
ENSG00000023445	BIRC3	1.70205	0.238407	0.429427	1	protein_coding	330	3486.5	36.6377	0.367111	12357	FALSE
ENSG00000112039	FANCE	2.67815	0.201224	0.429509	1	protein_coding	2178	2563	58.4471	0.367027	12356	FALSE
ENSG00000198736	MSRB1	3.07074	-0.19833	0.429551	1	protein_coding	51734	877.5	58.8604	-0.366985	1006	FALSE
ENSG00000106571	GLI3	3.92324	0.223444	0.429568	1	protein_coding	2737	2081.33	51.7617	0.366968	12355	FALSE
ENSG00000117877	CD3EAP	1.8124	0.200337	0.42981	1	protein_coding	10849	1550.5	58.0135	0.366723	12354	FALSE
ENSG00000182272	B4GALNT4	2.81661	-0.199712	0.429916	1	protein_coding	338707	1175.2	67.0354	-0.366617	1007	FALSE
ENSG00000177917	ARL6IP6	3.85753	0.21895	0.430341	1	protein_coding	151188	1379.2	37.2245	0.366187	12353	FALSE
ENSG00000172748	ZNF596	2.87982	0.204906	0.430493	1	protein_coding	169270	1305.46	44.0398	0.366034	12352	FALSE
ENSG00000178385	PLEKHM3	2.24736	0.198416	0.430509	1	protein_coding	389072	4160	46.3822	0.366018	12351	FALSE
ENSG00000188277	C15orf62	1.31834	0.227332	0.430514	1	protein_coding	643338	2470	58.6235	0.366013	12350	FALSE
ENSG00000140406	TLNRD1	3.12065	-0.202224	0.430523	1	protein_coding	59274	4866	55.3637	-0.366004	1008	FALSE
ENSG00000118496	FBXO30	3.50517	-0.205653	0.430845	1	protein_coding	84085	9051	34.9575	-0.365679	1009	FALSE
ENSG00000063180	CA11	1.0476	0.280793	0.43089	1	protein_coding	770	717.25	59.1147	0.365633	12349	FALSE
ENSG00000144649	GASK1A	4.42447	-0.226343	0.431064	1	protein_coding	729085	1962.6	57.3525	-0.365458	1010	FALSE
ENSG00000184481	FOXO4	1.43651	-0.228096	0.431159	1	protein_coding	4303	1490	57.651	-0.365363	1011	FALSE
ENSG00000137672	TRPC6	1.60521	-0.210657	0.431213	1	protein_coding	7225	1978.14	43.439	-0.365308	1012	FALSE
ENSG00000175567	UCP2	3.37687	-0.202034	0.431484	1	protein_coding	7351	871.364	57.1831	-0.365035	1013	FALSE
ENSG00000169908	TM4SF1	2.38598	-0.197271	0.43203	1	protein_coding	4071	1587	41.3674	-0.364486	1014	FALSE
ENSG00000138639	ARHGAP24	0.96944	-0.28113	0.43204	1	protein_coding	83478	1617.33	44.7805	-0.364476	1015	FALSE
ENSG00000060762	MPC1	3.70074	0.215527	0.432085	1	protein_coding	51660	884.286	43.2795	0.364431	12348	FALSE
ENSG00000232124	AP001057.1	2.01833	-0.196886	0.432227	1	lncRNA	NA	1283.67	48.8964	-0.364288	1016	FALSE
ENSG00000124429	POF1B	2.77481	0.201485	0.432483	1	protein_coding	79983	2917.5	38.9032	0.364031	12347	FALSE
ENSG00000111860	CEP85L	2.10543	0.196352	0.433407	1	protein_coding	387119	2360.82	39.8129	0.363104	12346	FALSE
ENSG00000228253	MT-ATP8	6.29695	-0.227994	0.433688	1	protein_coding	4509	207	39.6135	-0.362822	1017	FALSE
ENSG00000196453	ZNF777	2.43211	0.198144	0.433888	1	protein_coding	27153	3172	62.3581	0.362622	12345	FALSE
ENSG00000184305	CCSER1	3.77479	-0.208872	0.4341	1	protein_coding	401145	1573.43	38.9777	-0.362411	1018	FALSE
ENSG00000100209	HSCB	1.82382	-0.206406	0.434236	1	protein_coding	150274	852.286	49.1619	-0.362274	1019	FALSE
ENSG00000140093	SERPINA10	1.62642	0.207938	0.434433	1	protein_coding	51156	2986.75	45.3754	0.362077	12344	FALSE
ENSG00000236761	CTAGE9	0.812065	-0.271182	0.434511	1	protein_coding	643854	2577	41.2107	-0.361999	1020	FALSE
ENSG00000171813	PWWP2B	3.42255	0.207516	0.434627	1	protein_coding	170394	2314	68.8418	0.361883	12343	FALSE
ENSG00000130332	LSM7	3.1892	0.196226	0.43471	1	protein_coding	51690	570.143	58.7823	0.361801	12342	FALSE
ENSG00000100304	TTLL12	4.3127	0.219893	0.434819	1	protein_coding	23170	1840.25	60.6439	0.361691	12341	FALSE
ENSG00000250790	AC127070.2	1.65665	-0.228299	0.434949	1	lncRNA	NA	3263	39.1971	-0.361561	1021	FALSE
ENSG00000168813	ZNF507	4.39595	-0.221915	0.435393	1	protein_coding	22847	5556	39.928	-0.361118	1022	FALSE
ENSG00000204778	CBWD4P	0.848082	-0.269015	0.435561	1	unprocessed_pseudogene	NA	655	38.0153	-0.360951	1023	FALSE
ENSG00000112511	PHF1	3.5982	-0.225214	0.435774	1	protein_coding	5252	1256.18	60.1607	-0.360739	1024	FALSE
ENSG00000174132	FAM174A	3.66277	0.198895	0.435917	1	protein_coding	345757	887.333	47.2577	0.360597	12340	FALSE
ENSG00000197980	LEKR1	0.906629	-0.303025	0.435938	1	protein_coding	389170	1011.67	38.3855	-0.360575	1025	FALSE
ENSG00000182224	CYB5D1	0.990472	-0.305145	0.435999	1	protein_coding	124637	1273.83	50.6215	-0.360514	1026	FALSE
ENSG00000162300	ZFPL1	2.49807	0.199758	0.436565	1	protein_coding	7542	811.533	58.1369	0.359952	12339	FALSE
ENSG00000200494	Y_RNA	0.989716	0.273826	0.437369	1	misc_RNA	NA	102	45.098	0.359152	12338	FALSE
ENSG00000196436	NPIPB15	2.42082	-0.196327	0.43821	1	protein_coding	440348	942.5	47.374	-0.358317	1027	FALSE
ENSG00000142235	LMTK3	2.59266	-0.198178	0.43855	1	protein_coding	114783	3508.12	70.2405	-0.357981	1028	FALSE
ENSG00000163684	RPP14	2.3342	0.194454	0.438563	1	protein_coding	11102	2315.67	44.4077	0.357968	12337	FALSE
ENSG00000268895	A1BG-AS1	1.56047	-0.220287	0.439212	1	lncRNA	503538	1376.89	58.8041	-0.357326	1029	FALSE
ENSG00000090776	EFNB1	0.934239	0.253997	0.439332	1	protein_coding	1947	3303	60.3694	0.357207	12336	FALSE
ENSG00000129028	THAP10	1.39837	0.285033	0.439937	1	protein_coding	56906	1292	42.1827	0.356609	12335	FALSE
ENSG00000169946	ZFPM2	1.97783	0.205089	0.440087	1	protein_coding	23414	2006.7	47.0922	0.356461	12334	FALSE
ENSG00000278704	BX004987.1	2.01946	-0.198061	0.440223	1	protein_coding	NA	2237	47.3849	-0.356327	1030	FALSE
ENSG00000270231	NBPF8	3.58454	0.213867	0.440228	1	transcribed_unprocessed_pseudogene	728841	5594.5	47.2965	0.356322	12333	FALSE
ENSG00000131018	SYNE1	3.01198	0.202236	0.44025	1	protein_coding	23345	5021.58	46.2396	0.356301	12332	FALSE
ENSG00000183597	TANGO2	2.78306	0.203574	0.440304	1	protein_coding	128989	1374.62	58.4639	0.356247	12331	FALSE
ENSG00000142102	PGGHG	1.85036	-0.197186	0.441147	1	protein_coding	80162	2384.75	63.5811	-0.355416	1031	FALSE
ENSG00000270959	LPP-AS2	1.92806	0.202785	0.441279	1	lncRNA	339929	2852	47.7209	0.355286	12330	FALSE
ENSG00000136938	ANP32B	3.16599	-0.195362	0.441433	1	protein_coding	10541	856.667	46.6148	-0.355135	1032	FALSE
ENSG00000237298	TTN-AS1	3.36667	-0.211865	0.441709	1	lncRNA	100506866;101927055	1109.97	43.3062	-0.354864	1033	FALSE
ENSG00000260279	AC137932.1	0.627618	-0.300736	0.441733	1	lncRNA	105371414	1064.67	51.5967	-0.35484	1034	FALSE
ENSG00000125378	BMP4	3.67302	-0.211558	0.442408	1	protein_coding	652	1144.78	53.8096	-0.354177	1035	FALSE
ENSG00000185090	MANEAL	3.7774	0.206075	0.442469	1	protein_coding	149175	1850.2	59.0747	0.354117	12329	FALSE
ENSG00000176532	PRR15	1.73329	0.200824	0.442745	1	protein_coding	222171	1077.5	57.3086	0.353846	12328	FALSE
ENSG00000184786	TCTE3	2.07332	0.193551	0.443153	1	protein_coding	6991	1432.5	41.6754	0.353446	12327	FALSE
ENSG00000246082	NUDT16P1	0.83676	-0.298405	0.443445	1	transcribed_unitary_pseudogene	152195	1511.33	51.7644	-0.35316	1036	FALSE
ENSG00000185112	FAM43A	2.71371	0.205245	0.443479	1	protein_coding	131583	3155	61.9651	0.353127	12326	FALSE
ENSG00000198556	ZNF789	3.0009	0.201842	0.443499	1	protein_coding	285989	1336.17	47.6737	0.353107	12325	FALSE
ENSG00000158423	RIBC1	2.55187	0.193898	0.44361	1	protein_coding	158787	1168.2	51.0529	0.352998	12324	FALSE
ENSG00000132423	COQ3	2.73071	-0.193315	0.444426	1	protein_coding	51805	885.667	43.4324	-0.3522	1037	FALSE
ENSG00000270722	RNVU1-31	1.13542	-0.321013	0.44461	1	snRNA	NA	164	53.6585	-0.352021	1038	FALSE
ENSG00000160271	RALGDS	2.50758	0.196085	0.444673	1	protein_coding	5900	2540.2	58.9507	0.351959	12323	FALSE
ENSG00000142279	WTIP	3.43429	-0.206506	0.444709	1	protein_coding	126374	7106	55.7205	-0.351924	1039	FALSE
ENSG00000170464	DNAJC18	2.49104	-0.192184	0.444714	1	protein_coding	202052	1008.58	45.9721	-0.351919	1040	FALSE
ENSG00000260257	AL035071.1	1.58199	-0.238387	0.445101	1	lncRNA	NA	2131	40.4036	-0.351542	1041	FALSE
ENSG00000267886	AC074135.1	0.675107	-0.341628	0.445323	1	lncRNA	NA	572	52.0105	-0.351325	1042	FALSE
ENSG00000131650	KREMEN2	2.01575	0.195418	0.445651	1	protein_coding	79412	1968.83	68.7632	0.351005	12322	FALSE
ENSG00000146233	CYP39A1	1.62231	0.205453	0.445939	1	protein_coding	51302	1177.4	38.4406	0.350725	12321	FALSE
ENSG00000237854	LINC00674	1.54549	-0.234371	0.445954	1	transcribed_unprocessed_pseudogene	NA	419	44.3914	-0.35071	1043	FALSE
ENSG00000132801	ZSWIM3	2.85838	-0.195242	0.446314	1	protein_coding	140831	2776	52.3055	-0.35036	1044	FALSE
ENSG00000258457	AL132780.2	0.724285	0.312902	0.446524	1	lncRNA	NA	804	51.8242	0.350155	12320	FALSE
ENSG00000273151	AC073957.3	1.65075	-0.208899	0.446577	1	lncRNA	NA	6758	56.2445	-0.350104	1045	FALSE
ENSG00000266903	AC243964.3	1.24026	0.229414	0.446857	1	lncRNA	NA	871.6	50.9408	0.349831	12319	FALSE
ENSG00000250251	PKD1P6	0.937508	0.250914	0.446903	1	transcribed_unprocessed_pseudogene	NA	1661	65.6031	0.349787	12318	FALSE
ENSG00000172915	NBEA	4.35293	0.21467	0.447018	1	protein_coding	26960	6517	42.1916	0.349675	12317	FALSE
ENSG00000267750	RUNDC3A-AS1	2.55363	-0.195804	0.447313	1	lncRNA	NA	2297.5	47.0403	-0.349388	1046	FALSE
ENSG00000214595	EML6	0.477979	-0.290976	0.447396	1	protein_coding	400954	2712.33	47.3811	-0.349308	1047	FALSE
ENSG00000146904	EPHA1	3.67871	-0.211016	0.447622	1	protein_coding	2041	1387.14	58.0021	-0.349089	1048	FALSE
ENSG00000170178	HOXD12	0.785603	-0.253804	0.448546	1	protein_coding	3238	1695	58.2596	-0.348193	1049	FALSE
ENSG00000105278	ZFR2	0.914545	-0.249646	0.448643	1	protein_coding	23217	1124.8	62.8378	-0.348099	1050	FALSE
ENSG00000198324	PHETA1	2.91304	0.199655	0.44871	1	protein_coding	144717	1912.8	64.9833	0.348035	12316	FALSE
ENSG00000170653	ATF7	3.15896	-0.204865	0.448852	1	protein_coding	11016	1624.08	49.0636	-0.347897	1051	FALSE
ENSG00000187486	KCNJ11	0.871488	0.245951	0.44959	1	protein_coding	3767	1322.4	62.3412	0.347183	12315	FALSE
ENSG00000268006	PTOV1-AS1	0.847754	-0.266566	0.449873	1	lncRNA	100506033	2668	51.1807	-0.34691	1052	FALSE
ENSG00000196214	ZNF766	4.49958	0.223321	0.450555	1	protein_coding	90321	1563.44	43.5435	0.346252	12314	FALSE
ENSG00000113441	LNPEP	7.63383	0.235003	0.450599	1	protein_coding	4012	3871.8	39.8264	0.34621	12313	FALSE
ENSG00000198081	ZBTB14	3.60028	0.203201	0.450769	1	protein_coding	7541	1983.56	41.2839	0.346046	12312	FALSE
ENSG00000266173	STRADA	2.88695	-0.196522	0.451658	1	protein_coding	92335	1350.13	51.3229	-0.34519	1053	FALSE
ENSG00000233966	UBE2SP1	1.09798	0.242724	0.45189	1	processed_pseudogene	NA	669	64.574	0.344968	12311	FALSE
ENSG00000108515	ENO3	0.948457	-0.23608	0.452051	1	protein_coding	2027	877.529	56.9312	-0.344812	1054	FALSE
ENSG00000254531	FLJ20021	1.80991	0.195372	0.452119	1	lncRNA	90024	616	63.1494	0.344748	12310	FALSE
ENSG00000178458	H3P16	1.86258	0.196642	0.452336	1	processed_pseudogene	NA	411	51.3382	0.344539	12309	FALSE
ENSG00000154328	NEIL2	0.869564	-0.326193	0.452398	1	protein_coding	252969	1756.86	53.7404	-0.344479	1055	FALSE
ENSG00000283236	AC074141.1	1.36383	0.231735	0.452498	1	transcribed_unprocessed_pseudogene	NA	2995	38.7646	0.344384	12308	FALSE
ENSG00000135905	DOCK10	2.26441	-0.189187	0.452678	1	protein_coding	55619	2739.86	42.9428	-0.344211	1056	FALSE
ENSG00000127954	STEAP4	1.56665	-0.259749	0.452774	1	protein_coding	79689	4880.33	39.4099	-0.344118	1057	FALSE
ENSG00000170043	TRAPPC1	3.85576	0.189486	0.4528	1	protein_coding	58485	561.571	57.2628	0.344093	12307	FALSE
ENSG00000181544	FANCB	2.98495	0.204053	0.453329	1	protein_coding	2187	2588.29	36.5107	0.343586	12306	FALSE
ENSG00000149564	ESAM	0.809623	-0.290194	0.453724	1	protein_coding	90952	1563.5	56.0175	-0.343208	1058	FALSE
ENSG00000107201	DDX58	4.44124	-0.21828	0.454298	1	protein_coding	23586	4358.5	39.9105	-0.342659	1059	FALSE
ENSG00000106588	PSMA2	4.64786	0.196441	0.454654	1	protein_coding	5683	1724.4	39.9675	0.342319	12305	FALSE
ENSG00000196220	SRGAP3	4.46406	-0.222299	0.45483	1	protein_coding	9901	2899.38	50.6155	-0.342151	1060	FALSE
ENSG00000100083	GGA1	4.15712	-0.218052	0.454989	1	protein_coding	26088	1091.22	60.4749	-0.341999	1061	FALSE
ENSG00000005194	CIAPIN1	5.07058	-0.224064	0.455019	1	protein_coding	57019	1061.8	49.9027	-0.34197	1062	FALSE
ENSG00000130827	PLXNA3	3.38912	-0.199858	0.45553	1	protein_coding	55558	1635.11	58.365	-0.341483	1063	FALSE
ENSG00000102878	HSF4	2.91197	-0.188614	0.455686	1	protein_coding	3299	902.36	63.8193	-0.341335	1064	FALSE
ENSG00000188883	KLRG2	3.02958	0.198715	0.455715	1	protein_coding	346689	1653	66.0315	0.341307	12304	FALSE
ENSG00000142347	MYO1F	1.00577	-0.256643	0.45633	1	protein_coding	4542	981.545	58.8404	-0.340721	1065	FALSE
ENSG00000110723	EXPH5	6.98865	-0.224773	0.45688	1	protein_coding	23086	4778.5	41.8367	-0.340198	1066	FALSE
ENSG00000272316	AL021368.2	1.18993	-0.228252	0.456901	1	lncRNA	NA	5352	34.6226	-0.340178	1067	FALSE
ENSG00000132522	GPS2	1.82159	0.190424	0.457176	1	protein_coding	2874	1045.31	57.1121	0.339917	12303	FALSE
ENSG00000111325	OGFOD2	1.3221	0.210965	0.457313	1	protein_coding	79676	1248.32	62.2949	0.339786	12302	FALSE
ENSG00000279423	AL445363.3	1.79103	0.189904	0.457353	1	TEC	NA	671	45.3055	0.339748	12301	FALSE
ENSG00000179820	MYADM	2.97726	-0.200523	0.457369	1	protein_coding	91663	1528	58.0735	-0.339733	1068	FALSE
ENSG00000168038	ULK4	2.83021	-0.193585	0.457683	1	protein_coding	54986	1017.25	44.9496	-0.339435	1069	FALSE
ENSG00000284526	AC015802.6	1.26979	0.234292	0.457948	1	protein_coding	NA	5654	51.8571	0.339184	12300	FALSE
ENSG00000261351	AC116913.1	0.864392	-0.293159	0.458048	1	lncRNA	NA	2168	48.2472	-0.339089	1070	FALSE
ENSG00000117228	GBP1	1.13396	-0.267441	0.458112	1	protein_coding	2633	939.25	43.013	-0.339029	1071	FALSE
ENSG00000112812	PRSS16	1.6673	-0.194922	0.458788	1	protein_coding	10279	1131	52.5729	-0.338388	1072	FALSE
ENSG00000260806	AL163051.1	0.563672	-0.331236	0.459008	1	lncRNA	NA	1512	52.381	-0.33818	1073	FALSE
ENSG00000128185	DGCR6L	4.11243	0.208675	0.45909	1	protein_coding	85359	1023	63.7993	0.338102	12299	FALSE
ENSG00000147118	ZNF182	3.97425	0.213092	0.459126	1	protein_coding	7569	3542.5	42.837	0.338069	12298	FALSE
ENSG00000168993	CPLX1	1.88224	-0.190182	0.45934	1	protein_coding	10815	1297.25	67.142	-0.337865	1074	FALSE
ENSG00000237037	NDUFA6-DT	1.46939	-0.207632	0.459502	1	lncRNA	NA	824.188	56.26	-0.337712	1075	FALSE
ENSG00000169627	BOLA2B	3.61788	0.19823	0.4602	1	protein_coding	552900;654483	543.2	61.3402	0.337054	12297	FALSE
ENSG00000163376	KBTBD8	1.78806	0.200405	0.460256	1	protein_coding	84541	1471.2	38.2545	0.337	12296	FALSE
ENSG00000130193	THEM6	4.61492	0.214771	0.46032	1	protein_coding	51337	1689.67	64.1349	0.33694	12295	FALSE
ENSG00000170144	HNRNPA3	5.27065	-0.226255	0.46038	1	protein_coding	220988	2151.2	40.2287	-0.336884	1076	FALSE
ENSG00000172803	SNX32	1.44728	-0.204378	0.460429	1	protein_coding	254122	1181.11	58.9746	-0.336838	1077	FALSE
ENSG00000126947	ARMCX1	1.89279	0.186945	0.460657	1	protein_coding	51309	2125	45.1765	0.336623	12294	FALSE
ENSG00000153898	MCOLN2	2.25216	-0.187393	0.460712	1	protein_coding	255231	1674.33	44.1867	-0.336571	1078	FALSE
ENSG00000245213	AC105285.1	1.32821	0.254757	0.460722	1	lncRNA	101930370	1693.22	44.8127	0.336561	12293	FALSE
ENSG00000287595	AC097369.2	0.879862	0.271697	0.461948	1	lncRNA	NA	1448	53.1768	0.335407	12292	FALSE
ENSG00000010318	PHF7	1.08542	0.235907	0.461959	1	protein_coding	51533	1144.27	48.7169	0.335397	12291	FALSE
ENSG00000166927	MS4A7	1.42872	0.205799	0.462645	1	protein_coding	58475	1094.67	42.4711	0.334752	12290	FALSE
ENSG00000157429	ZNF19	2.28406	0.18786	0.462665	1	protein_coding	7567	1397.2	46.2019	0.334733	12289	FALSE
ENSG00000163626	COX18	3.89726	0.214497	0.462901	1	protein_coding	285521	3665.6	43.0052	0.334511	12288	FALSE
ENSG00000248712	CCDC153	2.14695	-0.185641	0.462926	1	protein_coding	283152	1141	55.4557	-0.334488	1079	FALSE
ENSG00000112852	PCDHB2	2.56303	0.188996	0.462931	1	protein_coding	56133	1513.2	51.9958	0.334484	12287	FALSE
ENSG00000164823	OSGIN2	5.41298	-0.228302	0.463193	1	protein_coding	734	3307.5	37.1277	-0.334238	1080	FALSE
ENSG00000146409	SLC18B1	2.73089	0.193136	0.46334	1	protein_coding	116843	1832.29	41.6264	0.334101	12286	FALSE
ENSG00000159905	ZNF221	2.18959	0.185077	0.463549	1	protein_coding	7638	1985.8	44.1837	0.333904	12285	FALSE
ENSG00000198563	DDX39B	5.64652	-0.221836	0.464256	1	protein_coding	7919	1275.48	50.6814	-0.333242	1081	FALSE
ENSG00000048028	USP28	5.47565	0.22243	0.464388	1	protein_coding	57646	1566.8	44.5154	0.333119	12284	FALSE
ENSG00000247121	AC009126.1	0.683548	0.347335	0.46442	1	lncRNA	NA	1290.69	49.0971	0.333089	12283	FALSE
ENSG00000148426	PROSER2	2.82129	0.1913	0.465057	1	protein_coding	254427	1491.4	59.0854	0.332494	12282	FALSE
ENSG00000165175	MID1IP1	4.40385	0.221637	0.465088	1	protein_coding	58526	2527	57.7266	0.332465	12281	FALSE
ENSG00000106789	CORO2A	3.73863	0.203179	0.465098	1	protein_coding	7464	5545.5	50.5906	0.332455	12280	FALSE
ENSG00000185760	KCNQ5	1.45563	-0.274003	0.465099	1	protein_coding	56479	3974.64	45.6142	-0.332454	1082	FALSE
ENSG00000144040	SFXN5	1.77487	-0.194911	0.465191	1	protein_coding	94097	1297.09	56.1256	-0.332369	1083	FALSE
ENSG00000278922	AC002310.5	0.854772	-0.240812	0.465334	1	TEC	NA	1377	61.4379	-0.332235	1084	FALSE
ENSG00000215068	AC025171.2	2.47175	-0.184828	0.465416	1	lncRNA	153684	1708.56	53.5345	-0.332159	1085	FALSE
ENSG00000279453	Z99129.4	1.47389	-0.243161	0.465485	1	TEC	NA	2435	38.4394	-0.332094	1086	FALSE
ENSG00000083223	TUT7	4.85795	0.216968	0.465687	1	protein_coding	79670	2960.29	40.3291	0.331905	12279	FALSE
ENSG00000232119	MCTS1	4.96669	-0.22039	0.465909	1	protein_coding	28985	2203.67	38.4813	-0.331699	1087	FALSE
ENSG00000125319	HROB	2.76058	-0.186979	0.466057	1	protein_coding	78995	1934.8	56.8121	-0.331561	1088	FALSE
ENSG00000106009	BRAT1	4.39967	-0.204925	0.466483	1	protein_coding	221927	3215.67	64.305	-0.331165	1089	FALSE
ENSG00000125772	GPCPD1	4.28517	-0.218312	0.466485	1	protein_coding	56261	2637.57	38.4499	-0.331162	1090	FALSE
ENSG00000239523	MYLK-AS1	2.07614	-0.190001	0.466622	1	lncRNA	100506826	1016.75	47.9592	-0.331035	1091	FALSE
ENSG00000163075	CFAP221	1.16893	-0.253442	0.466692	1	protein_coding	200373	1250.82	43.9193	-0.330969	1092	FALSE
ENSG00000225526	MKRN2OS	1.66999	-0.192995	0.466888	1	protein_coding	100129480	828.75	48.8084	-0.330787	1093	FALSE
ENSG00000137496	IL18BP	2.0189	-0.186731	0.466966	1	protein_coding	10068	1466.93	55.4901	-0.330715	1094	FALSE
ENSG00000204961	PCDHA9	1.16605	-0.233038	0.467701	1	protein_coding	9752	6138.5	46.1106	-0.330031	1095	FALSE
ENSG00000135070	ISCA1	4.35583	0.219479	0.467743	1	protein_coding	81689	1125.75	42.7271	0.329992	12278	FALSE
ENSG00000179041	RRS1	3.06603	0.18368	0.467829	1	protein_coding	23212	1720	56.2791	0.329913	12277	FALSE
ENSG00000146826	MAP11	2.2729	-0.184533	0.468569	1	protein_coding	55262	1526.2	61.1126	-0.329226	1096	FALSE
ENSG00000204272	NBDY	4.08051	-0.209272	0.46869	1	protein_coding	550643	1022	40.411	-0.329115	1097	FALSE
ENSG00000253276	CCDC71L	2.18924	-0.183931	0.468732	1	protein_coding	168455	4187	43.9217	-0.329076	1098	FALSE
ENSG00000232300	FAM215B	0.847117	-0.251375	0.468734	1	lncRNA	NA	2183	52.7256	-0.329074	1099	FALSE
ENSG00000132109	TRIM21	2.45055	-0.183181	0.469066	1	protein_coding	6737	1320.5	49.716	-0.328766	1100	FALSE
ENSG00000185236	RAB11B	2.47509	0.18799	0.469383	1	protein_coding	9230	833.4	61.1711	0.328472	12276	FALSE
ENSG00000261934	PCDHGA9	1.86262	0.184616	0.469692	1	protein_coding	56107	3586.5	53.0322	0.328187	12275	FALSE
ENSG00000067177	PHKA1	3.07322	0.191549	0.470031	1	protein_coding	5255	5800	45.8034	0.327874	12274	FALSE
ENSG00000188185	LINC00265	1.99421	-0.182654	0.470242	1	lncRNA	NA	1388.08	49.1161	-0.327679	1101	FALSE
ENSG00000111679	PTPN6	2.56356	0.182835	0.470535	1	protein_coding	5777	1001.09	60.4604	0.327408	12273	FALSE
ENSG00000224848	AL589843.1	1.11806	-0.234482	0.470538	1	lncRNA	NA	1078.12	49.7739	-0.327405	1102	FALSE
ENSG00000243989	ACY1	1.89082	0.185687	0.470782	1	protein_coding	95	1083.93	58.6753	0.32718	12272	FALSE
ENSG00000248131	LINC01194	1.32309	0.212987	0.470905	1	lncRNA	NA	1213.6	34.855	0.327067	12271	FALSE
ENSG00000119242	CCDC92	3.82356	-0.211699	0.470993	1	protein_coding	80212	1599.22	54.4292	-0.326986	1103	FALSE
ENSG00000139624	CERS5	4.15992	-0.213427	0.471486	1	protein_coding	91012	1103.07	49.2229	-0.326531	1104	FALSE
ENSG00000138031	ADCY3	1.95783	0.183246	0.471681	1	protein_coding	109	1586.62	57.4421	0.326352	12270	FALSE
ENSG00000243479	MNX1-AS1	0.837037	0.247429	0.471818	1	lncRNA	645249	1041	63.0163	0.326226	12269	FALSE
ENSG00000111696	NT5DC3	2.83328	0.1908	0.472001	1	protein_coding	51559	2209.8	46.6106	0.326057	12268	FALSE
ENSG00000081138	CDH7	2.70838	0.189123	0.472067	1	protein_coding	1005	4842.75	39.6366	0.325996	12267	FALSE
ENSG00000188997	KCTD21	3.16139	0.183177	0.47208	1	protein_coding	283219	1044.83	55.1603	0.325984	12266	FALSE
ENSG00000100344	PNPLA3	2.01512	0.181713	0.472701	1	protein_coding	80339	1521.4	54.9888	0.325414	12265	FALSE
ENSG00000167614	TTYH1	1.82129	0.185334	0.472866	1	protein_coding	57348	1202.59	62.7421	0.325262	12264	FALSE
ENSG00000160172	FAM86C2P	1.93206	0.182827	0.472867	1	transcribed_unprocessed_pseudogene	645332	1521.2	54.0757	0.325261	12263	FALSE
ENSG00000126903	SLC10A3	3.33724	0.182913	0.47338	1	protein_coding	8273	1823.5	61.7311	0.32479	12262	FALSE
ENSG00000144395	CCDC150	2.27567	-0.182174	0.473437	1	protein_coding	284992	1444.58	42.2414	-0.324738	1105	FALSE
ENSG00000004838	ZMYND10	2.41357	0.18742	0.473513	1	protein_coding	51364	1041.89	60.0405	0.324669	12261	FALSE
ENSG00000235501	AC105942.1	1.2548	0.221577	0.474045	1	lncRNA	NA	1308.33	49.7919	0.32418	12260	FALSE
ENSG00000184602	SNN	2.72177	-0.18435	0.474271	1	protein_coding	8303	3264	53.7377	-0.323973	1106	FALSE
ENSG00000106330	MOSPD3	1.32521	-0.205818	0.474377	1	protein_coding	64598	945.875	62.3893	-0.323876	1107	FALSE
ENSG00000171992	SYNPO	2.16223	-0.18499	0.474441	1	protein_coding	11346	4527.8	60.2412	-0.323818	1108	FALSE
ENSG00000274605	PCCA-DT	2.98855	-0.182854	0.47489	1	lncRNA	105370333	1146.5	47.4924	-0.323407	1109	FALSE
ENSG00000104756	KCTD9	5.1528	0.220197	0.474934	1	protein_coding	54793	974.909	43.6591	0.323367	12259	FALSE
ENSG00000136141	LRCH1	3.37993	0.197651	0.475003	1	protein_coding	23143	2929.83	45.9753	0.323304	12258	FALSE
ENSG00000120159	CAAP1	4.24865	0.215827	0.475158	1	protein_coding	79886	1454.43	41.5873	0.323162	12257	FALSE
ENSG00000086827	ZW10	6.22516	0.226241	0.47524	1	protein_coding	9183	2166.67	43.0923	0.323087	12256	FALSE
ENSG00000261664	TTC39A-AS1	1.57837	0.193235	0.475329	1	lncRNA	NA	683	58.2723	0.323005	12255	FALSE
ENSG00000246582	AC100861.1	1.05164	0.220474	0.47568	1	lncRNA	389641	1085	51.1982	0.322685	12254	FALSE
ENSG00000199568	RNU5A-1	2.42385	0.196646	0.475829	1	snRNA	26831	116	41.3793	0.322549	12253	FALSE
ENSG00000169188	APEX2	4.6364	-0.215455	0.475892	1	protein_coding	27301	1983.5	54.2475	-0.322491	1110	FALSE
ENSG00000280254	AC233723.2	1.69268	0.187601	0.477207	1	TEC	NA	2106	50.9972	0.321293	12252	FALSE
ENSG00000176182	MYPOP	0.732712	0.242776	0.477232	1	protein_coding	339344	1896	65.8228	0.32127	12251	FALSE
ENSG00000236060	HSPB1P1	1.44103	-0.209781	0.47745	1	processed_pseudogene	NA	256	63.2812	-0.321072	1111	FALSE
ENSG00000273033	LINC02035	1.74587	-0.183452	0.47751	1	lncRNA	100129550	5476	43.7363	-0.321017	1112	FALSE
ENSG00000205356	TECPR1	2.56269	-0.19705	0.477775	1	protein_coding	25851	1212	62.5849	-0.320777	1113	FALSE
ENSG00000203952	CCDC160	1.91393	-0.18063	0.477856	1	protein_coding	347475	1544.5	41.5021	-0.320703	1114	FALSE
ENSG00000244687	UBE2V1	2.69592	-0.188564	0.478284	1	protein_coding	7335	1317.5	44.2821	-0.320314	1115	FALSE
ENSG00000254876	SUGT1P4-STRA6LP	0.837868	-0.280497	0.478286	1	lncRNA	100499484	2368	47.7407	-0.320312	1116	FALSE
ENSG00000153767	GTF2E1	4.57173	0.213587	0.478981	1	protein_coding	2960	1032.8	43.8226	0.319681	12250	FALSE
ENSG00000165434	PGM2L1	1.13145	-0.228467	0.479083	1	protein_coding	283209	4570	39.9125	-0.319589	1117	FALSE
ENSG00000187231	SESTD1	2.10275	0.180109	0.479094	1	protein_coding	91404	1956	39.6785	0.319579	12249	FALSE
ENSG00000213366	GSTM2	3.83869	-0.19461	0.479352	1	protein_coding	2946	1213.13	49.3048	-0.319346	1118	FALSE
ENSG00000218418	AL591135.1	1.21438	-0.217065	0.479697	1	processed_pseudogene	NA	5914	44.3693	-0.319033	1119	FALSE
ENSG00000267680	ZNF224	2.55522	-0.185377	0.479715	1	protein_coding	7767	1412.12	43.3389	-0.319016	1120	FALSE
ENSG00000155974	GRIP1	2.2922	0.184442	0.479742	1	protein_coding	23426	1524.11	47.562	0.318992	12248	FALSE
ENSG00000142961	MOB3C	2.89336	0.186968	0.480074	1	protein_coding	148932	3048	55.561	0.318692	12247	FALSE
ENSG00000116991	SIPA1L2	4.83194	-0.220087	0.480376	1	protein_coding	57568	4883	50.0341	-0.318418	1121	FALSE
ENSG00000225684	FAM225B	3.98397	-0.208686	0.480397	1	lncRNA	100128385	3381.8	52.9363	-0.3184	1122	FALSE
ENSG00000130702	LAMA5	6.07753	-0.199598	0.480437	1	protein_coding	3911	1640.21	65.3399	-0.318363	1123	FALSE
ENSG00000215012	RTL10	4.56297	-0.211036	0.480631	1	protein_coding	79680	4415.2	54.4211	-0.318188	1124	FALSE
ENSG00000188290	HES4	3.33071	-0.1954	0.480996	1	protein_coding	57801	907.5	74.1322	-0.317859	1125	FALSE
ENSG00000169410	PTPN9	4.19346	-0.21309	0.481212	1	protein_coding	5780	2311.83	48.2517	-0.317664	1126	FALSE
ENSG00000100319	ZMAT5	2.66614	0.188656	0.481479	1	protein_coding	55954	1706.5	57.867	0.317423	12246	FALSE
ENSG00000100271	TTLL1	2.12298	0.18332	0.48169	1	protein_coding	25809	1565.75	51.9879	0.317233	12245	FALSE
ENSG00000135605	TEC	0.930769	-0.295638	0.481739	1	protein_coding	7006	1607.6	42.9336	-0.317188	1127	FALSE
ENSG00000179965	ZNF771	1.56571	-0.192327	0.482137	1	protein_coding	51333	1781.25	59.2842	-0.31683	1128	FALSE
ENSG00000196470	SIAH1	2.50452	0.178261	0.482162	1	protein_coding	6477	1625.5	43.5866	0.316807	12244	FALSE
ENSG00000230383	AC009245.1	2.59587	-0.181071	0.482217	1	processed_pseudogene	NA	862	46.6357	-0.316757	1129	FALSE
ENSG00000128886	ELL3	2.77946	0.190253	0.482441	1	protein_coding	80237	944.375	52.6406	0.316556	12243	FALSE
ENSG00000141933	TPGS1	0.590764	-0.254084	0.482567	1	protein_coding	91978	1993.5	65.1618	-0.316442	1130	FALSE
ENSG00000247373	TMED2-DT	2.45989	-0.182617	0.483094	1	lncRNA	NA	8279	49.1364	-0.315968	1131	FALSE
ENSG00000240498	CDKN2B-AS1	3.64377	-0.189439	0.483149	1	lncRNA	100048912	1684.89	41.8361	-0.315919	1132	FALSE
ENSG00000247240	UBL7-AS1	2.11076	0.178906	0.483158	1	lncRNA	440288	1276.9	50.7636	0.315911	12242	FALSE
ENSG00000150867	PIP4K2A	3.42535	0.200028	0.483183	1	protein_coding	5305	1150.88	45.6392	0.315888	12241	FALSE
ENSG00000136367	ZFHX2	0.648871	-0.248117	0.483258	1	protein_coding	85446	2855.2	59.0291	-0.315821	1133	FALSE
ENSG00000228327	AL669831.1	1.04924	-0.241012	0.483329	1	transcribed_unprocessed_pseudogene	NA	3424.5	56.7236	-0.315757	1134	FALSE
ENSG00000197183	NOL4L	2.58685	-0.182234	0.483398	1	protein_coding	140688	1893.55	55.2835	-0.315695	1135	FALSE
ENSG00000177103	DSCAML1	1.89922	-0.180533	0.483745	1	protein_coding	57453	5355.6	60.0306	-0.315384	1136	FALSE
ENSG00000168282	MGAT2	1.9626	0.179188	0.484102	1	protein_coding	4247	2683	47.5214	0.315063	12240	FALSE
ENSG00000119411	BSPRY	4.38167	-0.217109	0.484321	1	protein_coding	54836	2270.5	56.2872	-0.314866	1137	FALSE
ENSG00000071205	ARHGAP10	2.23194	0.178256	0.484488	1	protein_coding	79658	2622	47.4284	0.314717	12239	FALSE
ENSG00000137337	MDC1	4.35969	0.208445	0.484528	1	protein_coding	9656	1425.56	53.5386	0.314681	12238	FALSE
ENSG00000234284	ZNF879	3.40817	0.19665	0.484552	1	protein_coding	345462	1259.5	45.5339	0.314659	12237	FALSE
ENSG00000165300	SLITRK5	3.87687	-0.197436	0.485039	1	protein_coding	26050	21103	33.8483	-0.314223	1138	FALSE
ENSG00000198133	TMEM229B	2.63082	-0.182231	0.485132	1	protein_coding	161145	1732.25	57.5263	-0.31414	1139	FALSE
ENSG00000126249	PDCD2L	1.00839	0.218087	0.485776	1	protein_coding	84306	776.2	52.1257	0.313564	12236	FALSE
ENSG00000100949	RABGGTA	2.87318	0.184889	0.485785	1	protein_coding	5875	1146.52	60.0033	0.313556	12235	FALSE
ENSG00000223546	LINC00630	2.29387	-0.180887	0.486036	1	lncRNA	NA	1683.14	42.8705	-0.313331	1140	FALSE
ENSG00000279133	AC018628.1	1.51509	-0.199846	0.486153	1	TEC	NA	3819	40.508	-0.313227	1141	FALSE
ENSG00000110200	ANAPC15	3.4355	0.180109	0.486259	1	protein_coding	25906	752.353	52.9554	0.313132	12234	FALSE
ENSG00000118922	KLF12	2.41089	-0.179553	0.486262	1	protein_coding	11278	5878	39.4267	-0.31313	1142	FALSE
ENSG00000272667	AC012306.2	0.673636	-0.280146	0.486494	1	lncRNA	NA	630	51.9048	-0.312923	1143	FALSE
ENSG00000279457	WASH9P	2.30783	0.177262	0.486522	1	unprocessed_pseudogene	102723897	1397	61.7037	0.312898	12233	FALSE
ENSG00000145934	TENM2	3.71835	0.20541	0.487378	1	protein_coding	57451	3250.11	53.4785	0.312134	12232	FALSE
ENSG00000255857	PXN-AS1	2.80367	0.190176	0.487443	1	lncRNA	NA	1121.78	52.7139	0.312076	12231	FALSE
ENSG00000257815	PRANCR	1.43523	-0.204955	0.487648	1	lncRNA	101928062	1711.8	42.9782	-0.311894	1144	FALSE
ENSG00000174871	CNIH2	1.79415	-0.186667	0.487748	1	protein_coding	254263	981	63.8124	-0.311804	1145	FALSE
ENSG00000267702	AP005131.6	1.17723	-0.20461	0.487764	1	lncRNA	NA	4215	48.4698	-0.31179	1146	FALSE
ENSG00000235174	RPL39P3	1.88843	0.197598	0.488014	1	processed_pseudogene	NA	156	41.6667	0.311567	12230	FALSE
ENSG00000187391	MAGI2	1.04834	0.256991	0.48817	1	protein_coding	9863	2325.86	46.2245	0.311429	12229	FALSE
ENSG00000166803	PCLAF	4.54695	0.17994	0.488463	1	protein_coding	9768	936.5	40.4832	0.311169	12228	FALSE
ENSG00000146858	ZC3HAV1L	2.38237	-0.175904	0.488842	1	protein_coding	92092	1766	50.3398	-0.310832	1147	FALSE
ENSG00000198681	MAGEA1	1.97954	-0.178906	0.489111	1	protein_coding	4100	1711	50.4383	-0.310593	1148	FALSE
ENSG00000025156	HSF2	3.48355	0.190135	0.489494	1	protein_coding	3298	1960.33	40.0272	0.310252	12227	FALSE
ENSG00000285646	AL021155.4	1.79873	0.179686	0.489798	1	lncRNA	NA	1000.5	47.0098	0.309983	12226	FALSE
ENSG00000181817	LSM10	1.92494	-0.178045	0.489809	1	protein_coding	84967	755.667	59.4177	-0.309973	1149	FALSE
ENSG00000123870	ZNF137P	1.19997	-0.23769	0.489957	1	transcribed_unprocessed_pseudogene	NA	1114	39.9013	-0.309842	1150	FALSE
ENSG00000104866	PPP1R37	4.75272	0.218569	0.490117	1	protein_coding	284352	1492.78	63.9003	0.3097	12225	FALSE
ENSG00000275832	ARHGAP23	2.29135	-0.177573	0.490146	1	protein_coding	57636	1266.42	62.4597	-0.309674	1151	FALSE
ENSG00000100445	SDR39U1	1.28364	-0.209064	0.490556	1	protein_coding	56948	996.857	57.7338	-0.309311	1152	FALSE
ENSG00000127252	PLAAT1	1.34641	0.202717	0.490607	1	protein_coding	57110	843	51.8782	0.309267	12224	FALSE
ENSG00000154359	LONRF1	2.22861	-0.176557	0.490742	1	protein_coding	91694	1574.11	43.1919	-0.309147	1153	FALSE
ENSG00000260630	SNAI3-AS1	1.25678	0.202195	0.490747	1	lncRNA	197187	1687.09	57.9642	0.309142	12223	FALSE
ENSG00000170260	ZNF212	1.89405	-0.175269	0.490902	1	protein_coding	7988	1088.8	57.6598	-0.309005	1154	FALSE
ENSG00000259153	AC004816.1	3.21233	-0.19205	0.491046	1	lncRNA	100506411	930.5	41.5637	-0.308878	1155	FALSE
ENSG00000273576	AC009283.1	0.997705	-0.243926	0.491158	1	lncRNA	NA	645	46.6667	-0.308779	1156	FALSE
ENSG00000104490	NCALD	2.67517	-0.186682	0.491633	1	protein_coding	83988	1044.37	46.4077	-0.308359	1157	FALSE
ENSG00000167371	PRRT2	0.922453	-0.265204	0.492833	1	protein_coding	112476	1327.24	61.5313	-0.3073	1158	FALSE
ENSG00000137767	SQOR	5.75213	0.208562	0.49336	1	protein_coding	58472	881	50.3121	0.306836	12222	FALSE
ENSG00000069011	PITX1	4.57445	-0.21314	0.49422	1	protein_coding	5307	1048.17	68.2143	-0.306079	1159	FALSE
ENSG00000204839	MROH6	1.37136	-0.200876	0.494242	1	protein_coding	642475	1411.91	67.8578	-0.306061	1160	FALSE
ENSG00000197905	TEAD4	4.31359	-0.199829	0.494295	1	protein_coding	7004	987.5	62.7089	-0.306013	1161	FALSE
ENSG00000196350	ZNF729	2.07824	-0.173949	0.494354	1	protein_coding	100287226	3844	36.8366	-0.305962	1162	FALSE
ENSG00000182749	PAQR7	2.64208	-0.180991	0.494375	1	protein_coding	164091	2854	55.2032	-0.305943	1163	FALSE
ENSG00000125170	DOK4	2.19274	0.174034	0.494398	1	protein_coding	55715	971.278	59.1317	0.305923	12221	FALSE
ENSG00000135334	AKIRIN2	2.51281	-0.180839	0.494725	1	protein_coding	55122	1155.5	49.3726	-0.305636	1164	FALSE
ENSG00000156802	ATAD2	7.80126	0.224175	0.495053	1	protein_coding	29028	3107.62	40.0426	0.305348	12220	FALSE
ENSG00000121440	PDZRN3	4.31654	0.205292	0.49585	1	protein_coding	23024	1718.33	54.4326	0.304649	12219	FALSE
ENSG00000227268	KLLN	2.27216	0.174775	0.495951	1	protein_coding	100144748	4280	49.1121	0.304561	12218	FALSE
ENSG00000230426	LINC01036	1.69996	-0.209199	0.496093	1	lncRNA	104169671	1681.29	38.6607	-0.304437	1165	FALSE
ENSG00000151692	RNF144A	1.15218	0.232473	0.496303	1	protein_coding	9781	1364	50.6494	0.304253	12217	FALSE
ENSG00000135740	SLC9A5	0.903874	0.215479	0.496372	1	protein_coding	6553	2148.11	58.7545	0.304193	12216	FALSE
ENSG00000124743	KLHL31	0.855547	-0.241682	0.496475	1	protein_coding	401265	3840.5	42.833	-0.304102	1166	FALSE
ENSG00000228300	FAM174C	2.35746	0.174524	0.496621	1	protein_coding	55009	904.4	64.3963	0.303975	12215	FALSE
ENSG00000151366	NDUFC2	5.27085	0.196651	0.496949	1	protein_coding	4718	1106.8	45.7716	0.303688	12214	FALSE
ENSG00000163251	FZD5	2.62422	0.177296	0.496999	1	protein_coding	7855	7039	51.3425	0.303644	12213	FALSE
ENSG00000179981	TSHZ1	1.81067	0.177789	0.497082	1	protein_coding	10194	3852.4	52.9436	0.303572	12212	FALSE
ENSG00000283154	IQCJ-SCHIP1	1.10381	-0.212962	0.497474	1	protein_coding	29970;100505385	1196.21	51.4659	-0.30323	1167	FALSE
ENSG00000255559	ZNF252P-AS1	1.06624	-0.280527	0.497545	1	lncRNA	286103	3236	48.6712	-0.303168	1168	FALSE
ENSG00000267100	ILF3-DT	2.7514	0.18199	0.497576	1	lncRNA	147727	1983	51.6389	0.303141	12211	FALSE
ENSG00000260917	AL158212.3	1.42049	0.195419	0.497694	1	lncRNA	103344931	4237	49.5398	0.303037	12210	FALSE
ENSG00000179988	PSTK	1.20754	-0.202766	0.497706	1	protein_coding	118672	1398.44	44.6846	-0.303027	1169	FALSE
ENSG00000215251	FASTKD5	4.66487	-0.208948	0.497745	1	protein_coding	60493	2842	45.2498	-0.302993	1170	FALSE
ENSG00000197261	C6orf141	2.67959	-0.181318	0.498782	1	protein_coding	135398	1038.14	52.1398	-0.302089	1171	FALSE
ENSG00000101298	SNPH	0.994935	0.22925	0.498916	1	protein_coding	9751	4698.75	61.7239	0.301973	12209	FALSE
ENSG00000175768	TOMM5	2.98977	0.179549	0.499328	1	protein_coding	401505	1201.8	44.3002	0.301614	12208	FALSE
ENSG00000278318	ZNF229	2.00006	0.171908	0.499429	1	protein_coding	7772	3250	44.4677	0.301526	12207	FALSE
ENSG00000268403	AC132192.2	1.78894	-0.176766	0.499699	1	lncRNA	644656	1147	49.3461	-0.301291	1172	FALSE
ENSG00000148400	NOTCH1	2.90348	-0.182465	0.500018	1	protein_coding	4851	3037.4	64.0021	-0.301015	1173	FALSE
ENSG00000116809	ZBTB17	3.43026	-0.185125	0.500486	1	protein_coding	7709	1064.12	62.6806	-0.300608	1174	FALSE
ENSG00000277363	SRCIN1	2.93379	-0.189979	0.500548	1	protein_coding	80725	3458.11	64.2836	-0.300554	1175	FALSE
ENSG00000139182	CLSTN3	3.84859	-0.197807	0.500713	1	protein_coding	9746	1200.88	58.8165	-0.300411	1176	FALSE
ENSG00000178386	ZNF223	0.974547	-0.289014	0.50073	1	protein_coding	7766	1048.6	46.2331	-0.300396	1177	FALSE
ENSG00000160741	CRTC2	3.22869	-0.172494	0.501117	1	protein_coding	200186	1378.8	58.5654	-0.300061	1178	FALSE
ENSG00000106688	SLC1A1	2.1033	0.182723	0.501129	1	protein_coding	6505	1636	44.8452	0.30005	12206	FALSE
ENSG00000005001	PRSS22	3.28671	-0.190041	0.5012	1	protein_coding	64063	834.875	62.5842	-0.299989	1179	FALSE
ENSG00000010803	SCMH1	3.86347	-0.205897	0.501475	1	protein_coding	22955	2150.12	52.9985	-0.29975	1180	FALSE
ENSG00000181381	DDX60L	1.37578	0.229129	0.501675	1	protein_coding	91351	2062.19	38.9392	0.299578	12205	FALSE
ENSG00000115107	STEAP3	2.67063	0.174412	0.501692	1	protein_coding	55240	3037	57.3675	0.299562	12204	FALSE
ENSG00000106415	GLCCI1	4.37481	-0.196037	0.50193	1	protein_coding	113263	1275.42	44.6717	-0.299357	1181	FALSE
ENSG00000132432	SEC61G	5.31962	-0.209741	0.502076	1	protein_coding	23480	636.143	40.1976	-0.29923	1182	FALSE
ENSG00000261652	C15orf65	2.04087	-0.171332	0.502124	1	protein_coding	145788	736	35.6658	-0.299189	1183	FALSE
ENSG00000111859	NEDD9	3.90512	-0.20391	0.502186	1	protein_coding	4739	1695.69	48.0557	-0.299135	1184	FALSE
ENSG00000280670	CCDC163	0.598213	-0.344322	0.502463	1	protein_coding	126661	1559.62	51.4948	-0.298896	1185	FALSE
ENSG00000158286	RNF207	2.65753	-0.175748	0.502486	1	protein_coding	388591	1377.89	59.6323	-0.298876	1186	FALSE
ENSG00000227232	WASH7P	1.55155	0.182108	0.502995	1	unprocessed_pseudogene	653635	1351	61.1399	0.298436	12203	FALSE
ENSG00000182584	ACTL10	1.37806	-0.191946	0.503319	1	protein_coding	170487	2028	66.4694	-0.298156	1187	FALSE
ENSG00000132004	FBXW9	2.74441	0.171077	0.503329	1	protein_coding	84261	1581.67	63.667	0.298148	12202	FALSE
[truncated: 11,014 more rows]

## Sheet: Table S2
gene_id	gene_name	logCPM	logFC	PValue	FDR	gene_biotype	entrezid	ave_tx_len	gc_content	rankingStat	signedRank	DE
ENSG00000182795	C1orf116	5.03206	4.16603	2.33594e-18	3.04677e-14	protein_coding	79098	4321.5	52.5512	17.6315	13043	TRUE
ENSG00000165272	AQP3	4.08777	2.36942	1.79298e-15	1.16929e-11	protein_coding	360	1282.86	58.6971	14.7464	13042	TRUE
ENSG00000109814	UGDH	5.75816	1.52196	5.38356e-14	2.34059e-10	protein_coding	7358	1273.08	43.2611	13.2689	13041	TRUE
ENSG00000096060	FKBP5	4.08258	1.99899	1.99581e-13	6.50784e-10	protein_coding	2289	4725.25	42.7596	12.6999	13040	TRUE
ENSG00000100003	SEC14L2	4.63464	2.65365	3.3999e-13	8.86898e-10	protein_coding	23541	1251.06	55.2567	12.4685	13039	TRUE
ENSG00000156284	CLDN8	3.73716	2.30653	4.66281e-13	1.01362e-09	protein_coding	9073	2092	37.3327	12.3314	13038	TRUE
ENSG00000145088	EAF2	2.78568	1.86884	6.38641e-11	1.18997e-07	protein_coding	55840	836.8	41.2046	10.1947	13037	TRUE
ENSG00000157214	STEAP2	3.21876	1.37711	1.37899e-10	2.24826e-07	protein_coding	261729	3202.9	38.2372	9.86044	13036	TRUE
ENSG00000164188	RANBP3L	1.01243	4.4057	2.34939e-10	3.14499e-07	protein_coding	202151	2251.75	35.8388	9.62905	13035	TRUE
ENSG00000176387	HSD11B2	3.82797	1.1383	2.41125e-10	3.14499e-07	protein_coding	3291	912	62.6645	9.61776	13034	TRUE
ENSG00000287262	AC021148.3	1.42478	3.3238	4.56797e-10	5.41637e-07	lncRNA	NA	2631	45.496	9.34028	13033	TRUE
ENSG00000241878	PISD	4.99438	1.09629	5.17435e-10	5.62409e-07	protein_coding	23761	1540.35	58.3136	9.28614	13032	TRUE
ENSG00000154734	ADAMTS1	3.6277	1.18979	8.59359e-10	8.62202e-07	protein_coding	9510	2109.67	45.9077	9.06583	13031	TRUE
ENSG00000198740	ZNF652	7.70929	0.768463	2.82825e-09	2.63492e-06	protein_coding	22834	5686.25	41.7806	8.54848	13030	TRUE
ENSG00000156853	ZNF689	4.11044	1.21208	3.80371e-09	3.30745e-06	protein_coding	115509	1441	58.3622	8.41979	13029	TRUE
ENSG00000145569	OTULINL	3.81163	1.32915	4.10989e-09	3.35033e-06	protein_coding	54491	2668	40.3173	8.38617	13028	TRUE
ENSG00000152766	ANKRD22	3.22438	1.26264	6.33968e-09	4.86403e-06	protein_coding	118932	2156	38.6132	8.19793	13027	TRUE
ENSG00000114790	ARHGEF26	4.98768	0.865417	6.87905e-09	4.98464e-06	protein_coding	26084	3928.6	46.1488	8.16247	13026	TRUE
ENSG00000196139	AKR1C3	1.64381	2.48915	1.2958e-08	8.89532e-06	protein_coding	8644	898	44.5333	7.88746	13025	TRUE
ENSG00000173391	OLR1	3.08746	1.19412	1.43288e-08	9.34451e-06	protein_coding	4973	874	43.5511	7.84379	13024	TRUE
ENSG00000135373	EHF	7.68531	0.59105	1.87391e-08	1.13354e-05	protein_coding	26298	1326	45.0101	7.72725	13023	TRUE
ENSG00000170477	KRT4	3.2328	1.03837	1.91197e-08	1.13354e-05	protein_coding	3851	1133.2	54.0064	7.71852	13022	TRUE
ENSG00000139211	AMIGO2	6.31129	-0.614147	2.26405e-08	1.28391e-05	protein_coding	347902	3225.67	44.6109	-7.64511	1	TRUE
ENSG00000169116	PARM1	3.87608	1.10555	3.15135e-08	1.71263e-05	protein_coding	25849	4659.5	44.8331	7.5015	13021	TRUE
ENSG00000183111	ARHGEF37	3.48528	0.959467	3.4718e-08	1.81131e-05	protein_coding	389337	2009.67	53.7237	7.45944	13020	TRUE
ENSG00000183569	SERHL2	5.09692	0.726538	3.86849e-08	1.94065e-05	protein_coding	253190	1194.1	56.2683	7.41246	13019	TRUE
ENSG00000135821	GLUL	9.76851	0.496033	6.30144e-08	3.03866e-05	protein_coding	2752	2848.08	47.9892	7.20056	13018	TRUE
ENSG00000137801	THBS1	5.98881	0.821283	6.52323e-08	3.03866e-05	protein_coding	7057	1527.5	47.7823	7.18554	13017	TRUE
ENSG00000099250	NRP1	5.76698	0.621252	8.10127e-08	3.64362e-05	protein_coding	8829	2865.93	45.6347	7.09145	13016	TRUE
ENSG00000182585	EPGN	3.03623	1.1611	1.22738e-07	5.33626e-05	protein_coding	255324	707.333	40.842	6.91102	13015	TRUE
ENSG00000047644	WWC3	6.93839	0.59241	1.29156e-07	5.43411e-05	protein_coding	55841	3741	54.5576	6.88889	13014	TRUE
ENSG00000005469	CROT	4.66507	0.742801	1.36799e-07	5.57586e-05	protein_coding	54677	1574.43	39.3521	6.86392	13013	TRUE
ENSG00000196208	GREB1	5.76068	0.672489	1.61505e-07	6.38336e-05	protein_coding	9687	3229.9	53.3546	6.79181	13012	TRUE
ENSG00000228793	AL033523.1	1.04197	2.21379	1.70063e-07	6.52391e-05	lncRNA	100507336	2142.23	44.0156	6.76939	13011	TRUE
ENSG00000156675	RAB11FIP1	8.86958	0.482301	2.38925e-07	8.78734e-05	protein_coding	80223	3945	50.2155	6.62174	13010	TRUE
ENSG00000099260	PALMD	2.7069	1.04114	2.42539e-07	8.78734e-05	protein_coding	54873	2731.6	40.7454	6.61522	13009	TRUE
ENSG00000149292	TTC12	4.37521	0.753322	2.49597e-07	8.79863e-05	protein_coding	54970	1124.95	48.6808	6.60276	13008	TRUE
ENSG00000127663	KDM4B	4.61775	0.738557	3.02806e-07	0.000101953	protein_coding	23030	2790.92	61.0851	6.51884	13007	TRUE
ENSG00000149177	PTPRJ	5.9774	0.601235	3.04849e-07	0.000101953	protein_coding	5795	3240.62	49.2343	6.51591	13006	TRUE
ENSG00000157502	PWWP3B	3.48894	0.887984	3.35768e-07	0.000109485	protein_coding	139221	4146	38.7683	6.47396	13005	TRUE
ENSG00000148700	ADD3	7.01009	0.574358	4.033e-07	0.000128299	protein_coding	120	1041.9	41.5155	6.39437	13004	TRUE
ENSG00000165449	SLC16A9	1.20163	2.00483	5.62698e-07	0.000174745	protein_coding	220963	2758.67	41.8439	6.24972	13003	TRUE
ENSG00000147642	SYBU	3.76906	0.84071	6.39586e-07	0.000194003	protein_coding	55638	1623.87	51.3394	6.1941	13002	TRUE
ENSG00000169083	AR	7.00705	-0.556102	7.37364e-07	0.000217668	protein_coding	367	4503.38	52.2219	-6.13232	2	TRUE
ENSG00000007944	MYLIP	5.23524	0.608047	7.50982e-07	0.000217668	protein_coding	29116	2934	46.319	6.12437	13001	TRUE
ENSG00000169213	RAB3B	2.27745	1.22448	9.93691e-07	0.000281755	protein_coding	5865	12780	44.687	6.00275	13000	TRUE
ENSG00000214944	ARHGEF28	4.1991	0.753064	1.07848e-06	0.000299289	protein_coding	64283	3569.71	46.2362	5.96719	12999	TRUE
ENSG00000049759	NEDD4L	7.14647	0.537173	1.1874e-06	0.000322652	protein_coding	23327	2835.49	44.912	5.9254	12998	TRUE
ENSG00000144655	CSRNP1	4.41478	0.72429	1.24968e-06	0.000332645	protein_coding	64651	2878.5	58.5895	5.9032	12997	TRUE
ENSG00000125772	GPCPD1	4.40478	0.699387	1.34444e-06	0.00035071	protein_coding	56261	2637.57	38.4499	5.87146	12996	TRUE
ENSG00000013588	GPRC5A	6.53464	0.505022	1.40395e-06	0.000359054	protein_coding	9052	2115	50.4255	5.85265	12995	TRUE
ENSG00000197872	CYRIA	4.32336	-0.627838	1.64053e-06	0.000411489	protein_coding	81553	1547.2	43.7952	-5.78502	3	TRUE
ENSG00000113645	WWC1	5.58676	0.563531	2.29048e-06	0.000563674	protein_coding	23286	1768.25	53.6618	5.64007	12994	TRUE
ENSG00000111961	SASH1	3.29529	0.836022	2.80265e-06	0.000676943	protein_coding	23328	1673.55	48.297	5.55243	12993	TRUE
ENSG00000176532	PRR15	5.69457	0.528781	2.91214e-06	0.000690601	protein_coding	222171	1077.5	57.3086	5.53579	12992	TRUE
ENSG00000163406	SLC15A2	1.7721	1.36612	3.36786e-06	0.00078441	protein_coding	6565	1484.43	42.4021	5.47265	12991	TRUE
ENSG00000174469	CNTNAP2	5.63929	0.536656	3.88142e-06	0.000888165	protein_coding	26047	2169.67	44.6977	5.41101	12990	TRUE
ENSG00000115594	IL1R1	6.58219	-0.520905	4.51193e-06	0.00101464	protein_coding	3554	1773.92	42.3832	-5.34564	4	TRUE
ENSG00000167291	TBC1D16	7.24044	0.48074	5.16964e-06	0.00114284	protein_coding	125058	2928.11	58.6916	5.28654	12989	TRUE
ENSG00000164120	HPGD	1.14905	1.57861	5.82873e-06	0.00126707	protein_coding	3248	1427.07	39.3163	5.23443	12988	TRUE
ENSG00000175356	SCUBE2	5.93238	0.548686	6.04495e-06	0.00129253	protein_coding	57758	1538.71	50.9841	5.21861	12987	TRUE
ENSG00000140961	OSGIN1	3.33455	0.656529	8.65423e-06	0.0018206	protein_coding	29948	1387.38	61.3569	5.06277	12986	TRUE
ENSG00000155850	SLC26A2	4.19312	0.583264	9.01285e-06	0.00186595	protein_coding	1836	3080.67	40.4458	5.04514	12985	TRUE
ENSG00000274173	AL035661.1	3.99463	-0.631051	1.13882e-05	0.00232089	lncRNA	NA	1144	42.2203	-4.94354	5	TRUE
ENSG00000111816	FRK	5.31865	0.596809	1.32609e-05	0.00266095	protein_coding	2444	13363	38.9434	4.87743	12984	TRUE
ENSG00000123836	PFKFB2	6.01225	0.523396	1.40879e-05	0.00278407	protein_coding	5208	1639.9	45.1918	4.85115	12983	TRUE
ENSG00000235027	AC068580.3	2.81513	0.76376	1.54332e-05	0.00300442	lncRNA	NA	2015	63.9206	4.81154	12982	TRUE
ENSG00000211448	DIO2	1.10677	1.46919	1.84916e-05	0.00354686	protein_coding	1734	2156.91	42.0593	4.73302	12981	TRUE
ENSG00000198142	SOWAHC	4.43076	0.568951	1.88914e-05	0.00357101	protein_coding	65124	4627	47.4389	4.72374	12980	TRUE
ENSG00000172250	SERHL	3.10664	0.665736	2.52375e-05	0.00470247	transcribed_unitary_pseudogene	94009	1385.4	56.1138	4.59795	12979	TRUE
ENSG00000179094	PER1	2.66028	0.746001	2.9283e-05	0.00533888	protein_coding	5187	1472.84	62.5715	4.53338	12978	TRUE
ENSG00000134516	DOCK2	0.466164	-2.05323	2.94717e-05	0.00533888	protein_coding	1794	1822.72	49.5931	-4.53059	6	TRUE
ENSG00000170776	AKAP13	6.54063	0.502027	3.1176e-05	0.00556889	protein_coding	11214	2454.67	48.1209	4.50618	12977	TRUE
ENSG00000137266	SLC22A23	4.95381	0.541533	3.1711e-05	0.00556889	protein_coding	63027	2217	56.6907	4.49879	12976	TRUE
ENSG00000095383	TBC1D2	3.87849	0.619224	3.20223e-05	0.00556889	protein_coding	55357	2600.5	60.0205	4.49455	12975	TRUE
ENSG00000112297	CRYBG1	6.25491	0.48446	4.23024e-05	0.00725987	protein_coding	202	3470.25	48.4979	4.37364	12974	TRUE
ENSG00000162174	ASRGL1	3.26743	0.694161	4.59919e-05	0.00779055	protein_coding	80150	1074.18	53.2752	4.33732	12973	TRUE
ENSG00000171346	KRT15	4.14345	0.529286	4.82258e-05	0.00806421	protein_coding	3866	1607.44	55.8789	4.31672	12972	TRUE
ENSG00000138795	LEF1	2.37027	0.783185	5.51821e-05	0.00904802	protein_coding	51176	1210.86	48.7573	4.2582	12971	TRUE
ENSG00000188042	ARL4C	2.78601	0.683743	5.54966e-05	0.00904802	protein_coding	10123	3939.5	50.2094	4.25573	12970	TRUE
ENSG00000273079	GRIN2B	1.3445	-1.33804	5.89723e-05	0.00949599	protein_coding	2904	3858.89	44.4659	-4.22935	7	TRUE
ENSG00000095739	BAMBI	6.48036	-0.460249	6.20049e-05	0.00986256	protein_coding	25805	1787.5	51.0769	-4.20757	8	TRUE
ENSG00000179104	TMTC2	4.35959	0.584929	6.75591e-05	0.0106165	protein_coding	160335	4478.6	43.7413	4.17032	12969	TRUE
ENSG00000153071	DAB2	0.702483	-1.64146	8.70474e-05	0.0135162	protein_coding	1601;112267931	1319.53	44.5613	-4.06024	9	TRUE
ENSG00000183508	TENT5C	5.68441	0.453361	0.000100653	0.0154449	protein_coding	54855	5654	43.9689	3.99717	12968	TRUE
ENSG00000010278	CD9	7.90899	0.457094	0.000106587	0.0161653	protein_coding	928	1062.25	49.1822	3.9723	12967	TRUE
ENSG00000112541	PDE10A	1.30519	1.30728	0.000111988	0.0167892	protein_coding	10846;90632	4371.08	41.1481	3.95083	12966	TRUE
ENSG00000115896	PLCL1	0.938927	1.40225	0.000114997	0.0169213	protein_coding	5334	3975.67	40.5886	3.93931	12965	TRUE
ENSG00000166068	SPRED1	5.43137	0.463356	0.000116368	0.0169213	protein_coding	161742	2991.33	38.645	3.93416	12964	TRUE
ENSG00000138814	PPP3CA	5.57589	0.449021	0.000117791	0.0169213	protein_coding	5530	2377.33	42.8491	3.92889	12963	TRUE
ENSG00000211689	TRGC1	3.61236	0.610728	0.000118583	0.0169213	TR_C_gene	445347	2730	38.7179	3.92598	12962	TRUE
ENSG00000007306	CEACAM7	1.57751	-1.09769	0.000119356	0.0169213	protein_coding	1087	1482.75	45.0346	-3.92315	10	TRUE
ENSG00000171444	MCC	4.39412	-0.508758	0.000124097	0.0174043	protein_coding	4163	2795	49.5778	-3.90624	11	TRUE
ENSG00000132821	VSTM2L	1.29225	1.19659	0.000126943	0.017614	protein_coding	128434	1141	69.3836	3.89639	12961	TRUE
ENSG00000125430	HS3ST3B1	0.706871	1.4373	0.00013045	0.0179102	protein_coding	9953	4088.5	51.7427	3.88455	12960	TRUE
ENSG00000145703	IQGAP2	3.26299	0.687472	0.000135019	0.0183443	protein_coding	10788	1822.74	40.9852	3.8696	12959	TRUE
ENSG00000125398	SOX9	5.06989	-0.479505	0.000136879	0.0184053	protein_coding	6662	3931	51.0557	-3.86366	12	TRUE
ENSG00000130598	TNNI2	0.632078	1.57257	0.000141557	0.0188401	protein_coding	7136	669	61.5346	3.84907	12958	TRUE
ENSG00000168269	FOXI1	5.67592	-0.476045	0.000171521	0.0225975	protein_coding	2299	2165	56.5127	-3.76568	13	TRUE
ENSG00000140022	STON2	4.69572	0.525224	0.000175406	0.0227041	protein_coding	85439	2191.6	49.7308	3.75596	12957	TRUE
ENSG00000134508	CABLES1	5.62886	-0.466222	0.000175812	0.0227041	protein_coding	91768	1413.3	52.8975	-3.75495	14	TRUE
ENSG00000177606	JUN	4.0402	0.501937	0.000180922	0.0231349	protein_coding	3725	3257	56.1253	3.74251	12956	TRUE
ENSG00000171243	SOSTDC1	1.67133	-1.12446	0.000189147	0.0239519	protein_coding	25928	2084.5	40.8491	-3.7232	15	TRUE
ENSG00000131791	PRKAB2	5.20691	0.477686	0.000204256	0.0256164	protein_coding	5565	2174	42.487	3.68983	12955	TRUE
ENSG00000152620	NADK2	5.47762	0.449034	0.0002188	0.0271791	protein_coding	133686	1802.45	39.4412	3.65995	12954	TRUE
ENSG00000124225	PMEPA1	6.59453	0.417576	0.000239245	0.0294384	protein_coding	56937	2687.12	53.6866	3.62116	12953	TRUE
ENSG00000180667	YOD1	3.15971	0.551256	0.000247325	0.0300973	protein_coding	55432	6278	36.4845	3.60673	12952	TRUE
ENSG00000151012	SLC7A11	4.55934	0.4999	0.000249728	0.0300973	protein_coding	23657	5221	35.8839	3.60253	12951	TRUE
ENSG00000107186	MPDZ	4.86241	0.497098	0.000251522	0.0300973	protein_coding	8777	3657.16	44.0578	3.59942	12950	TRUE
ENSG00000104419	NDRG1	4.76859	0.476016	0.00025462	0.030191	protein_coding	10397	714.967	55.7426	3.59411	12949	TRUE
ENSG00000196220	SRGAP3	4.09197	-0.496774	0.000270076	0.0317352	protein_coding	9901	2899.38	50.6155	-3.56851	16	TRUE
ENSG00000134955	SLC37A2	1.4176	1.08997	0.000280262	0.032638	protein_coding	219855	2558.33	55.8436	3.55244	12948	TRUE
ENSG00000157600	TMEM164	6.28339	0.430875	0.000288373	0.0332854	protein_coding	84187	2961.25	52.5243	3.54005	12947	TRUE
ENSG00000016402	IL20RA	1.60273	1.02419	0.000298851	0.0341922	protein_coding	53832	1761.5	46.7215	3.52455	12946	TRUE
ENSG00000171791	BCL2	6.63203	-0.423119	0.000301951	0.0342464	protein_coding	596	4981.25	44.261	-3.52006	17	TRUE
ENSG00000100906	NFKBIA	6.17843	0.486175	0.000341745	0.0384257	protein_coding	4792	937.9	55.9868	3.4663	12945	TRUE
ENSG00000105388	CEACAM5	5.00319	-0.448796	0.000410568	0.0457695	protein_coding	1048	1640.1	51.1676	-3.38662	18	TRUE
ENSG00000189306	RRP7A	5.81845	0.421268	0.000415814	0.0459616	protein_coding	27341	2228.67	57.3587	3.3811	12944	TRUE
ENSG00000166387	PPFIBP2	4.12185	-0.495001	0.000502335	0.054966	protein_coding	8495	1100.19	51.8532	-3.29901	19	FALSE
ENSG00000108932	SLC16A6	3.76738	0.519646	0.000505706	0.054966	protein_coding	9120	2142.8	41.5811	3.2961	12943	FALSE
ENSG00000131844	MCCC2	7.93421	0.410833	0.000567322	0.0611536	protein_coding	64087	1491.67	44.365	3.24617	12942	FALSE
ENSG00000083307	GRHL2	7.16518	0.382565	0.000586843	0.0627393	protein_coding	79977	1583	49.6736	3.23148	12941	FALSE
ENSG00000223813	AC007255.1	2.79879	0.573621	0.000595527	0.0631501	lncRNA	NA	1405	45.1957	3.2251	12940	FALSE
ENSG00000135547	HEY2	0.598014	1.29978	0.0006157	0.0647627	protein_coding	23493	2543.5	46.0979	3.21063	12939	FALSE
ENSG00000182841	RRP7BP	2.8815	0.542766	0.000639516	0.0667297	transcribed_unprocessed_pseudogene	91695	1609.4	57.7109	3.19415	12938	FALSE
ENSG00000175985	PLEKHD1	2.68994	0.571814	0.000692912	0.0717274	protein_coding	400224	4445	55.2643	3.15932	12937	FALSE
ENSG00000023445	BIRC3	1.81942	0.967688	0.000726846	0.0741689	protein_coding	330	3486.5	36.6377	3.13856	12936	FALSE
ENSG00000139517	LNX2	5.09426	0.437203	0.00073095	0.0741689	protein_coding	222484	4699	41.0726	3.13611	12935	FALSE
ENSG00000279561	AL845472.1	2.39667	0.672704	0.000733557	0.0741689	TEC	100132249	4081	42.2813	3.13457	12934	FALSE
ENSG00000169926	KLF13	4.9834	0.432314	0.000746659	0.0749128	protein_coding	51621	1577	56.9526	3.12688	12933	FALSE
ENSG00000169435	RASSF6	1.99459	0.730699	0.00075563	0.0752343	protein_coding	166824	3009.2	37.9702	3.12169	12932	FALSE
ENSG00000100505	TRIM9	1.43212	-1.04443	0.000769562	0.0760409	protein_coding	114088	2344.33	51.9906	-3.11376	20	FALSE
ENSG00000082512	TRAF5	7.12429	-0.382195	0.000775488	0.0760503	protein_coding	7188	2795.14	42.9061	-3.11042	21	FALSE
ENSG00000109654	TRIM2	1.3146	-1.09607	0.000821693	0.0799802	protein_coding	23321	6099.87	40.8748	-3.08529	22	FALSE
ENSG00000125378	BMP4	1.7239	-0.804665	0.000966255	0.0933545	protein_coding	652	1144.78	53.8096	-3.01491	23	FALSE
ENSG00000137460	FHDC1	4.11736	0.515331	0.00104093	0.0998302	protein_coding	85462	6531.5	51.7798	2.98258	12931	FALSE
ENSG00000095585	BLNK	3.21068	-0.524399	0.00105535	0.100474	protein_coding	29760	1403.22	44.9363	-2.9766	24	FALSE
ENSG00000173193	PARP14	4.46664	0.447582	0.00110798	0.104577	protein_coding	54625	4085.14	42.6528	2.95547	12930	FALSE
ENSG00000257027	AC010186.3	3.54529	-0.480125	0.00112532	0.104577	lncRNA	NA	2508	39.7129	-2.94872	25	FALSE
ENSG00000085377	PREP	5.32361	0.427829	0.00113214	0.104577	protein_coding	5550	3994.33	43.9456	2.9461	12929	FALSE
ENSG00000119699	TGFB3	5.69612	-0.415271	0.00113484	0.104577	protein_coding	7043	1740.14	52.1632	-2.94507	26	FALSE
ENSG00000047346	FAM214A	6.24733	0.383887	0.00113854	0.104577	protein_coding	56204	1873.38	39.3975	2.94365	12928	FALSE
ENSG00000284669	AC092053.3	1.53707	0.876505	0.00114985	0.104877	lncRNA	NA	4975	52.7839	2.93936	12927	FALSE
ENSG00000163513	TGFBR2	1.19714	0.954042	0.00117075	0.106042	protein_coding	7048	3203.67	45.1722	2.93154	12926	FALSE
ENSG00000109099	PMP22	3.37094	-0.524272	0.00121572	0.109356	protein_coding	5376	1701.48	46.6083	-2.91517	27	FALSE
ENSG00000256612	CYP2B7P	1.73839	0.986153	0.0013084	0.116887	transcribed_unprocessed_pseudogene	1556	1376.67	52.0339	2.88326	12925	FALSE
ENSG00000262074	SNORD3B-2	7.545	0.58745	0.00134362	0.119217	snoRNA	NA	791	56.1315	2.87172	12924	FALSE
ENSG00000154319	FAM167A	2.5706	-0.61194	0.00135386	0.119313	protein_coding	83648	1513.5	58.6802	-2.86843	28	FALSE
ENSG00000198721	ECI2	4.73806	0.461762	0.00137049	0.119969	protein_coding	10455	1559.73	45.311	2.86312	12923	FALSE
ENSG00000066468	FGFR2	3.71504	0.532119	0.00141118	0.122707	protein_coding	2263	2317.52	50.656	2.85042	12922	FALSE
ENSG00000255774	LINC02747	3.11446	-0.504571	0.00144473	0.123497	lncRNA	105379407	1446.5	57.691	-2.84021	29	FALSE
ENSG00000285976	AL135905.2	0.890384	1.06842	0.00144518	0.123497	protein_coding	NA	4563	36.2371	2.84008	12921	FALSE
ENSG00000265185	SNORD3B-1	7.54918	0.591385	0.00144867	0.123497	snoRNA	NA	758	55.277	2.83903	12920	FALSE
ENSG00000091831	ESR1	6.26801	-0.38111	0.00147812	0.125189	protein_coding	2099	2329.8	48.6422	-2.83029	30	FALSE
ENSG00000057704	TMCC3	3.10143	0.491739	0.00151939	0.127854	protein_coding	57458	2821.25	45.8573	2.81833	12919	FALSE
ENSG00000107984	DKK1	1.96371	-0.734131	0.00155704	0.129638	protein_coding	22943	840.25	44.5403	-2.8077	31	FALSE
ENSG00000144476	ACKR3	3.69928	-0.506832	0.00156046	0.129638	protein_coding	57007	1364	51.0997	-2.80675	32	FALSE
ENSG00000139190	VAMP1	4.89925	-0.422484	0.00160427	0.132434	protein_coding	6843	1105.75	54.1262	-2.79472	33	FALSE
ENSG00000215386	MIR99AHG	1.28115	-0.930746	0.00164059	0.13458	lncRNA	NA	1348.08	38.6891	-2.785	34	FALSE
ENSG00000163536	SERPINI1	1.16006	0.925167	0.00166369	0.135622	protein_coding	5274	962.143	38.6043	2.77893	12918	FALSE
ENSG00000048540	LMO3	1.85906	0.69318	0.00176619	0.142351	protein_coding	55885	1616.91	38.3552	2.75296	12917	FALSE
ENSG00000196372	ASB13	3.2549	0.484834	0.00177212	0.142351	protein_coding	79754	1846.8	55.7613	2.75151	12916	FALSE
ENSG00000180616	SSTR2	2.12065	0.610584	0.00177898	0.142351	protein_coding	6752	4107.5	46.7681	2.74983	12915	FALSE
ENSG00000138496	PARP9	3.75695	0.547561	0.001807	0.143712	protein_coding	83666	3025.86	43.3502	2.74304	12914	FALSE
ENSG00000182902	SLC25A18	3.98409	0.470094	0.00185621	0.146731	protein_coding	83733	1447.5	55.2677	2.73137	12913	FALSE
ENSG00000286502	AL645768.1	2.14875	-0.646559	0.0018806	0.147763	lncRNA	NA	4479	57.5575	-2.7257	35	FALSE
ENSG00000164199	ADGRV1	7.40462	-0.386826	0.00194585	0.151974	protein_coding	84059	3053.78	42.1152	-2.71089	36	FALSE
ENSG00000278615	C11orf98	1.07497	0.939833	0.00197667	0.153462	protein_coding	102288414	608.333	55.3425	2.70407	12912	FALSE
ENSG00000170873	MTSS1	4.80593	0.444306	0.00201848	0.155781	protein_coding	9788	1611.5	51.5324	2.69498	12911	FALSE
ENSG00000248144	ADH1C	1.0146	1.02858	0.00203347	0.156015	protein_coding	126	867.75	49.0061	2.69176	12910	FALSE
ENSG00000124126	PREX1	7.33114	-0.36788	0.00208314	0.158891	protein_coding	57580	3068.5	58.188	-2.68128	37	FALSE
ENSG00000287064	AL606500.1	1.21154	0.952222	0.00212458	0.16111	lncRNA	NA	1224	59.5588	2.67273	12909	FALSE
ENSG00000169836	TACR3	1.60009	-0.912787	0.00215172	0.162225	protein_coding	6870	5359	37.3577	-2.66721	38	FALSE
ENSG00000127249	ATP13A4	3.01233	0.520787	0.00221088	0.165727	protein_coding	84239	2455.64	45.3317	2.65544	12908	FALSE
ENSG00000152527	PLEKHH2	3.08436	-0.485084	0.00232048	0.172949	protein_coding	130271	2559.25	41.7017	-2.63442	39	FALSE
ENSG00000137709	POU2F3	2.89096	-0.524145	0.00235284	0.174364	protein_coding	25833	2026	50.959	-2.62841	40	FALSE
ENSG00000139263	LRIG3	3.24618	0.508283	0.00243456	0.179401	protein_coding	121227	1718.11	45.6962	2.61358	12907	FALSE
ENSG00000111846	GCNT2	1.25184	-0.989648	0.00246096	0.180328	protein_coding	2651	1677.82	43.5017	-2.6089	41	FALSE
ENSG00000198944	SOWAHA	2.03429	0.622003	0.00252907	0.184283	protein_coding	134548	3485	57.6758	2.59704	12906	FALSE
ENSG00000127954	STEAP4	2.12379	0.596877	0.00267583	0.193894	protein_coding	79689	4880.33	39.4099	2.57254	12905	FALSE
ENSG00000125848	FLRT3	3.99886	0.455404	0.00279249	0.201229	protein_coding	23767	3456.67	39.2382	2.55401	12904	FALSE
ENSG00000163171	CDC42EP3	4.93332	0.410968	0.00287369	0.205943	protein_coding	10602	2739.67	41.6596	2.54156	12903	FALSE
ENSG00000181449	SOX2	1.1752	-1.01465	0.00294373	0.209809	protein_coding	6657	2512	50.6768	-2.5311	42	FALSE
ENSG00000121966	CXCR4	0.967922	-0.939839	0.00310559	0.220142	protein_coding	7852	1682.67	45.7013	-2.50786	43	FALSE
ENSG00000169826	CSGALNACT2	3.02585	0.523494	0.0031401	0.221386	protein_coding	55454	3765	38.6985	2.50306	12902	FALSE
ENSG00000236753	MKLN1-AS	1.26044	0.850781	0.00317853	0.22289	lncRNA	100506881	2366.56	43.0318	2.49777	12901	FALSE
ENSG00000171617	ENC1	6.21814	-0.374233	0.00323011	0.225075	protein_coding	8507	3553.38	49.5269	-2.49078	44	FALSE
ENSG00000134202	GSTM3	3.74916	0.472957	0.00325334	0.225075	protein_coding	2947	1914.83	46.9928	2.48767	12900	FALSE
ENSG00000170962	PDGFD	5.85894	-0.397806	0.00326145	0.225075	protein_coding	80310	2836.67	40.9283	-2.48659	45	FALSE
ENSG00000119138	KLF9	4.04084	0.42885	0.003424	0.234309	protein_coding	687	5175	46.3188	2.46547	12899	FALSE
ENSG00000082175	PGR	4.5168	-0.412795	0.00343119	0.234309	protein_coding	5241	3130.09	50.2048	-2.46456	46	FALSE
ENSG00000101144	BMP7	2.47976	-0.542623	0.0035454	0.240847	protein_coding	655	1244.89	59.693	-2.45033	47	FALSE
ENSG00000162734	PEA15	6.82419	0.370275	0.0035891	0.242552	protein_coding	8682	1697.25	52.5261	2.44501	12898	FALSE
ENSG00000124493	GRM4	0.775532	-0.998589	0.00362853	0.243953	protein_coding	2914	3706.14	59.7406	-2.44027	48	FALSE
ENSG00000179715	PCED1B	2.57265	-0.549281	0.00368437	0.246437	protein_coding	91523	1149.83	56.211	-2.43364	49	FALSE
ENSG00000147852	VLDLR	1.57639	0.794029	0.00376486	0.249336	protein_coding	7436	3424.75	44.6748	2.42425	12897	FALSE
ENSG00000176641	RNF152	7.43324	-0.371891	0.00376594	0.249336	protein_coding	220441	2245	43.1002	-2.42413	50	FALSE
ENSG00000144815	NXPE3	1.44617	0.833439	0.00385836	0.254164	protein_coding	91775	3468.14	42.7812	2.4136	12896	FALSE
ENSG00000076554	TPD52	6.80456	0.360023	0.00391439	0.255832	protein_coding	7163	1224.41	40.5599	2.40734	12895	FALSE
ENSG00000188916	INSYN2A	1.0609	0.919515	0.0039229	0.255832	protein_coding	642938	4106.67	47.2484	2.40639	12894	FALSE
ENSG00000104205	SGK3	1.79386	0.648982	0.003979	0.257843	protein_coding	23678	1641.57	39.0131	2.40023	12893	FALSE
ENSG00000134531	EMP1	2.89836	0.49928	0.00399327	0.257843	protein_coding	2012	1145.67	46.174	2.39867	12892	FALSE
ENSG00000204634	TBC1D8	4.54711	0.425184	0.00408545	0.262495	protein_coding	11138	1237.9	52.5567	2.38876	12891	FALSE
ENSG00000225526	MKRN2OS	0.773408	0.985142	0.00415469	0.265635	protein_coding	100129480	828.75	48.8084	2.38146	12890	FALSE
ENSG00000072134	EPN2	4.08178	0.429337	0.00439172	0.279421	protein_coding	22905	1318.96	54.9	2.35737	12889	FALSE
ENSG00000171552	BCL2L1	6.42524	0.357047	0.0044495	0.281723	protein_coding	598	1386.89	56.1849	2.35169	12888	FALSE
ENSG00000241322	CDRT1	0.840678	-1.04371	0.00471071	0.296821	protein_coding	374286	1953.5	46.1223	-2.32691	51	FALSE
ENSG00000196167	COLCA1	1.57571	-0.792115	0.00490038	0.307287	lncRNA	399948	5120.33	45.1305	-2.30977	52	FALSE
ENSG00000222014	RAB6C	1.45057	0.73369	0.00495615	0.308354	protein_coding	84084	3073	43.1175	2.30486	12887	FALSE
ENSG00000247011	AC005920.1	0.747527	-1.00712	0.00496468	0.308354	lncRNA	NA	2054	57.2055	-2.30411	53	FALSE
ENSG00000140263	SORD	6.59631	0.350318	0.00500318	0.309272	protein_coding	6652	3076.33	48.5264	2.30075	12886	FALSE
ENSG00000118985	ELL2	6.74807	0.367378	0.00506281	0.311483	protein_coding	22936	1209.5	41.7321	2.29561	12885	FALSE
ENSG00000208772	SNORD94	2.79547	0.519652	0.00520684	0.318839	snoRNA	692225	137	54.0146	2.28343	12884	FALSE
ENSG00000236581	STARD13-AS	1.27508	0.787605	0.00523671	0.31917	lncRNA	NA	887.959	43.5509	2.28094	12883	FALSE
ENSG00000205336	ADGRG1	4.9269	-0.443669	0.00531256	0.322287	protein_coding	9289	1048.7	59.5556	-2.2747	54	FALSE
ENSG00000133121	STARD13	3.92967	0.421898	0.005458	0.329577	protein_coding	90627	2565.78	47.7265	2.26297	12882	FALSE
ENSG00000263535	AK4P1	0.821297	0.96127	0.00555915	0.334138	processed_pseudogene	NA	672	49.8512	2.25499	12881	FALSE
ENSG00000005810	MYCBP2	6.51554	0.362528	0.00576288	0.344795	protein_coding	23077	3384.75	44.0801	2.23936	12880	FALSE
ENSG00000231856	AL162377.1	1.24313	0.957505	0.00588897	0.349395	lncRNA	NA	1487	52.5555	2.22996	12879	FALSE
ENSG00000102554	KLF5	5.14468	0.391798	0.00589334	0.349395	protein_coding	688	1636.2	43.5277	2.22964	12878	FALSE
ENSG00000160336	ZNF761	5.0613	0.382983	0.00592224	0.349519	protein_coding	388561;110116772	3088.75	39.8057	2.22751	12877	FALSE
ENSG00000165621	OXGR1	3.24949	-0.437784	0.005953	0.349752	protein_coding	27199	1205.25	43.8498	-2.22526	55	FALSE
ENSG00000244242	IFITM10	2.7468	0.537016	0.00620515	0.362932	protein_coding	402778	2363.25	63.1228	2.20725	12876	FALSE
ENSG00000272320	AL445309.1	1.1656	0.888925	0.0062582	0.364401	lncRNA	NA	1989	46.1538	2.20355	12875	FALSE
ENSG00000181744	DIPK2A	3.91651	0.416719	0.00633091	0.366201	protein_coding	205428	1696.29	42.5467	2.19853	12874	FALSE
ENSG00000176092	CRYBG2	3.76122	0.416919	0.00634528	0.366201	protein_coding	55057	2005.64	62.1249	2.19755	12873	FALSE
ENSG00000065809	FAM107B	4.15256	0.408725	0.00639496	0.367443	protein_coding	83641	1141.03	42.9072	2.19416	12872	FALSE
ENSG00000197358	BNIP3P1	1.05307	0.815629	0.0064832	0.369695	transcribed_processed_pseudogene	NA	1082.5	44.3418	2.18821	12871	FALSE
ENSG00000146535	GNA12	5.80983	0.367569	0.0064996	0.369695	protein_coding	2768	2527.88	54.5913	2.18711	12870	FALSE
ENSG00000198157	HMGN5	1.16431	0.833539	0.00653825	0.369695	protein_coding	79366	873.857	38.5483	2.18454	12869	FALSE
ENSG00000106003	LFNG	3.62477	-0.419089	0.00654753	0.369695	protein_coding	3955	1841.29	61.2305	-2.18392	56	FALSE
ENSG00000227081	AC005912.1	2.34717	-0.516359	0.00678959	0.38037	processed_pseudogene	NA	255	49.0196	-2.16816	57	FALSE
ENSG00000109771	LRP2BP	1.46215	0.69935	0.00679492	0.38037	protein_coding	55805	2799.75	39.8607	2.16782	12868	FALSE
ENSG00000090238	YPEL3	5.69315	0.367397	0.00688431	0.383727	protein_coding	83719	958.75	61.3733	2.16214	12867	FALSE
ENSG00000172159	FRMD3	1.15204	0.944522	0.00701689	0.389452	protein_coding	257019	2307	43.3649	2.15386	12866	FALSE
ENSG00000265817	FSBP	2.81596	0.469164	0.007082	0.391401	protein_coding	100861412	3931.5	35.5081	2.14984	12865	FALSE
ENSG00000164116	GUCY1A1	2.40521	-0.5115	0.00718873	0.395623	protein_coding	2982	3041.08	42.1232	-2.14335	58	FALSE
ENSG00000168026	TTC21A	0.967064	0.898031	0.00728066	0.398998	protein_coding	199223	1565.78	52.2353	2.13783	12864	FALSE
ENSG00000018408	WWTR1	3.33702	0.431111	0.0073369	0.400398	protein_coding	25937	1571.67	46.6437	2.13449	12863	FALSE
ENSG00000182389	CACNB4	1.57915	-0.848678	0.0074818	0.406605	protein_coding	785	3578.47	39.0703	-2.12599	59	FALSE
ENSG00000128512	DOCK4	1.98513	0.565571	0.00761984	0.412388	protein_coding	9732	3083.37	44.0052	2.11805	12862	FALSE
ENSG00000184828	ZBTB7C	2.22283	0.583851	0.00770664	0.415362	protein_coding	201501	1178.57	54.1303	2.11314	12861	FALSE
ENSG00000272281	TPTE2P2	1.18888	-0.748926	0.00811798	0.433175	transcribed_unprocessed_pseudogene	NA	1414.14	39.8828	-2.09055	60	FALSE
ENSG00000151150	ANK3	5.33927	-0.377903	0.00815589	0.433175	protein_coding	288	2191.44	43.3078	-2.08853	61	FALSE
ENSG00000181104	F2R	3.19742	0.43586	0.00816134	0.433175	protein_coding	2149	2084.5	45.9583	2.08824	12860	FALSE
ENSG00000205592	MUC19	2.3593	-0.552896	0.00816999	0.433175	protein_coding	283463	2885.77	46.9785	-2.08778	62	FALSE
ENSG00000233968	AL157895.1	2.31537	-0.559785	0.00822223	0.43418	lncRNA	101928834	1585.5	38.1425	-2.08501	63	FALSE
ENSG00000118849	RARRES1	1.49382	-0.752234	0.00837938	0.439826	protein_coding	5918	727.4	48.7215	-2.07679	64	FALSE
ENSG00000243244	STON1	2.40147	-0.489397	0.00839658	0.439826	protein_coding	11037	3999.6	42.0892	-2.0759	65	FALSE
ENSG00000186889	TMEM17	1.19465	0.767078	0.00859881	0.448617	protein_coding	200728	2083.33	41.824	2.06556	12859	FALSE
ENSG00000182165	TP53TG1	3.08533	0.435802	0.00867831	0.450961	lncRNA	NA	1332.9	45.2622	2.06156	12858	FALSE
ENSG00000141519	CCDC40	2.06081	0.5451	0.00877549	0.454201	protein_coding	55036	1571.69	57.0605	2.05673	12857	FALSE
ENSG00000119946	CNNM1	0.899212	0.887027	0.00893285	0.460518	protein_coding	26507	3160	54.3354	2.04901	12856	FALSE
ENSG00000170017	ALCAM	8.74934	0.334297	0.00908691	0.466329	protein_coding	214	2267.56	38.3477	2.04158	12855	FALSE
ENSG00000143842	SOX13	6.48565	-0.355325	0.00911707	0.466329	protein_coding	9580	1690.1	60.0083	-2.04014	66	FALSE
ENSG00000153823	PID1	1.36927	0.767919	0.00924173	0.470859	protein_coding	55022	1593.33	48.9958	2.03425	12854	FALSE
ENSG00000135111	TBX3	3.30737	-0.455091	0.00928387	0.471166	protein_coding	6926	2812.25	51.2312	-2.03227	67	FALSE
ENSG00000197632	SERPINB2	2.06023	-0.540591	0.0097858	0.494714	protein_coding	5055	1179.17	43.2367	-2.0094	68	FALSE
ENSG00000162981	LRATD1	2.02606	-0.567691	0.00982765	0.494911	protein_coding	151354	3203.5	47.9476	-2.00755	69	FALSE
ENSG00000137819	PAQR5	1.78601	0.587324	0.0100225	0.502784	protein_coding	54852	2437	45.2948	1.99902	12853	FALSE
ENSG00000136141	LRCH1	3.49704	0.410439	0.0103147	0.515459	protein_coding	23143	2929.83	45.9753	1.98654	12852	FALSE
ENSG00000137872	SEMA6D	0.57404	1.01035	0.0104127	0.51837	protein_coding	80031	3120	43.9555	1.98244	12851	FALSE
ENSG00000227191	TRGC2	0.556231	0.923145	0.0104746	0.519467	TR_C_gene	NA	1013	41.7572	1.97986	12850	FALSE
ENSG00000121210	TMEM131L	2.39052	0.487206	0.0106031	0.523851	protein_coding	23240	2231.12	44.4563	1.97457	12849	FALSE
ENSG00000152402	GUCY1A2	4.22936	-0.385203	0.0106865	0.525978	protein_coding	2977	7243	39.9972	-1.97116	70	FALSE
ENSG00000104643	MTMR9	4.52652	0.374492	0.0107821	0.528689	protein_coding	66036	3456.75	40.6596	1.9673	12848	FALSE
ENSG00000133392	MYH11	1.00169	-0.85185	0.0111782	0.544736	protein_coding	4629	3991.54	55.0241	-1.95163	71	FALSE
ENSG00000166509	CLEC3A	3.3891	-0.42395	0.0112361	0.544736	protein_coding	10143	1408.75	41.9521	-1.94939	72	FALSE
ENSG00000206190	ATP10A	1.6126	0.636146	0.0112699	0.544736	protein_coding	57194	3055.47	54.6612	1.94808	12847	FALSE
ENSG00000124713	GNMT	1.09893	0.789133	0.0112765	0.544736	protein_coding	27232;107080644	1076	59.4796	1.94783	12846	FALSE
ENSG00000166268	MYRFL	2.15076	-0.506146	0.0113629	0.546888	protein_coding	196446	2015	44.1588	-1.94451	73	FALSE
ENSG00000264895	AC006141.1	1.05389	-0.831665	0.0115537	0.554025	lncRNA	NA	2170	36.4055	-1.93728	74	FALSE
ENSG00000235092	ID2-AS1	1.21435	-0.799737	0.0117207	0.559973	lncRNA	NA	3205.5	46.7072	-1.93105	75	FALSE
ENSG00000109762	SNX25	4.8765	0.36499	0.0117846	0.560973	protein_coding	83891	2314.12	42.435	1.92868	12845	FALSE
ENSG00000241717	VWFP1	1.7643	0.560019	0.0119265	0.565149	transcribed_unprocessed_pseudogene	NA	2907	58.5483	1.92349	12844	FALSE
ENSG00000171132	PRKCE	2.23095	-0.510548	0.0119898	0.565149	protein_coding	5581	1010.47	50.4321	-1.92119	76	FALSE
ENSG00000074590	NUAK1	1.29176	0.704038	0.0120023	0.565149	protein_coding	9891	2126	53.5513	1.92073	12843	FALSE
ENSG00000160191	PDE9A	1.27972	0.683448	0.012166	0.570795	protein_coding	5152	1635	52.0009	1.91485	12842	FALSE
ENSG00000095321	CRAT	5.56768	0.365482	0.0123311	0.576469	protein_coding	1384	1142.33	61.7061	1.909	12841	FALSE
ENSG00000198695	MT-ND6	4.93565	-0.485848	0.0125768	0.585856	protein_coding	4541	525	42.6667	-1.90043	77	FALSE
ENSG00000138678	GPAT3	4.45257	-0.390364	0.0126674	0.586962	protein_coding	84803	1359.38	46.1241	-1.89731	78	FALSE
ENSG00000126107	HECTD3	4.8315	0.379918	0.0126906	0.586962	protein_coding	79654	1592.14	56.5007	1.89652	12840	FALSE
ENSG00000105835	NAMPT	6.51459	0.335822	0.0127655	0.588341	protein_coding	10135	1131.08	39.2478	1.89396	12839	FALSE
ENSG00000163053	SLC16A14	5.06422	-0.362818	0.0129424	0.594395	protein_coding	151473	1801.2	49.5225	-1.88798	79	FALSE
ENSG00000151623	NR3C2	1.89195	-0.532348	0.0130164	0.595696	protein_coding	4306	3239.78	44.8385	-1.88551	80	FALSE
ENSG00000134532	SOX5	0.82851	-0.903658	0.0132878	0.605987	protein_coding	6660	1536.05	45.5126	-1.87655	81	FALSE
ENSG00000100266	PACSIN2	5.69133	0.345641	0.0133513	0.606765	protein_coding	11252	1532.17	54.0574	1.87448	12838	FALSE
ENSG00000182459	TEX19	2.48999	-0.464467	0.0134588	0.608731	protein_coding	400629	1935	55.6589	-1.87099	82	FALSE
ENSG00000121957	GPSM2	5.20571	0.389338	0.0134879	0.608731	protein_coding	29899	2976.5	41.829	1.87005	12837	FALSE
ENSG00000162433	AK4	5.13829	0.368241	0.0141471	0.636278	protein_coding	205	3217.12	44.0766	1.84933	12836	FALSE
ENSG00000171621	SPSB1	3.4878	0.386346	0.0151488	0.67899	protein_coding	80176	1593.5	57.6247	1.81962	12835	FALSE
ENSG00000164125	GASK1B	3.751	0.378936	0.0153329	0.684888	protein_coding	51313	2316.44	41.6059	1.81438	12834	FALSE
ENSG00000168297	PXK	4.15162	-0.367597	0.0155802	0.693559	protein_coding	54899	1881.07	44.5187	-1.80743	83	FALSE
ENSG00000183779	ZNF703	4.16982	0.394487	0.0159157	0.706081	protein_coding	80139	3316	65.2292	1.79818	12833	FALSE
ENSG00000258616	LINC02303	1.69627	-0.571537	0.0162702	0.719364	lncRNA	NA	585.6	41.8033	-1.78861	84	FALSE
ENSG00000128656	CHN1	3.66544	0.386662	0.0168175	0.741048	protein_coding	1123	1151.33	44.4102	1.77424	12832	FALSE
ENSG00000137878	GCOM1	0.827561	-0.764736	0.0170921	0.750614	protein_coding	145781	2263.33	47.1664	-1.7672	85	FALSE
ENSG00000141582	CBX4	5.06292	0.393576	0.0172619	0.755529	protein_coding	8535	1078.75	64.1947	1.76291	12831	FALSE
ENSG00000106688	SLC1A1	3.71122	0.391495	0.0175036	0.763544	protein_coding	6505	1636	44.8452	1.75687	12830	FALSE
ENSG00000287126	AC108488.3	0.638223	-0.851371	0.0177039	0.769705	lncRNA	NA	2456.5	53.4907	-1.75193	86	FALSE
ENSG00000229644	NAMPTP1	3.00336	0.425316	0.0178497	0.773466	processed_pseudogene	NA	2514	34.6858	1.74837	12829	FALSE
ENSG00000117983	MUC5B	4.04771	-0.40381	0.0179672	0.775979	protein_coding	727897	4657.4	64.843	-1.74552	87	FALSE
ENSG00000156804	FBXO32	4.93908	-0.37915	0.0180371	0.776429	protein_coding	114907	1941.33	46.7634	-1.74383	88	FALSE
ENSG00000145779	TNFAIP8	4.31654	0.374256	0.0181371	0.777097	protein_coding	25816	2128.57	40.2013	1.74143	12828	FALSE
ENSG00000166444	DENND2B	2.84627	-0.426289	0.0181725	0.777097	protein_coding	6764	966.016	55.8522	-1.74059	89	FALSE
ENSG00000243716	NPIPB5	3.30037	-0.41852	0.0182314	0.777097	protein_coding	100132247	1433.41	50.5297	-1.73918	90	FALSE
ENSG00000090020	SLC9A1	4.12178	-0.381877	0.0184021	0.78182	protein_coding	6548	2054.5	58.1001	-1.73513	91	FALSE
ENSG00000250305	TRMT9B	3.30619	-0.40239	0.0185464	0.785391	protein_coding	57604	2834.33	42.7065	-1.73174	92	FALSE
ENSG00000117009	KMO	2.71425	-0.44694	0.0186077	0.785439	protein_coding	8564	1611.9	39.6054	-1.73031	93	FALSE
ENSG00000107485	GATA3	6.32484	-0.33642	0.0187967	0.790857	protein_coding	2625	1670.2	57.5739	-1.72592	94	FALSE
ENSG00000242110	AMACR	1.60708	0.565449	0.019503	0.817935	protein_coding	23600	1898.89	46.9456	1.7099	12827	FALSE
ENSG00000270157	AC004918.3	1.79746	-0.648777	0.0196155	0.820015	lncRNA	NA	925	42.9189	-1.7074	95	FALSE
ENSG00000144857	BOC	1.67365	-0.545068	0.0202858	0.841795	protein_coding	91653	1998.53	56.7506	-1.69281	96	FALSE
ENSG00000159871	LYPD5	0.712521	0.817351	0.0202865	0.841795	protein_coding	284348	1431.56	53.7721	1.69279	12826	FALSE
ENSG00000170264	FAM161A	1.45633	0.606629	0.0203301	0.841795	protein_coding	84140	2613.29	40.1957	1.69186	12825	FALSE
ENSG00000180998	GPR137C	2.33925	0.444741	0.0211029	0.871027	protein_coding	283554	3257.75	37.7484	1.67566	12824	FALSE
ENSG00000030419	IKZF2	5.90229	-0.331003	0.0213581	0.878781	protein_coding	22807	2989.93	40.5194	-1.67044	97	FALSE
ENSG00000125257	ABCC4	1.33592	0.616125	0.0214876	0.881328	protein_coding	10257	2712.5	44.2627	1.66781	12823	FALSE
ENSG00000141753	IGFBP4	5.24377	0.368254	0.0215813	0.882396	protein_coding	3487	2205	62.6304	1.66592	12822	FALSE
ENSG00000243069	ARHGEF26-AS1	0.638527	0.841562	0.021836	0.887429	lncRNA	100507524	1648.5	38.8118	1.66083	12821	FALSE
ENSG00000070759	TESK2	1.03846	0.741262	0.0218404	0.887429	protein_coding	10420	2279.5	51.349	1.66074	12820	FALSE
ENSG00000086548	CEACAM6	8.88158	-0.323933	0.0222112	0.895859	protein_coding	4680	1582.5	47.2038	-1.65343	98	FALSE
ENSG00000229989	MIR181A1HG	4.40132	-0.378429	0.0222528	0.895859	lncRNA	NA	1691.67	37.2611	-1.65262	99	FALSE
ENSG00000139973	SYT16	2.45473	-0.440665	0.0222955	0.895859	protein_coding	83851	3154.29	40.5027	-1.65178	100	FALSE
ENSG00000196517	SLC6A9	1.23377	-0.649935	0.0223226	0.895859	protein_coding	6536	1661.42	60.6009	-1.65125	101	FALSE
ENSG00000271533	Z83843.1	3.82995	-0.401418	0.0225178	0.90092	lncRNA	NA	3685	32.0217	-1.64747	102	FALSE
ENSG00000169246	NPIPB3	2.62414	-0.443554	0.0226488	0.903391	protein_coding	23117	768.643	48.0996	-1.64495	103	FALSE
ENSG00000178935	ZNF552	4.35065	0.363725	0.0234786	0.933634	protein_coding	79818	1238.75	48.6579	1.62933	12819	FALSE
ENSG00000245275	SAP30L-AS1	3.7393	-0.367399	0.0244643	0.969871	lncRNA	386627	2041.29	44.9787	-1.61147	104	FALSE
ENSG00000132773	TOE1	2.89886	0.412584	0.0249109	0.982196	protein_coding	114034	1344	53.75	1.60361	12818	FALSE
ENSG00000227953	LINC01341	1.86852	-0.500073	0.0249258	0.982196	lncRNA	NA	1820.2	55.5214	-1.60335	105	FALSE
ENSG00000246089	AC016065.1	0.781529	0.778293	0.0250226	0.983042	lncRNA	100287015	1522.33	53.9085	1.60167	12817	FALSE
ENSG00000135678	CPM	1.8516	-0.508386	0.0251607	0.9855	protein_coding	1368	1623.15	42.96	-1.59928	106	FALSE
ENSG00000182580	EPHB3	2.73083	-0.420177	0.0253191	0.987213	protein_coding	2049	1734	62.2645	-1.59655	107	FALSE
ENSG00000161638	ITGA5	3.41996	-0.375211	0.0253559	0.987213	protein_coding	3678	1328.38	56.0252	-1.59592	108	FALSE
ENSG00000187210	GCNT1	5.94011	-0.326278	0.0254971	0.98976	protein_coding	2650	3490.83	40.3963	-1.59351	109	FALSE
ENSG00000167037	SGSM1	2.10002	-0.454927	0.0259815	1	protein_coding	129049	4387.5	55.3618	-1.58534	110	FALSE
ENSG00000137393	RNF144B	5.20525	-0.345819	0.0261098	1	protein_coding	255488	2744.5	43.0862	-1.5832	111	FALSE
ENSG00000228486	C2orf92	0.754834	-0.741504	0.0262834	1	protein_coding	728537	740.966	46.8401	-1.58032	112	FALSE
ENSG00000144749	LRIG1	5.52628	0.374591	0.027081	1	protein_coding	26018	2210.11	54.0546	1.56733	12816	FALSE
ENSG00000241015	TPM3P9	3.12605	0.394562	0.0282903	1	transcribed_processed_pseudogene	147804	1832.5	47.4761	1.54836	12815	FALSE
ENSG00000198342	ZNF442	1.2503	0.589033	0.0284444	1	protein_coding	79973	2233.4	41.954	1.546	12814	FALSE
ENSG00000153179	RASSF3	4.52603	0.34555	0.0285252	1	protein_coding	283349	1220.5	48.0677	1.54477	12813	FALSE
ENSG00000153885	KCTD15	5.21369	-0.341169	0.028529	1	protein_coding	79047	1244.67	59.6277	-1.54471	113	FALSE
ENSG00000184557	SOCS3	2.20467	-0.440856	0.0286839	1	protein_coding	9021	1547.5	61.874	-1.54236	114	FALSE
ENSG00000286431	BX842570.1	1.28292	-0.718075	0.0288995	1	lncRNA	NA	3009	45.7295	-1.53911	115	FALSE
ENSG00000164291	ARSK	1.71431	0.531304	0.028969	1	protein_coding	153642	1780.6	41.5703	1.53807	12812	FALSE
ENSG00000130701	RBBP8NL	2.73934	-0.428858	0.0290376	1	protein_coding	140893	2799	67.2026	-1.53704	116	FALSE
ENSG00000205978	NYNRIN	2.43131	0.421707	0.0292525	1	protein_coding	57523	4030	57.5806	1.53384	12811	FALSE
ENSG00000085552	IGSF9	3.4319	-0.370929	0.0295608	1	protein_coding	57549	3729	61.7324	-1.52928	117	FALSE
ENSG00000189227	C15orf61	1.90881	-0.517166	0.0299616	1	protein_coding	145853	1541.75	41.9167	-1.52344	118	FALSE
ENSG00000128596	CCDC136	0.675799	0.737112	0.0304314	1	protein_coding	64753	1545.27	54.7435	1.51668	12810	FALSE
ENSG00000175984	DENND2C	0.972954	0.670904	0.0315127	1	protein_coding	163259	3747.5	41.5744	1.50151	12809	FALSE
ENSG00000100842	EFS	1.20061	-0.596119	0.0320705	1	protein_coding	10278	2655.67	62.4325	-1.49389	119	FALSE
ENSG00000228020	HNRNPA1P46	2.22252	-0.502237	0.0321159	1	processed_pseudogene	NA	937	44.8239	-1.49328	120	FALSE
ENSG00000197959	DNM3	2.07386	-0.503854	0.0322501	1	protein_coding	26052	3560.88	42.128	-1.49147	121	FALSE
ENSG00000113916	BCL6	4.36273	0.349998	0.0322769	1	protein_coding	604	1763.64	51.0515	1.49111	12808	FALSE
ENSG00000166436	TRIM66	2.22054	-0.436693	0.0326444	1	protein_coding	9866	4208.8	50.7579	-1.48619	122	FALSE
ENSG00000117143	UAP1	6.47698	0.3195	0.0326812	1	protein_coding	6675	1534.43	42.2028	1.4857	12807	FALSE
ENSG00000246477	AF131216.1	0.943273	0.714849	0.0330159	1	lncRNA	101929290	5856	39.7712	1.48128	12806	FALSE
ENSG00000251095	AC093866.1	0.786394	0.678689	0.0331458	1	lncRNA	NA	1007.1	38.9534	1.47957	12805	FALSE
ENSG00000103876	FAH	5.36078	0.339944	0.0331872	1	protein_coding	2184	1367.21	53.6127	1.47903	12804	FALSE
ENSG00000271933	AL603756.1	0.701607	0.757966	0.0337588	1	lncRNA	NA	2163	51.595	1.47161	12803	FALSE
ENSG00000272654	AL358472.2	0.824699	0.761801	0.0338069	1	lncRNA	NA	1418	44.2172	1.471	12802	FALSE
ENSG00000138641	HERC3	1.09855	0.688031	0.0338702	1	protein_coding	8916	1778.11	44.4104	1.47018	12801	FALSE
ENSG00000286153	AP000331.1	1.16802	0.610665	0.0344086	1	lncRNA	NA	2061	40.9995	1.46333	12800	FALSE
ENSG00000206567	AC022007.1	1.65843	-0.536811	0.034487	1	lncRNA	NA	1217.71	56.1239	-1.46234	123	FALSE
ENSG00000158445	KCNB1	0.844019	0.674949	0.0346034	1	protein_coding	3745	2600.33	49.7158	1.46088	12799	FALSE
ENSG00000136895	GARNL3	2.34872	-0.410916	0.0347095	1	protein_coding	84253	1257.27	48.2104	-1.45955	124	FALSE
ENSG00000006747	SCIN	2.3214	-0.443985	0.034825	1	protein_coding	85477	1933.4	42.9296	-1.45811	125	FALSE
ENSG00000154122	ANKH	1.68713	-0.520356	0.0349981	1	protein_coding	56172	1735.11	47.2912	-1.45596	126	FALSE
ENSG00000278540	ACACA	7.24467	0.315427	0.0352314	1	protein_coding	31	2655.13	48.5704	1.45307	12798	FALSE
ENSG00000102886	GDPD3	3.50387	0.365735	0.0353372	1	protein_coding	79153	700.8	56.5639	1.45177	12797	FALSE
ENSG00000115526	CHST10	2.10839	0.43351	0.0358198	1	protein_coding	9486	837.083	52.7526	1.44588	12796	FALSE
ENSG00000235584	AC008268.1	2.4377	-0.406912	0.0358508	1	lncRNA	NA	1258	48.9825	-1.4455	127	FALSE
ENSG00000157613	CREB3L1	2.48014	-0.407126	0.0366802	1	protein_coding	90993	1130.33	58.7142	-1.43557	128	FALSE
ENSG00000259972	AC009120.2	1.26039	-0.662061	0.0367211	1	lncRNA	NA	1141.71	44.6321	-1.43508	129	FALSE
ENSG00000182993	C12orf60	1.40397	-0.632567	0.0369119	1	protein_coding	144608	1453.6	45.3908	-1.43283	130	FALSE
ENSG00000198225	FKBP1C	0.786172	0.706754	0.0369747	1	protein_coding	NA	1579	47.2451	1.4321	12795	FALSE
ENSG00000235174	RPL39P3	2.83996	-0.442571	0.0371218	1	processed_pseudogene	NA	156	41.6667	-1.43037	131	FALSE
ENSG00000134294	SLC38A2	6.55792	0.315368	0.0372426	1	protein_coding	54407	1408.43	38.6398	1.42896	12794	FALSE
ENSG00000187554	TLR5	3.32594	-0.37173	0.0376626	1	protein_coding	7100	2043.88	46.5354	-1.42409	132	FALSE
ENSG00000178445	GLDC	2.9646	0.400246	0.0383273	1	protein_coding	2731	1610.14	48.5673	1.41649	12793	FALSE
ENSG00000010310	GIPR	0.62764	-0.841631	0.0383617	1	protein_coding	2696	1505.78	59.0688	-1.4161	133	FALSE
ENSG00000121005	CRISPLD1	2.74349	0.40056	0.0387546	1	protein_coding	83690	1908.6	40.4799	1.41168	12792	FALSE
ENSG00000235123	DSCAM-AS1	4.90916	0.343741	0.0392816	1	lncRNA	100506492	1315	41.5209	1.40581	12791	FALSE
ENSG00000078295	ADCY2	2.11196	0.420623	0.0394677	1	protein_coding	108	2677.12	49.4047	1.40376	12790	FALSE
ENSG00000228492	RAB11FIP1P1	1.36993	-0.57559	0.0395556	1	processed_pseudogene	NA	1762	46.9921	-1.40279	134	FALSE
ENSG00000163659	TIPARP	6.90915	0.311941	0.0395884	1	protein_coding	25976	2911.14	41.3583	1.40243	12789	FALSE
ENSG00000154330	PGM5	3.84505	-0.348098	0.0398364	1	protein_coding	5239	1846.43	48.1857	-1.39972	135	FALSE
ENSG00000250138	AC139495.2	2.2751	-0.488464	0.0399474	1	unprocessed_pseudogene	NA	4437	60.3786	-1.39851	136	FALSE
ENSG00000157911	PEX10	4.3165	0.342007	0.0399535	1	protein_coding	5192	1473.67	60.9741	1.39845	12788	FALSE
ENSG00000187123	LYPD6	4.74685	0.333113	0.0403135	1	protein_coding	130574	2035.67	44.2607	1.39455	12787	FALSE
ENSG00000163898	LIPH	4.51811	-0.348457	0.0404178	1	protein_coding	200879	1479.8	45.7629	-1.39343	137	FALSE
ENSG00000279088	AC022400.6	1.63298	-0.491082	0.0406689	1	TEC	NA	1236	42.4757	-1.39074	138	FALSE
ENSG00000168994	PXDC1	0.678832	0.856672	0.041881	1	protein_coding	221749	1411.25	55.3233	1.37798	12786	FALSE
ENSG00000107957	SH3PXD2A	3.59767	-0.367767	0.0419863	1	protein_coding	9644	7867	54.932	-1.37689	139	FALSE
ENSG00000188818	ZDHHC11	1.09835	-0.634145	0.0424248	1	protein_coding	79844	1209.27	55.3375	-1.37238	140	FALSE
ENSG00000114737	CISH	4.42196	-0.348948	0.0424531	1	protein_coding	1154	3076	57.5748	-1.37209	141	FALSE
ENSG00000139289	PHLDA1	3.16487	-0.364127	0.042598	1	protein_coding	22822	6574.33	43.2946	-1.37061	142	FALSE
ENSG00000143748	NVL	7.67923	-0.311737	0.0428355	1	protein_coding	4931	1166.38	44.4433	-1.3682	143	FALSE
ENSG00000280099	AL603750.1	1.84457	0.51095	0.0429858	1	TEC	NA	1717	38.2062	1.36668	12785	FALSE
ENSG00000247708	STX18-AS1	1.95218	-0.456388	0.04348	1	lncRNA	100507266	2830.79	46.3308	-1.36171	144	FALSE
ENSG00000168405	CMAHP	1.67803	-0.478466	0.0437698	1	transcribed_unitary_pseudogene	NA	1151.53	42.8893	-1.35883	145	FALSE
ENSG00000107099	DOCK8	4.45091	0.331781	0.0438	1	protein_coding	81704	3174.29	48.8131	1.35853	12784	FALSE
ENSG00000160716	CHRNB2	1.32711	-0.528295	0.0447409	1	protein_coding	1141	2723.4	57.6852	-1.3493	146	FALSE
ENSG00000223478	AL441992.1	0.725038	0.644139	0.0454004	1	lncRNA	100506100	544	46.5074	1.34294	12783	FALSE
ENSG00000154856	APCDD1	0.914303	0.661579	0.0454874	1	protein_coding	147495	1481.17	54.9342	1.34211	12782	FALSE
ENSG00000227543	SPAG5-AS1	1.49608	0.51014	0.0457897	1	lncRNA	NA	1361.17	50.4959	1.33923	12781	FALSE
ENSG00000150672	DLG2	2.55684	-0.401962	0.0458486	1	protein_coding	1740	2205.34	44.1229	-1.33867	147	FALSE
ENSG00000117394	SLC2A1	7.28678	0.306051	0.0460163	1	protein_coding	6513	1377.47	55.9142	1.33709	12780	FALSE
ENSG00000026508	CD44	5.31438	-0.321888	0.0464701	1	protein_coding	960	1066.62	46.7522	-1.33283	148	FALSE
ENSG00000060971	ACAA1	4.28222	0.354203	0.0466521	1	protein_coding	30	1310.78	56.2855	1.33113	12779	FALSE
ENSG00000126803	HSPA2	1.15331	0.724563	0.0469928	1	protein_coding	3306	2874.67	48.7941	1.32797	12778	FALSE
ENSG00000272734	ADIRF-AS1	3.03087	0.365649	0.0473147	1	lncRNA	NA	2289	58.235	1.325	12777	FALSE
ENSG00000143450	OAZ3	1.55063	-0.540338	0.047765	1	protein_coding	51686	997.8	50.9822	-1.32089	149	FALSE
ENSG00000184588	PDE4B	0.8787	-0.6833	0.0482514	1	protein_coding	5142	1508.72	43.591	-1.31649	150	FALSE
ENSG00000155893	PXYLP1	3.37851	0.348889	0.0487486	1	protein_coding	92370	1783.53	47.6781	1.31204	12776	FALSE
ENSG00000069702	TGFBR3	1.82844	0.459957	0.0488738	1	protein_coding	7049	2830.36	45.7956	1.31092	12775	FALSE
ENSG00000125508	SRMS	2.91292	0.373132	0.0494032	1	protein_coding	6725	1516	66.3588	1.30624	12774	FALSE
ENSG00000164741	DLC1	0.985907	-0.685502	0.049923	1	protein_coding	10395	1902.72	48.4394	-1.3017	151	FALSE
ENSG00000171517	LPAR3	2.0714	0.420704	0.0515658	1	protein_coding	23566	2577	44.3151	1.28764	12773	FALSE
ENSG00000163141	BNIPL	1.44485	-0.602633	0.0517531	1	protein_coding	149428	1569.86	50.9237	-1.28606	152	FALSE
ENSG00000189007	ADAT2	1.4459	0.489375	0.0520166	1	protein_coding	134637	4473	39.1311	1.28386	12772	FALSE
ENSG00000168672	LRATD2	7.47675	-0.303786	0.0524077	1	protein_coding	157638	3721	48.7593	-1.28061	153	FALSE
ENSG00000143365	RORC	3.76576	-0.342824	0.0529814	1	protein_coding	6097	2394.88	55.3735	-1.27588	154	FALSE
ENSG00000169762	TAPT1	4.87597	-0.324292	0.0534143	1	protein_coding	202018	960.765	42.2396	-1.27234	155	FALSE
ENSG00000260912	AL158206.1	1.46493	-0.489548	0.0536029	1	lncRNA	NA	1965	36.743	-1.27081	156	FALSE
ENSG00000255561	FDXACB1	1.2141	0.524721	0.053797	1	protein_coding	91893	2197	45.2739	1.26924	12771	FALSE
ENSG00000175279	CENPS	1.42477	-0.493431	0.0539749	1	protein_coding	378708	679.8	47.3669	-1.26781	157	FALSE
ENSG00000235016	SEMA3F-AS1	0.830857	0.730369	0.0542324	1	lncRNA	100129060	1660	52.259	1.26574	12770	FALSE
ENSG00000185015	CA13	1.51404	0.487346	0.0545064	1	protein_coding	377677	1462	42.5718	1.26355	12769	FALSE
ENSG00000155380	SLC16A1	3.07517	0.354252	0.0548483	1	protein_coding	6566	1882	44.5347	1.26084	12768	FALSE
ENSG00000163251	FZD5	1.99915	0.412448	0.0549218	1	protein_coding	7855	7039	51.3425	1.26026	12767	FALSE
ENSG00000198064	NPIPB13	0.935412	-0.655156	0.0550719	1	protein_coding	613037	1224.43	51.9426	-1.25907	158	FALSE
ENSG00000167741	GGT6	3.79898	-0.337688	0.0552763	1	protein_coding	124975	1754.83	61.2689	-1.25746	159	FALSE
ENSG00000139144	PIK3C2G	1.83806	-0.540067	0.0555619	1	protein_coding	5288	3476.25	38.6264	-1.25522	160	FALSE
ENSG00000247903	AC024896.1	1.07565	0.627895	0.0561082	1	lncRNA	NA	2549	38.2111	1.25097	12766	FALSE
ENSG00000281641	SAMD12-AS1	0.941083	0.614424	0.0561788	1	lncRNA	NA	1742.2	43.2901	1.25043	12765	FALSE
ENSG00000178947	SMIM10L2A	1.81283	0.42535	0.0569569	1	protein_coding	399668	5230	57.4952	1.24445	12764	FALSE
ENSG00000143344	RGL1	0.68754	0.613645	0.057596	1	protein_coding	23179	4912.5	46.5751	1.23961	12763	FALSE
ENSG00000126653	NSRP1	3.098	0.365335	0.0576703	1	protein_coding	84081	985.647	43.1069	1.23905	12762	FALSE
ENSG00000232931	LINC00342	3.45205	-0.363817	0.0579971	1	lncRNA	NA	1824.08	41.5553	-1.23659	161	FALSE
ENSG00000245213	AC105285.1	1.05021	0.618077	0.0582128	1	lncRNA	101930370	1693.22	44.8127	1.23498	12761	FALSE
ENSG00000158406	H4C8	5.54329	0.310089	0.0582613	1	protein_coding	8365	1198	44.8525	1.23462	12760	FALSE
ENSG00000197375	SLC22A5	4.99048	0.317868	0.0582946	1	protein_coding	6584	2570.22	49.2089	1.23437	12759	FALSE
ENSG00000239899	RN7SL674P	0.794657	0.594448	0.0584735	1	misc_RNA	NA	275	54.1818	1.23304	12758	FALSE
ENSG00000173706	HEG1	0.649315	0.634213	0.0585979	1	protein_coding	57493	3126.14	49.7007	1.23212	12757	FALSE
ENSG00000143147	GPR161	3.39701	0.339567	0.0586286	1	protein_coding	23432	4237	51.0574	1.23189	12756	FALSE
ENSG00000267321	SNHG30	1.07589	0.536706	0.0591503	1	lncRNA	NA	1387	41.9611	1.22804	12755	FALSE
ENSG00000187678	SPRY4	2.91065	0.356472	0.0593722	1	protein_coding	81848	2810.83	52.5408	1.22642	12754	FALSE
ENSG00000142347	MYO1F	0.655818	0.645412	0.0594326	1	protein_coding	4542	981.545	58.8404	1.22598	12753	FALSE
ENSG00000228253	MT-ATP8	5.44992	-0.443792	0.0596854	1	protein_coding	4509	207	39.6135	-1.22413	162	FALSE
ENSG00000143434	SEMA6C	0.649827	-0.697632	0.0598536	1	protein_coding	10500	2223.6	63.3882	-1.22291	163	FALSE
ENSG00000122481	RWDD3	1.35606	0.512758	0.0604193	1	protein_coding	25950	925.429	38.3143	1.21882	12752	FALSE
ENSG00000233834	AC005083.1	0.831544	0.627835	0.0612314	1	lncRNA	100506098	694.333	42.0067	1.21303	12751	FALSE
ENSG00000179859	RNF227	0.948233	0.644818	0.0616127	1	protein_coding	284023	1941	51.3138	1.21033	12750	FALSE
ENSG00000134215	VAV3	4.84649	-0.322172	0.0619756	1	protein_coding	10451	1654.67	42.7478	-1.20778	164	FALSE
ENSG00000112972	HMGCS1	6.7617	0.301675	0.0619983	1	protein_coding	3157	1731.43	40.8333	1.20762	12749	FALSE
ENSG00000103316	CRYM	4.67461	0.319251	0.062036	1	protein_coding	1428	961.7	53.0207	1.20736	12748	FALSE
ENSG00000177337	DLGAP1-AS1	1.33251	0.654421	0.0621544	1	lncRNA	NA	914.714	50.1328	1.20653	12747	FALSE
ENSG00000140807	NKD1	2.03309	-0.398175	0.0624383	1	protein_coding	85407	6088	52.3379	-1.20455	165	FALSE
ENSG00000236008	LINC01814	0.696047	-0.679941	0.0625605	1	lncRNA	101929567	1775.83	49.8733	-1.2037	166	FALSE
ENSG00000147996	CBWD5	4.95446	0.32136	0.0627689	1	protein_coding	220869	1243.7	38.4314	1.20226	12746	FALSE
ENSG00000172175	MALT1	6.0524	0.313954	0.0631249	1	protein_coding	10892	2545.64	40.2543	1.1998	12745	FALSE
ENSG00000261884	AC040162.1	1.31927	0.502283	0.0634989	1	protein_coding	NA	3129	57.047	1.19723	12744	FALSE
ENSG00000241484	ARHGAP8	2.87297	-0.371332	0.0636521	1	protein_coding	23779	1115.5	57.478	-1.19619	167	FALSE
ENSG00000243449	C4orf48	2.27683	0.38768	0.064108	1	protein_coding	401115	455	73.8462	1.19309	12743	FALSE
ENSG00000105825	TFPI2	2.45974	0.3685	0.0647777	1	protein_coding	7980	973.167	44.2199	1.18857	12742	FALSE
ENSG00000179918	SEPHS2	5.95321	0.340751	0.065017	1	protein_coding	22928	2244	51.2032	1.18697	12741	FALSE
ENSG00000167840	ZNF232	2.50442	-0.362884	0.0655914	1	protein_coding	7775	1439	51.6852	-1.18315	168	FALSE
ENSG00000025434	NR1H3	3.05059	-0.342457	0.0663966	1	protein_coding	10062	978.714	58.9169	-1.17785	169	FALSE
ENSG00000170469	SPATA24	0.72821	-0.635768	0.0666019	1	protein_coding	202051	628	52.6388	-1.17651	170	FALSE
ENSG00000115641	FHL2	3.27929	0.342818	0.066632	1	protein_coding	2274	1628.25	51.0825	1.17632	12740	FALSE
ENSG00000183891	TTC32	1.33289	0.52247	0.0667917	1	protein_coding	130502	791.25	40.6635	1.17528	12739	FALSE
ENSG00000149609	C20orf144	1.09639	0.634278	0.0669148	1	protein_coding	128864	1388	61.4553	1.17448	12738	FALSE
ENSG00000198246	SLC29A3	2.62054	-0.354988	0.067776	1	protein_coding	55315	2232.15	56.079	-1.16892	171	FALSE
ENSG00000175414	ARL10	3.2273	-0.355254	0.0677768	1	protein_coding	285598	2957.25	47.5357	-1.16892	172	FALSE
ENSG00000127995	CASD1	5.36428	0.316057	0.0681632	1	protein_coding	64921	1653	36.6405	1.16645	12737	FALSE
ENSG00000130675	MNX1	1.0081	-0.565673	0.069045	1	protein_coding	3110	998.75	62.6408	-1.16087	173	FALSE
ENSG00000266094	RASSF5	3.59791	-0.334369	0.069252	1	protein_coding	83593	3017	51.8064	-1.15957	174	FALSE
ENSG00000170464	DNAJC18	1.75686	-0.4229	0.0693005	1	protein_coding	202052	1008.58	45.9721	-1.15926	175	FALSE
ENSG00000139679	LPAR6	1.25039	0.560512	0.0700003	1	protein_coding	10161	1271.44	39.0807	1.1549	12736	FALSE
ENSG00000239857	GET4	2.4029	0.37263	0.0703566	1	protein_coding	51608	1364.14	61.1268	1.1527	12735	FALSE
ENSG00000163093	BBS5	2.00706	0.407634	0.0704508	1	protein_coding	129880	1785.5	50.9008	1.15211	12734	FALSE
ENSG00000136099	PCDH8	1.012	-0.544882	0.0706578	1	protein_coding	5100	3180	58.9518	-1.15084	176	FALSE
ENSG00000123191	ATP7B	4.29882	0.320549	0.0708374	1	protein_coding	540	3481.81	51.2753	1.14974	12733	FALSE
ENSG00000270605	AL353622.1	2.09822	-0.394778	0.0710283	1	lncRNA	NA	1945	41.5938	-1.14857	177	FALSE
ENSG00000250644	AC068580.4	0.678117	0.64629	0.0712232	1	protein_coding	NA	1905.75	61.0783	1.14738	12732	FALSE
ENSG00000234028	EIF2AK3-DT	0.878064	-0.550853	0.0713469	1	lncRNA	NA	2632.5	43.7607	-1.14663	178	FALSE
ENSG00000196873	CBWD3	4.49192	0.316305	0.0721145	1	protein_coding	445571	1877.63	37.8108	1.14198	12731	FALSE
ENSG00000078018	MAP2	3.19037	-0.357925	0.0721675	1	protein_coding	4133	2551.76	44.2139	-1.14166	179	FALSE
ENSG00000260276	AC022167.2	0.995765	-0.56437	0.0721903	1	lncRNA	NA	1466	55.0136	-1.14152	180	FALSE
ENSG00000281490	CICP14	1.54064	-0.481654	0.0726715	1	processed_pseudogene	NA	2732	60.9444	-1.13864	181	FALSE
ENSG00000170006	TMEM154	2.56966	-0.373843	0.0726932	1	protein_coding	201799	3177.25	41.3801	-1.13851	182	FALSE
ENSG00000091129	NRCAM	2.30135	-0.415546	0.0727445	1	protein_coding	4897	2578.12	42.1285	-1.1382	183	FALSE
ENSG00000054690	PLEKHH1	2.98062	-0.341079	0.0727671	1	protein_coding	57475	1950.75	50.833	-1.13806	184	FALSE
ENSG00000110042	DTX4	4.18635	-0.333122	0.0730285	1	protein_coding	23220	2214	55.3975	-1.13651	185	FALSE
ENSG00000199377	RNU5F-1	1.04765	0.595497	0.0731586	1	snRNA	26828	117	35.0427	1.13573	12730	FALSE
ENSG00000157388	CACNA1D	5.01338	-0.31049	0.0740827	1	protein_coding	776	3176.63	48.9292	-1.13028	186	FALSE
ENSG00000239665	AL157392.3	3.09205	-0.354588	0.0741699	1	lncRNA	NA	814.696	46.299	-1.12977	187	FALSE
ENSG00000179010	MRFAP1	7.52723	0.294466	0.0741742	1	protein_coding	93621	1658	51.7973	1.12975	12729	FALSE
ENSG00000149527	PLCH2	1.96612	0.40541	0.0745797	1	protein_coding	9651	4410.75	65.4197	1.12738	12728	FALSE
ENSG00000162496	DHRS3	2.82822	-0.365792	0.07572	1	protein_coding	9249	1150.5	56.3016	-1.12079	188	FALSE
ENSG00000162733	DDR2	1.04439	0.507381	0.076749	1	protein_coding	4921	3165.44	43.8731	1.11493	12727	FALSE
ENSG00000129988	LBP	0.955956	0.563907	0.0773901	1	protein_coding	3929	1825	53.6438	1.11131	12726	FALSE
ENSG00000105137	SYDE1	2.05338	0.374592	0.0778649	1	protein_coding	85360	2250.4	64.7974	1.10866	12725	FALSE
ENSG00000247400	DNAJC3-DT	1.13755	0.563106	0.0778814	1	lncRNA	100289274	1839.75	43.1309	1.10857	12724	FALSE
ENSG00000178882	RFLNA	0.776085	0.603815	0.07798	1	protein_coding	144347;100533183	1624.2	62.7263	1.10802	12723	FALSE
ENSG00000137968	SLC44A5	1.30928	0.516527	0.0781311	1	protein_coding	204962	3007.67	38.69	1.10718	12722	FALSE
ENSG00000069493	CLEC2D	3.58846	-0.323714	0.0781474	1	protein_coding	29121	1089.81	39.2097	-1.10709	189	FALSE
ENSG00000286532	PARTICL	0.695603	0.577667	0.0782448	1	lncRNA	NA	1205	52.3651	1.10654	12721	FALSE
ENSG00000164626	KCNK5	1.3269	-0.457344	0.0782865	1	protein_coding	8645	3783	58.8686	-1.10631	190	FALSE
ENSG00000109265	CRACD	1.92043	-0.387476	0.078587	1	protein_coding	57482	2204.56	55.728	-1.10465	191	FALSE
ENSG00000286619	AC119673.2	1.37509	-0.47236	0.0786246	1	lncRNA	NA	2347.68	45.1354	-1.10444	192	FALSE
ENSG00000279631	AL158211.5	1.30476	0.501239	0.0791638	1	TEC	NA	2518	55.3217	1.10147	12720	FALSE
ENSG00000124357	NAGK	4.99056	0.311182	0.0792804	1	protein_coding	55577	1222.28	54.0456	1.10083	12719	FALSE
ENSG00000143816	WNT9A	5.17712	0.30628	0.0793878	1	protein_coding	7483	4005	59.7004	1.10025	12718	FALSE
ENSG00000144559	TAMM41	2.60765	-0.346668	0.0797283	1	protein_coding	132001	1258.08	47.0093	-1.09839	193	FALSE
ENSG00000165661	QSOX2	3.89031	-0.318438	0.0798917	1	protein_coding	169714	2676	53.793	-1.0975	194	FALSE
ENSG00000163430	FSTL1	0.964452	-0.763544	0.0799183	1	protein_coding	11167	1246.8	46.6394	-1.09735	195	FALSE
ENSG00000117266	CDK18	1.19235	-0.515784	0.0803382	1	protein_coding	5129	1243.48	60.9021	-1.09508	196	FALSE
ENSG00000259479	SORD2P	4.58055	0.310643	0.0811259	1	transcribed_unprocessed_pseudogene	653381	1323.5	49.0744	1.09084	12717	FALSE
ENSG00000167183	PRR15L	6.96612	0.2943	0.0813552	1	protein_coding	79170	1524	52.231	1.08961	12716	FALSE
ENSG00000224578	HNRNPA1P48	1.51111	0.429098	0.0816173	1	protein_coding	NA	1474.5	45.0661	1.08822	12715	FALSE
ENSG00000158457	TSPAN33	2.96632	0.331807	0.0819261	1	protein_coding	340348	1398.5	56.1494	1.08658	12714	FALSE
ENSG00000275342	PRAG1	3.06402	0.343224	0.0828847	1	protein_coding	157285	4742	62.0835	1.08153	12713	FALSE
ENSG00000106415	GLCCI1	3.23406	-0.331101	0.0829565	1	protein_coding	113263	1275.42	44.6717	-1.08115	197	FALSE
ENSG00000240204	SMKR1	1.98056	0.375603	0.0833849	1	protein_coding	100287482	696.5	51.9024	1.07891	12712	FALSE
ENSG00000166046	TCP11L2	3.40863	-0.328315	0.0833883	1	protein_coding	255394	1156	45.9862	-1.07889	198	FALSE
ENSG00000279253	AL121753.2	0.664648	-0.571619	0.0835378	1	TEC	NA	1461	54.0726	-1.07812	199	FALSE
ENSG00000139116	KIF21A	6.94975	0.293189	0.0836523	1	protein_coding	55605	3267.43	40.1801	1.07752	12711	FALSE
ENSG00000102879	CORO1A	4.63491	0.311707	0.0837174	1	protein_coding	11151	1137.41	63.0482	1.07718	12710	FALSE
ENSG00000168301	KCTD6	3.53016	-0.321267	0.0839217	1	protein_coding	200845	1197.5	41.517	-1.07613	200	FALSE
ENSG00000117281	CD160	0.958238	-0.555507	0.0845791	1	protein_coding	11126	1463.4	43.4604	-1.07274	201	FALSE
ENSG00000238117	AP000844.2	0.836219	-0.536134	0.0846644	1	lncRNA	NA	509	48.3301	-1.0723	202	FALSE
ENSG00000121236	TRIM6	0.940246	0.598719	0.0847672	1	protein_coding	117854	2012.5	44.7909	1.07177	12709	FALSE
ENSG00000110881	ASIC1	0.794096	-0.610443	0.0848142	1	protein_coding	41	2148	57.3195	-1.07153	203	FALSE
ENSG00000138411	HECW2	4.5967	-0.309061	0.0848583	1	protein_coding	57520	4045.53	43.9556	-1.07131	204	FALSE
ENSG00000064225	ST3GAL6	0.745803	0.606024	0.0851754	1	protein_coding	10402	1222.36	42.3713	1.06969	12708	FALSE
ENSG00000253284	AC092828.1	1.50242	0.481429	0.0856058	1	lncRNA	NA	5391	36.227	1.0675	12707	FALSE
ENSG00000249437	NAIP	5.04996	-0.31473	0.085739	1	protein_coding	4671	3678.3	42.188	-1.06682	205	FALSE
ENSG00000260588	AC027702.1	1.18775	-0.531788	0.0860699	1	lncRNA	NA	1770	57.1751	-1.06515	206	FALSE
ENSG00000101311	FERMT1	1.82124	-0.44299	0.0861839	1	protein_coding	55612	2938.75	46.7801	-1.06457	207	FALSE
ENSG00000111716	LDHB	0.895302	0.552211	0.0862204	1	protein_coding	3945	814.818	43.5903	1.06439	12706	FALSE
ENSG00000282851	BISPR	0.924562	-0.510952	0.086301	1	lncRNA	105221694	1003.83	49.8976	-1.06398	208	FALSE
ENSG00000111341	MGP	4.40573	-0.375918	0.0865454	1	protein_coding	4256	1020.75	40.289	-1.06276	209	FALSE
ENSG00000124496	TRERF1	3.73912	-0.338401	0.0866639	1	protein_coding	55809	5431.6	53.2955	-1.06216	210	FALSE
ENSG00000114270	COL7A1	1.80546	0.394161	0.0885768	1	protein_coding	1294	2025.6	64.4648	1.05268	12705	FALSE
ENSG00000149043	SYT8	3.78297	0.316192	0.0887097	1	protein_coding	90019	1313.64	66.8099	1.05203	12704	FALSE
ENSG00000108244	KRT23	2.49557	-0.352914	0.0890789	1	protein_coding	25984	1124.44	50.1581	-1.05023	211	FALSE
ENSG00000236859	NIFK-AS1	1.33835	-0.474298	0.0893723	1	lncRNA	254128	1423	44.5538	-1.0488	212	FALSE
ENSG00000155368	DBI	7.72313	0.295394	0.0895381	1	protein_coding	1622	687.583	50.806	1.04799	12703	FALSE
ENSG00000231160	KLF3-AS1	0.735528	-0.602462	0.0900303	1	lncRNA	NA	1526.88	45.1901	-1.04561	213	FALSE
ENSG00000141294	LRRC46	0.673772	-0.571384	0.0903803	1	protein_coding	90506	1340.4	52.5067	-1.04393	214	FALSE
ENSG00000182185	RAD51B	1.73333	-0.395965	0.0903885	1	protein_coding	5890	870	43.7692	-1.04389	215	FALSE
ENSG00000185261	KIAA0825	2.383	0.35217	0.0904992	1	protein_coding	285600	4318.33	36.6113	1.04336	12702	FALSE
ENSG00000287608	AC022137.4	0.726046	0.643709	0.0909442	1	lncRNA	NA	1901	44.2399	1.04122	12701	FALSE
ENSG00000224411	HSP90AA2P	1.31799	0.476413	0.0913563	1	processed_pseudogene	NA	2196	41.8033	1.03926	12700	FALSE
ENSG00000062716	VMP1	7.82744	0.292571	0.0914024	1	protein_coding	81671	1036.65	42.28	1.03904	12699	FALSE
ENSG00000124143	ARHGAP40	2.57209	0.337746	0.0915508	1	protein_coding	343578	1548.5	57.0391	1.03834	12698	FALSE
ENSG00000214719	AC005562.1	1.17111	0.474249	0.0919571	1	lncRNA	NA	1549	47.3352	1.03641	12697	FALSE
ENSG00000283162	AL390726.5	1.52969	-0.512654	0.0924118	1	transcribed_unprocessed_pseudogene	NA	1164	47.9668	-1.03427	216	FALSE
ENSG00000065485	PDIA5	3.21097	0.327281	0.0935658	1	protein_coding	10954	1071.62	51.044	1.02888	12696	FALSE
ENSG00000188739	RBM34	1.18424	0.466734	0.093581	1	protein_coding	23029	841.6	43.8213	1.02881	12695	FALSE
ENSG00000138650	PCDH10	1.08806	-0.521659	0.0936998	1	protein_coding	57575	4684	45.9792	-1.02826	217	FALSE
ENSG00000213281	NRAS	1.54055	-0.459913	0.0940838	1	protein_coding	4893	4326	37.4249	-1.02649	218	FALSE
ENSG00000076555	ACACB	5.47108	-0.301016	0.0948696	1	protein_coding	32	2571.53	53.763	-1.02287	219	FALSE
ENSG00000175920	DOK7	1.92584	0.367661	0.0958519	1	protein_coding	285489	1590.29	66.8793	1.0184	12694	FALSE
ENSG00000102543	CDADC1	1.36433	0.462017	0.0960308	1	protein_coding	81602	1065.17	44.2967	1.01759	12693	FALSE
ENSG00000253919	THAP12P7	1.10544	0.50036	0.0964082	1	processed_pseudogene	NA	2290	40.7424	1.01589	12692	FALSE
ENSG00000137193	PIM1	1.27567	0.448308	0.0967989	1	protein_coding	5292	1398.67	56.0772	1.01413	12691	FALSE
ENSG00000186395	KRT10	2.98377	0.333024	0.0970622	1	protein_coding	3858	1363	51.394	1.01295	12690	FALSE
ENSG00000197980	LEKR1	1.14364	0.472245	0.0971346	1	protein_coding	389170	1011.67	38.3855	1.01263	12689	FALSE
ENSG00000128849	CGNL1	0.819829	-0.591511	0.0971537	1	protein_coding	84952	2905.33	50.654	-1.01254	220	FALSE
ENSG00000165730	STOX1	3.01598	0.321539	0.0975482	1	protein_coding	219736	2473.6	47.4612	1.01078	12688	FALSE
ENSG00000187391	MAGI2	1.0901	-0.49382	0.0981881	1	protein_coding	9863	2325.86	46.2245	-1.00794	221	FALSE
ENSG00000198873	GRK5	0.768321	0.52221	0.0985897	1	protein_coding	2869	6032.5	53.3029	1.00617	12687	FALSE
ENSG00000250133	HOXC-AS2	1.63524	-0.404702	0.0987722	1	lncRNA	100874364	1297	60.4472	-1.00537	222	FALSE
ENSG00000126821	SGPP1	4.77693	0.30174	0.0990926	1	protein_coding	81537	3336	40.5875	1.00396	12686	FALSE
ENSG00000181031	RPH3AL	1.72992	0.395544	0.0993429	1	protein_coding	9501	924.636	60.1612	1.00286	12685	FALSE
ENSG00000277363	SRCIN1	2.72538	-0.329281	0.099665	1	protein_coding	80725	3458.11	64.2836	-1.00146	223	FALSE
ENSG00000080823	MOK	3.15055	-0.320396	0.100168	1	protein_coding	5891	1122.12	51.0616	-0.999272	224	FALSE
ENSG00000151929	BAG3	6.1306	0.29489	0.10089	1	protein_coding	9531	1853.5	58.2412	0.996152	12684	FALSE
ENSG00000127399	LRRC61	1.77107	0.388942	0.10158	1	protein_coding	65999	1651.67	64.6216	0.993192	12683	FALSE
ENSG00000214827	MTCP1	0.71519	-0.615773	0.101684	1	protein_coding	4515	1157.5	48.0562	-0.992748	225	FALSE
ENSG00000162105	SHANK2	5.83921	-0.300969	0.101949	1	protein_coding	22941	3410	52.5255	-0.991616	226	FALSE
ENSG00000108175	ZMIZ1	5.39101	-0.296508	0.102157	1	protein_coding	57178	4241.2	57.0735	-0.99073	227	FALSE
ENSG00000220804	LINC01881	1.42465	0.416913	0.102315	1	transcribed_unprocessed_pseudogene	NA	680.143	43.1842	0.990062	12682	FALSE
ENSG00000132825	PPP1R3D	5.81982	-0.294905	0.102399	1	protein_coding	5509	3643	49.7118	-0.989704	228	FALSE
ENSG00000167595	PROSER3	2.57657	-0.347799	0.103373	1	protein_coding	148137	1118.41	58.7177	-0.985591	229	FALSE
ENSG00000196843	ARID5A	1.77993	-0.373508	0.103621	1	protein_coding	10865	1790	64.3097	-0.984554	230	FALSE
ENSG00000198353	HOXC4	2.63665	-0.337204	0.103857	1	protein_coding	3221	1269	52.9288	-0.983563	231	FALSE
ENSG00000173226	IQCB1	4.07532	0.304518	0.104194	1	protein_coding	9657	1373	42.6074	0.982156	12681	FALSE
ENSG00000136114	THSD1	1.13256	-0.445935	0.104219	1	protein_coding	55901	3088.33	52.2612	-0.982052	232	FALSE
ENSG00000164920	OSR2	4.19873	-0.316325	0.104915	1	protein_coding	116039	1244.2	58.3588	-0.979161	233	FALSE
ENSG00000225345	SNX18P3	1.28397	0.452584	0.105266	1	transcribed_unprocessed_pseudogene	NA	1292.5	46.8085	0.977712	12680	FALSE
ENSG00000157514	TSC22D3	6.67121	0.288433	0.105318	1	protein_coding	1831	1078.24	55.0027	0.977497	12679	FALSE
ENSG00000135269	TES	5.64203	0.293815	0.105525	1	protein_coding	26136	1139.64	43.1717	0.976643	12678	FALSE
ENSG00000163207	IVL	2.19151	-0.353126	0.10616	1	protein_coding	3713	2152	58.6896	-0.974037	234	FALSE
ENSG00000143546	S100A8	2.68956	-0.324911	0.106205	1	protein_coding	6279	540	51.358	-0.973854	235	FALSE
ENSG00000162409	PRKAA2	2.61129	0.328567	0.106515	1	protein_coding	5563	9317.5	35.0309	0.97259	12677	FALSE
ENSG00000285638	AL138927.1	2.59157	-0.329957	0.107021	1	lncRNA	NA	2438	37.8999	-0.97053	236	FALSE
ENSG00000271976	AC012467.2	1.40512	-0.41646	0.107057	1	lncRNA	NA	2583	39.8374	-0.970384	237	FALSE
ENSG00000125434	SLC25A35	1.27563	-0.431033	0.107113	1	protein_coding	399512	1611.57	58.7182	-0.970156	238	FALSE
ENSG00000204323	SMIM5	3.69604	-0.308842	0.107314	1	protein_coding	643008	2184	59.8901	-0.969343	239	FALSE
ENSG00000248429	FAM198B-AS1	1.31764	0.416297	0.10732	1	lncRNA	285505	1864.4	44.0571	0.969318	12676	FALSE
ENSG00000261553	AL137782.1	1.36321	-0.511455	0.107381	1	lncRNA	NA	2257	42.5565	-0.969072	240	FALSE
ENSG00000129521	EGLN3	3.299	0.319205	0.107439	1	protein_coding	112399	1048.91	48.2406	0.968838	12675	FALSE
ENSG00000170293	CMTM8	2.98588	-0.32573	0.107625	1	protein_coding	152189	1082.5	52.7483	-0.968087	241	FALSE
ENSG00000165548	TMEM63C	4.24143	0.300821	0.108099	1	protein_coding	57156	1180.38	58.276	0.96618	12674	FALSE
ENSG00000198945	L3MBTL3	1.32472	0.462294	0.108133	1	protein_coding	84456	2208.7	42.1877	0.966042	12673	FALSE
ENSG00000114812	VIPR1	6.24567	0.290533	0.108551	1	protein_coding	7433	1445.29	58.0138	0.964367	12672	FALSE
ENSG00000141933	TPGS1	1.02095	0.587391	0.108655	1	protein_coding	91978	1993.5	65.1618	0.963952	12671	FALSE
ENSG00000275234	AC010503.5	1.73182	0.37379	0.108719	1	lncRNA	NA	688	47.5291	0.963693	12670	FALSE
ENSG00000137502	RAB30	4.49679	-0.3018	0.108825	1	protein_coding	27314	2592.88	39.2084	-0.963272	242	FALSE
ENSG00000136490	LIMD2	1.0222	0.528581	0.109755	1	protein_coding	80774	1142.58	65.4584	0.959574	12669	FALSE
ENSG00000260597	AC012531.1	1.19881	-0.468622	0.110357	1	lncRNA	NA	2680	51.194	-0.957198	243	FALSE
ENSG00000207233	SNORA37	1.74004	-0.399455	0.11107	1	snoRNA	677819	129	54.2636	-0.954402	244	FALSE
ENSG00000198369	SPRED2	4.55758	0.298327	0.111294	1	protein_coding	200734	1347.62	52.574	0.95353	12668	FALSE
ENSG00000239218	RPS20P22	0.8385	-0.511214	0.111608	1	transcribed_processed_pseudogene	NA	837.5	46.6269	-0.952305	245	FALSE
ENSG00000197329	PELI1	2.09696	-0.344235	0.11183	1	protein_coding	57162	1392.25	46.3279	-0.95144	246	FALSE
ENSG00000142798	HSPG2	3.27447	-0.30935	0.112282	1	protein_coding	3339	1834.67	63.4629	-0.94969	247	FALSE
ENSG00000204060	FOXO6	1.31701	-0.415776	0.112857	1	protein_coding	100132074	1937	71.9411	-0.94747	248	FALSE
ENSG00000228589	SPCS2P4	1.22214	0.440298	0.113101	1	processed_pseudogene	NA	681	45.9618	0.946532	12667	FALSE
ENSG00000227051	C14orf132	4.21684	-0.300851	0.113788	1	protein_coding	56967	2363.75	52.8715	-0.943905	249	FALSE
ENSG00000137501	SYTL2	6.38259	-0.288073	0.11513	1	protein_coding	54843	2263.07	42.2922	-0.93881	250	FALSE
ENSG00000105928	GSDME	1.38556	-0.426036	0.115484	1	protein_coding	1687	1473.79	49.101	-0.937479	251	FALSE
ENSG00000143013	LMO4	4.57291	0.297604	0.11551	1	protein_coding	8543	1942.5	45.0965	0.937379	12666	FALSE
ENSG00000169896	ITGAM	1.50375	-0.395515	0.116007	1	protein_coding	3684	1549.25	54.7442	-0.935517	252	FALSE
ENSG00000157890	MEGF11	1.83877	-0.361361	0.116244	1	protein_coding	84465	2052.6	53.0806	-0.934629	253	FALSE
ENSG00000235865	GSN-AS1	1.60059	-0.395732	0.116326	1	lncRNA	57000	4763	52.278	-0.934324	254	FALSE
ENSG00000135074	ADAM19	2.37531	-0.346981	0.116513	1	protein_coding	8728	3033.8	55.0794	-0.933624	255	FALSE
ENSG00000168772	CXXC4	2.20371	-0.342501	0.116706	1	protein_coding	80319	3020.67	39.1194	-0.932907	256	FALSE
ENSG00000170153	RNF150	2.00843	-0.349534	0.117582	1	protein_coding	57484	4123.83	46.696	-0.92966	257	FALSE
ENSG00000140284	SLC27A2	2.94328	-0.316802	0.118137	1	protein_coding	11001	1735.75	45.9888	-0.927614	258	FALSE
ENSG00000214776	AC092821.1	1.38455	-0.436223	0.118359	1	transcribed_unprocessed_pseudogene	NA	5107.67	41.5258	-0.926798	259	FALSE
ENSG00000128655	PDE11A	1.13796	-0.457435	0.118583	1	protein_coding	50940	1963.27	43.86	-0.925977	260	FALSE
ENSG00000169122	FAM110B	0.762559	-0.495512	0.118656	1	protein_coding	90362	1020.29	51.3722	-0.925709	261	FALSE
ENSG00000232859	LYRM9	1.26838	0.468076	0.119252	1	protein_coding	201229	1403.29	50.9824	0.923533	12665	FALSE
ENSG00000137834	SMAD6	3.76246	-0.306361	0.119356	1	protein_coding	4091	2326.4	60.11	-0.923157	262	FALSE
ENSG00000181143	MUC16	0.852256	-0.500248	0.119911	1	protein_coding	94025	11042.6	51.4498	-0.921141	263	FALSE
ENSG00000111666	CHPT1	4.47878	0.305454	0.12034	1	protein_coding	56994	1402.3	43.5071	0.919591	12664	FALSE
ENSG00000279759	AC118344.2	1.15928	-0.59057	0.120969	1	TEC	NA	4765	50.3043	-0.917327	264	FALSE
ENSG00000233725	NRAD1	1.97251	-0.348723	0.121152	1	lncRNA	121838	999.5	45.1059	-0.916669	265	FALSE
ENSG00000252690	AC105339.2	1.27758	0.460085	0.122265	1	lncRNA	NA	4325	38.1272	0.912696	12663	FALSE
ENSG00000206530	CFAP44	3.27617	-0.31857	0.122271	1	protein_coding	55779	2126.92	41.3743	-0.912675	266	FALSE
ENSG00000000457	SCYL3	5.49449	-0.291025	0.122349	1	protein_coding	57147	3185.8	43.3235	-0.912399	267	FALSE
ENSG00000237298	TTN-AS1	1.31681	-0.448699	0.122439	1	lncRNA	100506866;101927055	1109.97	43.3062	-0.91208	268	FALSE
ENSG00000186187	ZNRF1	4.13475	0.303289	0.123214	1	protein_coding	84937	2126.55	55.9337	0.90934	12662	FALSE
ENSG00000259820	AC083843.2	2.90354	-0.317389	0.123724	1	lncRNA	NA	6253	36.2066	-0.907545	269	FALSE
ENSG00000143494	VASH2	1.6737	-0.369378	0.123927	1	protein_coding	79805	1570.08	49.18	-0.906832	270	FALSE
ENSG00000177169	ULK1	4.31153	-0.30181	0.124176	1	protein_coding	8408	1840.57	64.1028	-0.905961	271	FALSE
ENSG00000251634	NAIPP4	3.77287	-0.301671	0.124216	1	unprocessed_pseudogene	NA	2851	43.5286	-0.905821	272	FALSE
ENSG00000232400	RAD17P1	1.45298	0.482099	0.124875	1	processed_pseudogene	NA	2042	38.4917	0.903526	12661	FALSE
ENSG00000214353	VAC14-AS1	1.55506	-0.391846	0.125153	1	lncRNA	100130894	3102.5	52.3046	-0.902558	273	FALSE
ENSG00000146530	VWDE	2.15474	0.364547	0.125224	1	protein_coding	221806	2935.25	42.7136	0.902312	12660	FALSE
ENSG00000204253	HNRNPCP2	1.30219	0.458354	0.125428	1	processed_pseudogene	NA	881	47.3326	0.901604	12659	FALSE
ENSG00000080802	CNOT4	4.30759	-0.295362	0.125462	1	protein_coding	4850	2297.5	43.181	-0.90149	274	FALSE
ENSG00000228519	AC097263.1	0.622658	0.556119	0.125561	1	processed_pseudogene	NA	606	50.6601	0.901145	12658	FALSE
ENSG00000037042	TUBG2	3.11862	-0.30755	0.125607	1	protein_coding	27175	1471.33	56.8645	-0.900987	275	FALSE
ENSG00000050438	SLC4A8	5.08857	-0.292069	0.125622	1	protein_coding	9498	2821.17	46.732	-0.900933	276	FALSE
ENSG00000155792	DEPTOR	2.07534	0.349958	0.125943	1	protein_coding	64798	1510.67	49.338	0.899825	12657	FALSE
ENSG00000134901	POGLUT2	1.50825	-0.408505	0.125954	1	protein_coding	79070	1284.75	43.3158	-0.899787	277	FALSE
ENSG00000105855	ITGB8	1.79599	-0.357303	0.126597	1	protein_coding	3696	4222.2	41.4665	-0.897576	278	FALSE
ENSG00000198435	NRARP	2.43819	0.320681	0.127155	1	protein_coding	441478	2641	59.22	0.895666	12656	FALSE
ENSG00000130518	IQCN	1.11753	-0.423935	0.127697	1	protein_coding	80726	2497.33	60.9539	-0.893818	279	FALSE
ENSG00000250571	GLI4	1.93948	-0.34011	0.127707	1	protein_coding	2738	961.909	67.0069	-0.893786	280	FALSE
ENSG00000204316	MRPL38	3.07369	0.312691	0.127964	1	protein_coding	64978	710.353	61.0219	0.892913	12655	FALSE
ENSG00000259673	IQCH-AS1	3.03411	-0.307689	0.128131	1	lncRNA	100506686	2651.4	42.1023	-0.892346	281	FALSE
ENSG00000159387	IRX6	0.873468	-0.526405	0.128185	1	protein_coding	79190	1765.5	61.0875	-0.892164	282	FALSE
ENSG00000196368	NUDT11	1.40058	0.458364	0.12838	1	protein_coding	55190	2381	42.5451	0.891502	12654	FALSE
ENSG00000115295	CLIP4	4.23105	0.296113	0.128659	1	protein_coding	79745	1671.75	41.5682	0.890558	12653	FALSE
ENSG00000200494	Y_RNA	1.30857	0.426682	0.128828	1	misc_RNA	NA	102	45.098	0.889989	12652	FALSE
ENSG00000137486	ARRB1	5.4388	0.294703	0.129224	1	protein_coding	408	1356.58	55.6484	0.888656	12651	FALSE
ENSG00000205426	KRT81	1.89978	0.347256	0.129253	1	protein_coding	3887	1717	62.6966	0.888559	12650	FALSE
ENSG00000161642	ZNF385A	3.03555	-0.309901	0.129359	1	protein_coding	25946	1378.4	62.9957	-0.888204	283	FALSE
ENSG00000232354	VIPR1-AS1	2.47419	0.336925	0.129722	1	lncRNA	NA	623.917	53.8088	0.886987	12649	FALSE
ENSG00000117318	ID3	7.14482	0.283976	0.129849	1	protein_coding	3399	821.667	56.9168	0.886561	12648	FALSE
ENSG00000019144	PHLDB1	3.70369	-0.303396	0.130121	1	protein_coding	23187	2526.86	58.4068	-0.885653	284	FALSE
ENSG00000138772	ANXA3	4.29424	-0.294164	0.130224	1	protein_coding	306	1092.5	43.341	-0.885309	285	FALSE
ENSG00000245573	BDNF-AS	1.10305	-0.435992	0.130366	1	lncRNA	497258	1622.42	42.036	-0.884834	286	FALSE
ENSG00000099994	SUSD2	0.664633	-0.552754	0.130623	1	protein_coding	56241	4055	63.2306	-0.883979	287	FALSE
ENSG00000111266	DUSP16	5.58004	0.288582	0.130858	1	protein_coding	80824	2004.33	47.1312	0.883201	12647	FALSE
ENSG00000100483	VCPKMT	2.11561	0.340266	0.131415	1	protein_coding	79609	1607.2	40.5052	0.881354	12646	FALSE
ENSG00000196376	SLC35F1	1.67212	0.400211	0.131585	1	protein_coding	222553	4795	43.9103	0.880792	12645	FALSE
ENSG00000233693	PBX1-AS1	0.947079	-0.550494	0.131662	1	lncRNA	100505795	1963	44.269	-0.880538	288	FALSE
ENSG00000169860	P2RY1	1.08197	0.485711	0.131818	1	protein_coding	5028	6309	40.4502	0.880024	12644	FALSE
ENSG00000205189	ZBTB10	5.5869	0.285712	0.131881	1	protein_coding	65986	6992.4	40.0149	0.879818	12643	FALSE
ENSG00000103148	NPRL3	3.1063	-0.316945	0.132337	1	protein_coding	8131	1595.38	60.9113	-0.878318	289	FALSE
ENSG00000203867	RBM20	5.35412	-0.288546	0.133372	1	protein_coding	282996	2312.75	51.1296	-0.874934	290	FALSE
ENSG00000119139	TJP2	2.52957	-0.320092	0.133508	1	protein_coding	9414	2853.1	50.6094	-0.874491	291	FALSE
ENSG00000215126	CBWD6	4.14301	0.295076	0.133554	1	protein_coding	644019	1568.72	37.5146	0.874342	12642	FALSE
ENSG00000221990	EXOC3-AS1	1.15557	0.433872	0.133652	1	lncRNA	NA	1638.5	55.8438	0.874025	12641	FALSE
ENSG00000143669	LYST	5.43296	-0.288	0.133692	1	protein_coding	1130	4354.08	39.6869	-0.873896	292	FALSE
ENSG00000148737	TCF7L2	3.76386	-0.301452	0.133763	1	protein_coding	6934	1723.47	48.4953	-0.873663	293	FALSE
ENSG00000197106	SLC6A17	1.22934	0.415321	0.134243	1	protein_coding	388662	3480	58.1609	0.872107	12640	FALSE
ENSG00000152475	ZNF837	0.787794	0.518989	0.134605	1	protein_coding	116412	1988.5	70.4551	0.87094	12639	FALSE
ENSG00000121316	PLBD1	2.32293	0.324165	0.13483	1	protein_coding	79887	1044.75	46.638	0.870214	12638	FALSE
ENSG00000285669	AC026979.4	0.872541	-0.458278	0.134844	1	lncRNA	NA	4587	40.0698	-0.870168	294	FALSE
ENSG00000246889	AP000487.1	1.67241	-0.357017	0.137844	1	lncRNA	NA	1182.67	49.3799	-0.860613	295	FALSE
ENSG00000188883	KLRG2	3.50894	0.298632	0.138617	1	protein_coding	346689	1653	66.0315	0.858184	12637	FALSE
ENSG00000073849	ST6GAL1	3.29954	-0.305273	0.138951	1	protein_coding	6480	1312.86	50.1264	-0.857137	296	FALSE
ENSG00000260121	AC138028.4	2.05724	0.330236	0.139244	1	lncRNA	NA	1845	59.187	0.856223	12636	FALSE
ENSG00000232043	AL133230.1	0.809782	-0.484778	0.139286	1	lncRNA	NA	4587	46.7408	-0.856091	297	FALSE
ENSG00000118507	AKAP7	0.731708	0.650772	0.139364	1	protein_coding	9465	1543	39.0653	0.855849	12635	FALSE
ENSG00000176887	SOX11	0.994181	-0.45817	0.139376	1	protein_coding	6664	9002	48.6114	-0.855812	298	FALSE
ENSG00000214313	AZGP1P1	2.23905	0.324516	0.140524	1	transcribed_unprocessed_pseudogene	646282	1041.5	55.1128	0.852251	12634	FALSE
ENSG00000239653	PSMD6-AS2	0.987269	0.456269	0.140881	1	lncRNA	100507062	2456	41.8567	0.851147	12633	FALSE
ENSG00000172345	STARD5	0.789723	0.515573	0.140892	1	protein_coding	80765	1756.67	50.5313	0.851113	12632	FALSE
ENSG00000254893	AC113404.3	1.54986	0.38317	0.141844	1	translated_processed_pseudogene	NA	555	38.1982	0.84819	12631	FALSE
ENSG00000281404	LINC01176	2.4042	-0.322336	0.141962	1	lncRNA	100506516	1925.33	38.6253	-0.847827	299	FALSE
ENSG00000113924	HGD	4.60136	0.294923	0.142097	1	protein_coding	3081	674.3	46.4482	0.847416	12630	FALSE
ENSG00000004838	ZMYND10	1.00217	0.463405	0.142569	1	protein_coding	51364	1041.89	60.0405	0.845973	12629	FALSE
ENSG00000134245	WNT2B	0.627686	-0.532282	0.142745	1	protein_coding	7482	6362.25	45.8603	-0.845438	300	FALSE
ENSG00000288349	AC139272.1	1.9666	-0.33583	0.142757	1	processed_pseudogene	NA	2970	60.4714	-0.845402	301	FALSE
ENSG00000069869	NEDD4	5.7537	0.287946	0.143272	1	protein_coding	4734	3713	38.1653	0.843839	12628	FALSE
ENSG00000153790	C7orf31	1.64965	-0.372873	0.143566	1	protein_coding	136895	1791.6	45.211	-0.842947	302	FALSE
ENSG00000160223	ICOSLG	2.36451	-0.317186	0.143694	1	protein_coding	23308	3301.8	59.1738	-0.842561	303	FALSE
ENSG00000214290	COLCA2	2.5453	-0.315264	0.143725	1	protein_coding	120376	1156.43	53.2057	-0.842467	304	FALSE
ENSG00000226784	PGAM4	2.57385	0.311446	0.144177	1	protein_coding	441531	1690	50.2367	0.841105	12627	FALSE
ENSG00000138311	ZNF365	0.585638	0.547205	0.14436	1	protein_coding	22891	2351.75	43.8503	0.840553	12626	FALSE
ENSG00000248593	DSTNP2	1.09847	0.452459	0.144452	1	transcribed_unprocessed_pseudogene	171220	810	43.8272	0.840276	12625	FALSE
ENSG00000179978	NAIPP2	4.69661	-0.290546	0.144623	1	unprocessed_pseudogene	NA	3544	42.6919	-0.839764	305	FALSE
ENSG00000169962	TAS1R3	0.899286	0.448859	0.145	1	protein_coding	83756	3475	65.9281	0.838632	12624	FALSE
ENSG00000005889	ZFX	6.35334	0.281458	0.145101	1	protein_coding	7543	2803.64	40.6842	0.838328	12623	FALSE
ENSG00000269934	AL353593.1	2.5668	-0.318075	0.145178	1	lncRNA	NA	3832.8	53.8875	-0.838099	306	FALSE
ENSG00000141314	RHBDL3	2.26131	-0.315378	0.145236	1	protein_coding	162494	2443.33	57.9127	-0.837925	307	FALSE
ENSG00000226887	ERVMER34-1	1.19592	-0.398724	0.145685	1	protein_coding	100288413	2289.67	45.4797	-0.836585	308	FALSE
ENSG00000171962	DRC3	0.80532	0.478153	0.146	1	protein_coding	83450	1185.61	53.6713	0.835648	12622	FALSE
ENSG00000204564	C6orf136	1.71402	0.357171	0.147366	1	protein_coding	221545	926.143	57.512	0.831601	12621	FALSE
ENSG00000184371	CSF1	0.71838	0.473953	0.147463	1	protein_coding	1435	1359.11	57.8319	0.831316	12620	FALSE
ENSG00000177595	PIDD1	1.79328	0.335925	0.147966	1	protein_coding	55367	2351.09	65.9539	0.829839	12619	FALSE
ENSG00000204176	SYT15	1.72039	-0.343138	0.148111	1	protein_coding	83849	2544.83	49.8395	-0.829414	309	FALSE
ENSG00000168143	FAM83B	4.69987	-0.290023	0.148363	1	protein_coding	222584	6244	37.7322	-0.828675	310	FALSE
ENSG00000115318	LOXL3	0.786433	0.496485	0.148423	1	protein_coding	84695	1926.9	57.3304	0.828498	12618	FALSE
ENSG00000168398	BDKRB2	2.16829	-0.317813	0.149033	1	protein_coding	624	4161.67	53.2159	-0.826719	311	FALSE
ENSG00000099625	CBARP	0.818993	0.437848	0.14916	1	protein_coding	255057	2295.71	72.4642	0.826348	12617	FALSE
ENSG00000149231	CCDC82	1.43136	0.430694	0.149252	1	protein_coding	79780	3235.2	35.4012	0.826079	12616	FALSE
ENSG00000121104	FAM117A	2.54759	-0.305277	0.14939	1	protein_coding	81558	898.583	59.3898	-0.825679	312	FALSE
ENSG00000023902	PLEKHO1	1.62838	0.347251	0.149397	1	protein_coding	51177	1322.89	55.745	0.825659	12615	FALSE
ENSG00000099308	MAST3	2.65401	-0.302412	0.149445	1	protein_coding	23031	1782	61.3244	-0.825518	313	FALSE
ENSG00000177675	CD163L1	1.84122	0.355447	0.149525	1	protein_coding	283316	1338.9	47.9498	0.825288	12614	FALSE
ENSG00000176809	LRRC37A3	3.96349	-0.293821	0.149836	1	protein_coding	374819	1991.92	47.4208	-0.824383	314	FALSE
ENSG00000108375	RNF43	1.01648	-0.467411	0.149917	1	protein_coding	54894	2956.62	54.8345	-0.82415	315	FALSE
ENSG00000276334	AL133243.2	1.43345	-0.37259	0.150248	1	lncRNA	NA	1621	32.8809	-0.823193	316	FALSE
ENSG00000154240	CEP112	1.53571	0.394826	0.151558	1	protein_coding	201134	1123.85	41.8339	0.81942	12613	FALSE
ENSG00000167653	PSCA	0.946695	0.454868	0.151826	1	protein_coding	8000	779.75	62.3277	0.818654	12612	FALSE
ENSG00000104356	POP1	4.1281	0.289522	0.151917	1	protein_coding	10940	2268.5	47.8179	0.818394	12611	FALSE
ENSG00000165271	NOL6	5.4703	0.285153	0.152964	1	protein_coding	65083	2811	56.8422	0.815409	12610	FALSE
ENSG00000227014	FKBP14-AS1	0.821405	-0.477067	0.153464	1	lncRNA	NA	1727	47.0469	-0.813994	317	FALSE
ENSG00000188505	NCCRP1	2.77725	-0.301974	0.153493	1	protein_coding	342897	1975	58.481	-0.813913	318	FALSE
ENSG00000008516	MMP25	0.980609	-0.425307	0.154606	1	protein_coding	64386	1545	66.2136	-0.810773	319	FALSE
ENSG00000068615	REEP1	2.13908	-0.320129	0.155236	1	protein_coding	65055	1779.92	45.3563	-0.809008	320	FALSE
ENSG00000125968	ID1	7.10195	0.285918	0.155574	1	protein_coding	3397	1108	58.2581	0.808062	12609	FALSE
ENSG00000091073	DTX2	2.39441	-0.312535	0.155818	1	protein_coding	113878	1111.95	61.9417	-0.807383	321	FALSE
ENSG00000141293	SKAP1	0.94351	0.416129	0.155828	1	protein_coding	8631	1015.25	48.1532	0.807355	12608	FALSE
ENSG00000204262	COL5A2	1.00814	0.406608	0.15626	1	protein_coding	1290	3697	48.2824	0.806151	12607	FALSE
ENSG00000185133	INPP5J	3.44882	-0.295044	0.157279	1	protein_coding	27124	1993.54	61.7688	-0.803329	322	FALSE
ENSG00000244398	AC116533.1	4.83207	-0.291251	0.157493	1	processed_pseudogene	NA	321	46.729	-0.802738	323	FALSE
ENSG00000124939	SCGB2A1	2.19952	0.3119	0.157514	1	protein_coding	4246	520	44.4231	0.802681	12606	FALSE
ENSG00000167889	MGAT5B	2.08236	-0.317665	0.158192	1	protein_coding	146664	2477.78	63.7265	-0.800814	324	FALSE
ENSG00000196639	HRH1	2.00977	-0.316629	0.158587	1	protein_coding	3269	2910.75	47.1013	-0.799733	325	FALSE
ENSG00000099860	GADD45B	3.76391	0.288779	0.159747	1	protein_coding	4616	865.571	59.3992	0.796566	12605	FALSE
ENSG00000143753	DEGS1	8.59646	-0.277488	0.159784	1	protein_coding	8560	1065	43.8873	-0.796466	326	FALSE
ENSG00000180764	PIPSL	0.797282	0.445242	0.16023	1	transcribed_processed_pseudogene	NA	3041.5	49.5808	0.795255	12604	FALSE
ENSG00000197594	ENPP1	5.69584	0.283929	0.160315	1	protein_coding	5167	2317.38	42.2623	0.795025	12603	FALSE
ENSG00000236824	BCYRN1	1.57182	-0.490554	0.160864	1	scRNA	618	200	53	-0.793542	327	FALSE
ENSG00000230844	ZNF674-AS1	0.962342	0.416113	0.161449	1	lncRNA	NA	1772	44.225	0.791964	12602	FALSE
ENSG00000042286	AIFM2	3.76675	0.296276	0.162314	1	protein_coding	84883	2475.75	54.7814	0.789645	12601	FALSE
ENSG00000173947	PIFO	1.97766	-0.319695	0.162457	1	protein_coding	128344	1873	43.2328	-0.789263	328	FALSE
ENSG00000138587	MNS1	0.941319	0.465063	0.162645	1	protein_coding	55329	1051	39.3593	0.788759	12600	FALSE
ENSG00000113108	APBB3	2.07652	0.310368	0.162813	1	protein_coding	10307	1344.29	59.04	0.788312	12599	FALSE
ENSG00000102934	PLLP	1.34989	0.383336	0.162979	1	protein_coding	51090	2117.8	50.628	0.787868	12598	FALSE
ENSG00000169403	PTAFR	3.68473	-0.287273	0.16383	1	protein_coding	5724	3241	53.1935	-0.785606	329	FALSE
ENSG00000258441	LINC00641	3.99532	-0.285038	0.164097	1	lncRNA	283624	3594	40.9432	-0.7849	330	FALSE
ENSG00000138759	FRAS1	0.7283	-0.505849	0.16446	1	protein_coding	80144	4626.43	49.5322	-0.783941	331	FALSE
ENSG00000185436	IFNLR1	1.51521	0.378997	0.164993	1	protein_coding	163702	1829	57.2663	0.782535	12597	FALSE
ENSG00000183145	RIPPLY3	2.33008	0.303193	0.165375	1	protein_coding	53820	1996.33	47.2199	0.781529	12596	FALSE
ENSG00000230606	AC092683.1	2.64517	-0.296904	0.165429	1	lncRNA	NA	976.333	41.6183	-0.781388	332	FALSE
ENSG00000185222	TCEAL9	3.46429	0.295268	0.165496	1	protein_coding	51186	1221.67	40.6003	0.781213	12595	FALSE
ENSG00000204856	FAM216A	1.66254	-0.362539	0.165497	1	protein_coding	29902	1174.17	46.3875	-0.781211	333	FALSE
ENSG00000257815	PRANCR	1.44236	0.354685	0.165574	1	lncRNA	101928062	1711.8	42.9782	0.781008	12594	FALSE
ENSG00000155846	PPARGC1B	2.83364	0.294624	0.166101	1	protein_coding	133522	3588.14	55.5241	0.779628	12593	FALSE
ENSG00000163209	SPRR3	0.783291	-0.435955	0.166323	1	protein_coding	6707	751.75	49.7173	-0.779046	334	FALSE
ENSG00000266680	AL135905.1	0.914233	0.445232	0.166734	1	lncRNA	NA	1404	45.2279	0.777975	12592	FALSE
ENSG00000170011	MYRIP	1.96253	-0.318052	0.166762	1	protein_coding	25924	3236.8	50.7322	-0.777903	335	FALSE
ENSG00000153721	CNKSR3	2.38064	-0.300678	0.167166	1	protein_coding	154043	5352	44.2862	-0.776853	336	FALSE
ENSG00000204778	CBWD4P	1.38587	0.413453	0.167248	1	unprocessed_pseudogene	NA	655	38.0153	0.77664	12591	FALSE
ENSG00000131711	MAP1B	1.57454	0.391558	0.167287	1	protein_coding	4131	3205.17	46.0246	0.776538	12590	FALSE
ENSG00000135318	NT5E	1.57328	-0.362027	0.167417	1	protein_coding	4907	1976.2	44.4894	-0.7762	337	FALSE
ENSG00000180263	FGD6	4.03357	-0.285138	0.167507	1	protein_coding	55785	3136.57	41.9885	-0.775968	338	FALSE
ENSG00000124549	BTN2A3P	0.741912	0.467052	0.167531	1	transcribed_unprocessed_pseudogene	54718	1598	49.7872	0.775906	12589	FALSE
ENSG00000126709	IFI6	1.5317	0.347104	0.167545	1	protein_coding	2537	820.667	56.1738	0.775869	12588	FALSE
ENSG00000204434	POTEKP	2.99154	-0.301911	0.167569	1	unprocessed_pseudogene	NA	3569	47.4643	-0.775806	339	FALSE
ENSG00000236432	MFF-DT	0.764028	0.498225	0.167897	1	lncRNA	NA	2931	41.7719	0.774957	12587	FALSE
ENSG00000178917	ZNF852	1.71246	-0.346994	0.1686	1	protein_coding	285346	1982	44.8915	-0.773142	340	FALSE
ENSG00000200795	RNU4-1	4.10138	0.36974	0.169269	1	snRNA	26835	141	48.227	0.771422	12586	FALSE
ENSG00000248527	MTATP6P1	5.78069	-0.290794	0.169303	1	unprocessed_pseudogene	NA	681	43.906	-0.771335	341	FALSE
ENSG00000256043	CTSO	3.8308	-0.287637	0.169498	1	protein_coding	1519	2903	39.7175	-0.770835	342	FALSE
ENSG00000144061	NPHP1	2.50272	-0.300845	0.16993	1	protein_coding	4867	3076.95	41.443	-0.769731	343	FALSE
ENSG00000061918	GUCY1B1	3.38776	-0.289352	0.170387	1	protein_coding	2983	2611.25	43.0254	-0.768562	344	FALSE
ENSG00000147041	SYTL5	2.57902	-0.295369	0.171237	1	protein_coding	94122	4727.5	42.623	-0.766403	345	FALSE
ENSG00000133116	KL	3.77356	0.286871	0.171727	1	protein_coding	9365	4114	48.4443	0.765161	12585	FALSE
ENSG00000268403	AC132192.2	1.22954	0.392664	0.171752	1	lncRNA	644656	1147	49.3461	0.765097	12584	FALSE
ENSG00000173013	CCDC96	1.05494	0.449741	0.172126	1	protein_coding	257236	2153	57.8727	0.764154	12583	FALSE
ENSG00000020181	ADGRA2	1.17408	-0.38971	0.172518	1	protein_coding	25960	4595	62.5027	-0.763166	346	FALSE
ENSG00000165879	FRAT1	2.88506	-0.29257	0.172789	1	protein_coding	10023	1639	60.6467	-0.762485	347	FALSE
ENSG00000241370	RPP21	1.20112	0.411281	0.173473	1	protein_coding	79897;202658	659.778	58.2014	0.760769	12582	FALSE
ENSG00000157999	ANKRD61	1.03708	-0.393341	0.174233	1	protein_coding	100310846	1423	48.208	-0.75887	348	FALSE
ENSG00000117385	P3H1	2.51759	0.293098	0.174419	1	protein_coding	64175	1586.36	56.0809	0.758407	12581	FALSE
ENSG00000247137	AP000873.2	1.7799	-0.323261	0.175395	1	lncRNA	NA	920.7	43.6516	-0.755983	349	FALSE
ENSG00000279453	Z99129.4	1.36919	0.348365	0.175519	1	TEC	NA	2435	38.4394	0.755676	12580	FALSE
ENSG00000258727	AL135999.1	1.59449	0.361085	0.175519	1	lncRNA	102724814	3243	56.6759	0.755675	12579	FALSE
ENSG00000226688	ENTPD1-AS1	1.33845	0.371842	0.175637	1	lncRNA	728558	2545.56	44.607	0.755383	12578	FALSE
ENSG00000267702	AP005131.6	1.13611	-0.394244	0.175938	1	lncRNA	NA	4215	48.4698	-0.75464	350	FALSE
ENSG00000173451	THAP2	3.22129	-0.288982	0.176257	1	protein_coding	83591	1566.25	34.1101	-0.753854	351	FALSE
ENSG00000168389	MFSD2A	2.8149	0.294279	0.176492	1	protein_coding	84879	1482.7	55.055	0.753275	12577	FALSE
ENSG00000163531	NFASC	0.934292	-0.423711	0.176624	1	protein_coding	23114	4462.48	55.2545	-0.75295	352	FALSE
ENSG00000130590	SAMD10	3.17225	-0.288613	0.176915	1	protein_coding	140700	1073.75	64.8894	-0.752237	353	FALSE
ENSG00000168899	VAMP5	1.47096	0.380431	0.176921	1	protein_coding	10791	612	58.4967	0.752219	12576	FALSE
ENSG00000113594	LIFR	2.73241	0.296857	0.177063	1	protein_coding	3977	2973.33	38.083	0.751872	12575	FALSE
ENSG00000231527	FAM27C	0.952731	0.447064	0.17713	1	lncRNA	105379444	1776	47.7997	0.751709	12574	FALSE
ENSG00000114805	PLCH1	4.14099	-0.281054	0.177167	1	protein_coding	23007	4863.67	44.3355	-0.751617	354	FALSE
ENSG00000169499	PLEKHA2	2.87267	-0.28869	0.177308	1	protein_coding	59339	1747.33	48.3213	-0.751271	355	FALSE
ENSG00000138617	PARP16	2.73838	-0.290914	0.177528	1	protein_coding	54956	1692.67	52.4419	-0.750733	356	FALSE
ENSG00000147100	SLC16A2	4.64394	-0.278698	0.178687	1	protein_coding	6567	3302.33	52.0642	-0.747908	357	FALSE
ENSG00000217716	RPS10P3	0.835859	0.574318	0.178692	1	processed_pseudogene	NA	494	53.2389	0.747896	12573	FALSE
ENSG00000256073	URB1-AS1	0.93114	0.393911	0.179229	1	lncRNA	84996	831	54.633	0.746591	12572	FALSE
ENSG00000266900	AC027514.1	0.736265	-0.486914	0.179389	1	lncRNA	NA	1603	34.3731	-0.746205	358	FALSE
ENSG00000206634	SNORA22	1.16077	-0.445705	0.179693	1	snoRNA	677807	134	41.0448	-0.74547	359	FALSE
ENSG00000158055	GRHL3	3.43721	-0.283189	0.179812	1	protein_coding	57822	1491.89	53.3626	-0.745181	360	FALSE
ENSG00000222489	SNORA79B	3.45067	-0.298375	0.180895	1	snoRNA	109616976	148	45.9459	-0.742573	361	FALSE
ENSG00000107731	UNC5B	2.83901	0.287856	0.181246	1	protein_coding	219699	6646	59.6976	0.741731	12571	FALSE
ENSG00000090857	PDPR	4.0604	-0.27976	0.181374	1	protein_coding	55066	2920.27	50.8545	-0.741425	362	FALSE
ENSG00000079691	CARMIL1	5.52471	0.278169	0.182548	1	protein_coding	55604	2394.8	45.5069	0.738624	12570	FALSE
ENSG00000259431	THTPA	2.64078	0.289357	0.182632	1	protein_coding	79178	1072.5	57.9604	0.738423	12569	FALSE
ENSG00000113396	SLC27A6	0.729142	0.434815	0.18273	1	protein_coding	28965	2146	43.5345	0.738189	12568	FALSE
ENSG00000075223	SEMA3C	7.83951	-0.272008	0.183065	1	protein_coding	10512	1318.11	42.426	-0.737396	363	FALSE
ENSG00000269313	MAGIX	2.02182	0.309757	0.183654	1	protein_coding	79917	1385	63.6021	0.736	12567	FALSE
ENSG00000170382	LRRN2	4.20815	-0.278144	0.183859	1	protein_coding	10446	3046	59.5043	-0.735514	364	FALSE
ENSG00000273654	AC020904.2	0.866537	0.453773	0.183994	1	transcribed_processed_pseudogene	NA	1535	50.2932	0.735196	12566	FALSE
ENSG00000232044	SILC1	1.10109	-0.400805	0.184705	1	lncRNA	NA	2756.65	44.4658	-0.733522	365	FALSE
ENSG00000158050	DUSP2	2.64678	0.293576	0.184707	1	protein_coding	1844	1229	63.3035	0.733517	12565	FALSE
ENSG00000114251	WNT5A	2.75559	-0.286811	0.185148	1	protein_coding	7474	2307.29	44.3626	-0.73248	366	FALSE
ENSG00000197444	OGDHL	1.15829	0.373252	0.185747	1	protein_coding	55753	2423.67	58.4926	0.731078	12564	FALSE
ENSG00000023171	GRAMD1B	0.887476	0.401136	0.185777	1	protein_coding	57476	2827.67	51.9156	0.731007	12563	FALSE
ENSG00000245750	DRAIC	1.3379	-0.351045	0.185881	1	lncRNA	145837	1670.93	47.106	-0.730765	367	FALSE
ENSG00000254389	RHPN1-AS1	1.12957	-0.457549	0.186039	1	lncRNA	78998	1918	56.048	-0.730395	368	FALSE
ENSG00000144136	SLC20A1	6.33758	0.273648	0.186397	1	protein_coding	6574	1222.89	44.4303	0.729562	12562	FALSE
ENSG00000173805	HAP1	0.919361	0.439428	0.186402	1	protein_coding	9001	2713.14	58.7405	0.729548	12561	FALSE
ENSG00000279407	AC007191.1	1.43917	-0.422589	0.18666	1	TEC	NA	2995	47.9132	-0.728949	369	FALSE
ENSG00000166743	ACSM1	0.983832	0.446408	0.186784	1	protein_coding	116285	1477	51.3992	0.72866	12560	FALSE
ENSG00000245694	CRNDE	5.88974	-0.276054	0.186816	1	lncRNA	643911;101927480	1678	38.6149	-0.728586	370	FALSE
ENSG00000254815	LMNTD2-AS1	1.87063	0.311323	0.186902	1	lncRNA	692247	953	62.3295	0.728387	12559	FALSE
ENSG00000101096	NFATC2	2.84279	-0.285329	0.187181	1	protein_coding	4773	4234.57	53.8459	-0.727738	371	FALSE
ENSG00000171843	MLLT3	3.38815	-0.282078	0.187189	1	protein_coding	4300	1722	40.4762	-0.727721	372	FALSE
ENSG00000062282	DGAT2	2.91131	-0.287256	0.187356	1	protein_coding	84649	1867.11	54.6001	-0.727331	373	FALSE
ENSG00000254531	FLJ20021	1.01374	0.396372	0.187448	1	lncRNA	90024	616	63.1494	0.727119	12558	FALSE
ENSG00000185950	IRS2	3.02419	0.286048	0.187709	1	protein_coding	8660	8156	58.6562	0.726514	12557	FALSE
ENSG00000065413	ANKRD44	2.65969	0.289275	0.188258	1	protein_coding	91526	2302.31	44.0294	0.725247	12556	FALSE
ENSG00000269887	AL391001.1	2.25692	-0.32663	0.188385	1	lncRNA	NA	715	33.1469	-0.724953	374	FALSE
ENSG00000172508	CARNS1	2.16679	-0.296275	0.189472	1	protein_coding	57571	2747	64.3663	-0.722455	375	FALSE
ENSG00000225265	TAF1A-AS1	0.818929	0.427382	0.189509	1	lncRNA	NA	1362.67	38.1605	0.72237	12555	FALSE
ENSG00000155760	FZD7	2.1442	0.297868	0.189869	1	protein_coding	8324	3859	52.7598	0.721546	12554	FALSE
ENSG00000227354	RBM26-AS1	1.27575	0.361985	0.190135	1	lncRNA	100505538	2167.38	39.1833	0.720937	12553	FALSE
ENSG00000202354	RNY3	2.03525	0.385227	0.190179	1	misc_RNA	6085	102	45.098	0.720838	12552	FALSE
ENSG00000228463	AP006222.1	0.849217	-0.408641	0.19021	1	transcribed_processed_pseudogene	NA	2235.33	44.4229	-0.720766	376	FALSE
ENSG00000277534	AC007996.1	3.20427	0.283557	0.190591	1	lncRNA	NA	2821	37.5399	0.719897	12551	FALSE
ENSG00000124074	ENKD1	3.38191	0.283004	0.19067	1	protein_coding	84080	932.571	64.9816	0.719718	12550	FALSE
ENSG00000011677	GABRA3	1.527	0.346204	0.190784	1	protein_coding	2556	1522	47.0434	0.719458	12549	FALSE
ENSG00000183722	LHFPL6	0.731598	0.51356	0.190789	1	protein_coding	10186	1987.67	51.7022	0.719446	12548	FALSE
ENSG00000152503	TRIM36	4.61123	0.278803	0.19105	1	protein_coding	55521	1529	42.8319	0.718854	12547	FALSE
ENSG00000186814	ZSCAN30	3.04881	-0.282667	0.191112	1	protein_coding	100101467	1834	45.5971	-0.718713	377	FALSE
ENSG00000106772	PRUNE2	2.17936	-0.296435	0.191169	1	protein_coding	158471	4079.67	44.3337	-0.718583	378	FALSE
ENSG00000204103	MAFB	3.26931	0.283588	0.191831	1	protein_coding	9935	3389	56.4178	0.717081	12546	FALSE
ENSG00000079819	EPB41L2	2.03829	0.315522	0.192784	1	protein_coding	2037	2105.82	44.2713	0.714929	12545	FALSE
ENSG00000154710	RABGEF1	1.42786	0.376764	0.192922	1	protein_coding	27342	2084.71	45.0353	0.714619	12544	FALSE
ENSG00000232860	SMG7-AS1	0.768825	-0.553395	0.193193	1	lncRNA	NA	1504.5	47.8232	-0.714009	379	FALSE
ENSG00000137843	PAK6	1.52211	0.338085	0.1943	1	protein_coding	56924;106821730	1547.35	61.1368	0.711527	12543	FALSE
ENSG00000257176	AC009318.1	1.26348	-0.365108	0.194741	1	lncRNA	100506606	2536.33	39.703	-0.710543	380	FALSE
ENSG00000065320	NTN1	1.26027	-0.350024	0.194877	1	protein_coding	9423	3343	61.8606	-0.710239	381	FALSE
ENSG00000201998	SNORA23	3.09819	0.31941	0.196366	1	snoRNA	677808	182	46.1538	0.706934	12542	FALSE
ENSG00000137842	TMEM62	5.49511	0.273228	0.196634	1	protein_coding	80021	892.133	45.5986	0.706341	12541	FALSE
ENSG00000184709	LRRC26	1.30035	0.379402	0.197054	1	protein_coding	389816	1209	74.6898	0.705414	12540	FALSE
ENSG00000185305	ARL15	3.0265	0.280681	0.197157	1	protein_coding	54622	1658.29	39.266	0.705187	12539	FALSE
ENSG00000226049	TLK2P1	0.953781	0.404928	0.197339	1	processed_pseudogene	NA	3192	42.8571	0.704787	12538	FALSE
ENSG00000286019	NOTCH2NLB	1.53373	0.325122	0.197396	1	protein_coding	100996763	1108	57.2202	0.704661	12537	FALSE
ENSG00000112425	EPM2A	2.09535	0.29525	0.197633	1	protein_coding	7957	1876	44.5267	0.704139	12536	FALSE
ENSG00000109881	CCDC34	2.16408	0.295639	0.197705	1	protein_coding	91057	1425.67	39.8176	0.703982	12535	FALSE
ENSG00000263266	RPS7P1	3.37614	-0.27966	0.198075	1	processed_pseudogene	NA	585	47.5214	-0.70317	382	FALSE
ENSG00000151790	TDO2	2.57473	-0.287827	0.198096	1	protein_coding	6999	1090.62	37.6619	-0.703125	383	FALSE
ENSG00000163683	SMIM14	8.31386	0.270612	0.19818	1	protein_coding	201895	1462.57	40.5548	0.70294	12534	FALSE
ENSG00000130956	HABP4	2.9441	0.2815	0.198217	1	protein_coding	22927	2701.67	49.1425	0.702858	12533	FALSE
ENSG00000156875	MFSD14A	1.59034	0.376847	0.198445	1	protein_coding	64645	1623	39.6488	0.702361	12532	FALSE
ENSG00000243199	AC115223.1	1.14344	0.36365	0.198518	1	processed_pseudogene	NA	870	46.4368	0.7022	12531	FALSE
ENSG00000008311	AASS	1.60983	0.328058	0.198579	1	protein_coding	10157	2853.57	41.4668	0.702067	12530	FALSE
ENSG00000196110	ZNF699	1.47256	0.359229	0.199093	1	protein_coding	374879	3127.67	42.4917	0.700944	12529	FALSE
ENSG00000108846	ABCC3	4.34351	-0.2759	0.200474	1	protein_coding	8714	1655.72	56.3299	-0.697943	384	FALSE
ENSG00000170439	METTL7B	1.79523	0.322218	0.200796	1	protein_coding	196410	1342	55.1043	0.697246	12528	FALSE
ENSG00000135424	ITGA7	0.729968	0.40949	0.200832	1	protein_coding	3679	1543.35	59.4583	0.697166	12527	FALSE
ENSG00000033327	GAB2	3.02417	-0.284064	0.200911	1	protein_coding	9846	2149.43	54.2669	-0.696997	385	FALSE
ENSG00000161847	RAVER1	2.40046	-0.288833	0.201117	1	protein_coding	125950	2203.86	64.3677	-0.696551	386	FALSE
ENSG00000140682	TGFB1I1	0.921663	0.447047	0.20114	1	protein_coding	7041	1415.06	61.228	0.696501	12526	FALSE
ENSG00000162552	WNT4	1.69167	-0.317299	0.201927	1	protein_coding	54361	1710	58.4211	-0.694806	387	FALSE
ENSG00000277117	FP565260.3	1.37725	-0.332801	0.20208	1	protein_coding	102723996	1690.2	60.7739	-0.694477	388	FALSE
ENSG00000287934	AP001885.3	1.094	-0.397016	0.20228	1	lncRNA	NA	1576	48.5406	-0.694048	389	FALSE
ENSG00000169905	TOR1AIP2	7.98969	0.269157	0.202363	1	protein_coding	163590	4111.83	40.7645	0.693869	12525	FALSE
ENSG00000168539	CHRM1	2.72424	-0.281396	0.203031	1	protein_coding	1128	1772.67	61.2448	-0.692438	390	FALSE
ENSG00000240489	SETP14	0.789209	0.412931	0.203139	1	processed_pseudogene	NA	873	41.8099	0.692206	12524	FALSE
ENSG00000099840	IZUMO4	0.689711	0.421884	0.204703	1	protein_coding	113177	1011.38	62.9525	0.688876	12523	FALSE
ENSG00000175449	RFESD	1.02754	0.41735	0.204723	1	protein_coding	317671	1421.62	38.3628	0.688833	12522	FALSE
ENSG00000172164	SNTB1	0.877844	-0.412809	0.205043	1	protein_coding	6641	3005.67	45.198	-0.688155	391	FALSE
ENSG00000079385	CEACAM1	0.592671	-0.493143	0.205169	1	protein_coding	634	1544.71	49.4405	-0.687889	392	FALSE
ENSG00000139910	NOVA1	0.991596	-0.431606	0.205305	1	protein_coding	4857	1928.31	39.9274	-0.6876	393	FALSE
ENSG00000169203	NPIPB12	1.4597	-0.341784	0.205348	1	protein_coding	440353	954	49.3594	-0.687509	394	FALSE
ENSG00000262877	AC110285.2	0.77141	-0.391748	0.205397	1	lncRNA	NA	985.333	62.4831	-0.687406	395	FALSE
ENSG00000138642	HERC6	1.2249	0.358701	0.205798	1	protein_coding	55008	1967.62	46.7505	0.686558	12521	FALSE
ENSG00000175832	ETV4	0.637931	-0.485898	0.205817	1	protein_coding	2118	1386.36	60.2951	-0.686518	396	FALSE
ENSG00000173065	FAM222B	3.01254	-0.277508	0.206007	1	protein_coding	55731	1359.6	55.433	-0.686117	397	FALSE
ENSG00000163873	GRIK3	2.34866	-0.287732	0.206064	1	protein_coding	2899	3388.5	55.8138	-0.685997	398	FALSE
ENSG00000179841	AKAP5	1.79341	0.316199	0.206242	1	protein_coding	9495	4544	37.0709	0.685623	12520	FALSE
ENSG00000055813	CCDC85A	1.13999	0.373859	0.207482	1	protein_coding	114800	4114	50.6563	0.68302	12519	FALSE
ENSG00000215154	AC141586.1	2.89335	-0.27919	0.207566	1	transcribed_unprocessed_pseudogene	652276	1177	55.5933	-0.682844	399	FALSE
ENSG00000184144	CNTN2	0.532965	-0.551553	0.207757	1	protein_coding	6900	2945.42	58.4564	-0.682444	400	FALSE
ENSG00000181350	LRRC75A	2.08576	0.288895	0.208015	1	protein_coding	388341	3020.67	55.5617	0.681905	12518	FALSE
ENSG00000185115	NSMCE3	3.83425	0.274065	0.208816	1	protein_coding	56160	4834	41.7667	0.680236	12517	FALSE
ENSG00000229939	AL589880.1	0.947091	0.379873	0.208842	1	processed_pseudogene	NA	287	43.554	0.680182	12516	FALSE
ENSG00000162645	GBP2	4.39515	-0.272383	0.209039	1	protein_coding	2634	3007.5	42.1613	-0.679773	401	FALSE
ENSG00000160352	ZNF714	1.00052	0.373086	0.209168	1	protein_coding	148206	2231.8	39.7482	0.679506	12515	FALSE
ENSG00000011332	DPF1	1.1353	-0.343835	0.209323	1	protein_coding	8193	1444.12	61.8411	-0.679183	402	FALSE
ENSG00000130589	HELZ2	4.64454	0.272624	0.209466	1	protein_coding	85441	3677.5	66.0866	0.678886	12514	FALSE
ENSG00000137628	DDX60	1.72987	0.3027	0.210196	1	protein_coding	55601	1500.33	38.4248	0.677375	12513	FALSE
ENSG00000256139	AC007637.1	0.858313	-0.407597	0.211299	1	lncRNA	NA	910	53.5165	-0.675103	403	FALSE
ENSG00000146674	IGFBP3	0.950804	0.408616	0.211581	1	protein_coding	3486	1319.45	51.5985	0.674523	12512	FALSE
ENSG00000175322	ZNF519	2.98541	-0.276385	0.211602	1	protein_coding	162655	2330.85	38.5928	-0.67448	404	FALSE
ENSG00000204947	ZNF425	1.28581	0.382049	0.211717	1	protein_coding	155054	1207.5	50.4762	0.674245	12511	FALSE
ENSG00000135048	CEMIP2	4.82532	0.270813	0.211815	1	protein_coding	23670	2195.15	43.6486	0.674043	12510	FALSE
ENSG00000205890	AC108134.1	2.16349	-0.282529	0.211927	1	lncRNA	100128770	3061	63.0186	-0.673814	405	FALSE
ENSG00000107282	APBA1	2.04996	0.286356	0.211968	1	protein_coding	320	3938	50.0085	0.67373	12509	FALSE
ENSG00000120693	SMAD9	0.776313	0.400099	0.212196	1	protein_coding	4093	2474.75	48.015	0.673262	12508	FALSE
ENSG00000136842	TMOD1	1.2632	0.378983	0.212545	1	protein_coding	7111	3028.67	45.7957	0.672549	12507	FALSE
ENSG00000223345	H2BP1	1.4235	0.399395	0.212573	1	transcribed_unprocessed_pseudogene	NA	566.5	53.3981	0.672491	12506	FALSE
ENSG00000240668	KRT8P36	2.83623	0.27737	0.212694	1	processed_pseudogene	NA	1440	56.5278	0.672245	12505	FALSE
ENSG00000287222	AC234917.3	1.01129	0.412072	0.212707	1	lncRNA	NA	2674	50.3366	0.672218	12504	FALSE
ENSG00000118513	MYB	4.6018	-0.2712	0.213133	1	protein_coding	4602	2579.05	44.3981	-0.67135	406	FALSE
ENSG00000104899	AMH	1.63661	0.313146	0.213148	1	protein_coding	268	1343	72.2015	0.671318	12503	FALSE
ENSG00000288075	AC108519.1	1.02096	-0.372814	0.213245	1	lncRNA	NA	1972	46.53	-0.67112	407	FALSE
ENSG00000279412	AC020763.3	1.19761	-0.413467	0.213545	1	TEC	NA	2904	57.2658	-0.67051	408	FALSE
ENSG00000072422	RHOBTB1	1.08096	0.354366	0.213761	1	protein_coding	9886	1761	45.3909	0.670072	12502	FALSE
ENSG00000149212	SESN3	4.906	0.270234	0.214219	1	protein_coding	143686	2442.33	40.5214	0.669143	12501	FALSE
ENSG00000124615	MOCS1	1.96598	0.285857	0.214258	1	protein_coding	4337	2253.78	55.9752	0.669062	12500	FALSE
ENSG00000261104	AC093904.4	2.89225	-0.276789	0.214263	1	lncRNA	NA	3273	50.8708	-0.669052	409	FALSE
ENSG00000185838	GNB1L	2.837	-0.277832	0.214299	1	protein_coding	54584	2028.33	63.7141	-0.66898	410	FALSE
ENSG00000179041	RRS1	3.52651	0.275371	0.214741	1	protein_coding	23212	1720	56.2791	0.668085	12499	FALSE
ENSG00000138757	G3BP2	7.77126	0.2679	0.215187	1	protein_coding	9908	1106.68	43.0399	0.667184	12498	FALSE
ENSG00000172215	CXCR6	0.940798	-0.444707	0.215747	1	protein_coding	10663	2049.75	48.4083	-0.666055	411	FALSE
ENSG00000227036	LINC00511	2.62939	-0.277279	0.215871	1	lncRNA	400619;100499467	1287.62	49.978	-0.665806	412	FALSE
ENSG00000273295	AP000350.6	1.47044	-0.315891	0.215965	1	lncRNA	NA	5637	50.4701	-0.665617	413	FALSE
ENSG00000162994	CLHC1	1.72396	-0.300264	0.216222	1	protein_coding	130162	1216.62	37.9805	-0.665099	414	FALSE
ENSG00000152495	CAMK4	0.729161	0.427986	0.216271	1	protein_coding	814	1837.15	42.5323	0.665002	12497	FALSE
ENSG00000159388	BTG2	5.72794	-0.268586	0.216364	1	protein_coding	7832	2002	51.2238	-0.664816	415	FALSE
ENSG00000104228	TRIM35	4.07959	0.270457	0.217148	1	protein_coding	23087	1610	55.0311	0.663244	12496	FALSE
ENSG00000105516	DBP	2.44964	-0.278835	0.217516	1	protein_coding	1628	2167.2	60.7143	-0.662509	416	FALSE
ENSG00000143382	ADAMTSL4	0.652953	-0.503705	0.217675	1	protein_coding	54507	3362.38	62.3629	-0.662192	417	FALSE
ENSG00000163701	IL17RE	4.44901	-0.270246	0.217787	1	protein_coding	132014	1621.82	59.9271	-0.661968	418	FALSE
ENSG00000087301	TXNDC16	4.43792	0.270435	0.218023	1	protein_coding	57544	1542.25	39.9416	0.661498	12495	FALSE
ENSG00000101276	SLC52A3	3.94976	-0.271539	0.218393	1	protein_coding	113278	2092.22	57.5252	-0.660762	419	FALSE
ENSG00000256663	AC112777.1	0.722421	0.425254	0.218462	1	processed_pseudogene	NA	1423	62.2628	0.660625	12494	FALSE
ENSG00000171262	FAM98B	3.14511	0.273771	0.218482	1	protein_coding	283742	2101	37.2799	0.660584	12493	FALSE
ENSG00000115657	ABCB6	2.55879	-0.276196	0.218867	1	protein_coding	10058	1240.69	55.8063	-0.659821	420	FALSE
ENSG00000162543	UBXN10	0.853491	0.385776	0.218869	1	protein_coding	127733	5562	46.6739	0.659817	12492	FALSE
ENSG00000159173	TNNI1	0.682628	-0.446499	0.218912	1	protein_coding	7135	2411.43	55.5569	-0.659731	421	FALSE
ENSG00000225067	RPL23AP2	4.61685	-0.273521	0.21905	1	processed_pseudogene	NA	466	48.927	-0.659457	422	FALSE
ENSG00000117242	PINK1-AS	0.782121	0.417196	0.21914	1	lncRNA	100861548	4443	51.0241	0.659278	12491	FALSE
ENSG00000285725	AC004967.2	1.15942	-0.398203	0.219673	1	lncRNA	NA	1910	42.4084	-0.658223	423	FALSE
ENSG00000260404	AC110079.1	1.52396	-0.315048	0.219959	1	transcribed_unprocessed_pseudogene	NA	2266.5	57.1145	-0.657659	424	FALSE
ENSG00000111799	COL12A1	1.58305	0.32669	0.220333	1	protein_coding	1303	5114.36	46.6174	0.65692	12490	FALSE
ENSG00000270049	AC009061.2	1.43804	-0.320109	0.220457	1	lncRNA	101927837	1371.43	50.0521	-0.656676	425	FALSE
ENSG00000184060	ADAP2	0.682164	0.443036	0.22057	1	protein_coding	55803	1098.27	54.5816	0.656453	12489	FALSE
ENSG00000108669	CYTH1	5.43521	0.269035	0.221125	1	protein_coding	9267	1831.12	53.8597	0.655362	12488	FALSE
ENSG00000198840	MT-ND3	7.63624	-0.277235	0.221676	1	protein_coding	4537	346	40.1734	-0.654282	426	FALSE
ENSG00000164687	FABP5	1.0854	-0.368329	0.221818	1	protein_coding	2171	749.25	42.8762	-0.654002	427	FALSE
ENSG00000247679	AC139795.2	0.969503	-0.384003	0.221851	1	lncRNA	NA	1733.67	50.4711	-0.653938	428	FALSE
ENSG00000270012	AC232271.1	1.13254	-0.425134	0.222132	1	lncRNA	NA	2715	49.5028	-0.653389	429	FALSE
ENSG00000229152	ANKRD10-IT1	1.33345	-0.367542	0.222357	1	lncRNA	NA	800	33.25	-0.652949	430	FALSE
ENSG00000197852	INKA2	1.83612	-0.310207	0.222866	1	protein_coding	55924	1929.6	54.8715	-0.651955	431	FALSE
ENSG00000171236	LRG1	0.997742	-0.385021	0.224544	1	protein_coding	116844	1588	57.2418	-0.648698	432	FALSE
ENSG00000198786	MT-ND5	8.04392	-0.281421	0.224942	1	protein_coding	4540	1812	44.9227	-0.647929	433	FALSE
ENSG00000204789	ZNF204P	1.07246	0.470407	0.225173	1	processed_pseudogene	NA	2397	37.5887	0.647483	12487	FALSE
ENSG00000163947	ARHGEF3	4.28454	-0.269602	0.225174	1	protein_coding	50650	1673.13	47.5714	-0.647481	434	FALSE
ENSG00000073331	ALPK1	3.7924	-0.270905	0.225189	1	protein_coding	80216	2188.05	44.856	-0.647453	435	FALSE
ENSG00000269386	RAB11B-AS1	1.24486	0.352579	0.225334	1	lncRNA	100507567	634	55.9937	0.647174	12486	FALSE
ENSG00000081026	MAGI3	5.82904	-0.266911	0.225582	1	protein_coding	260425	3779.33	45.4666	-0.646695	436	FALSE
ENSG00000258947	TUBB3	0.822317	-0.445203	0.225842	1	protein_coding	10381	928.333	61.9174	-0.646195	437	FALSE
ENSG00000186446	ZNF501	1.16926	0.370636	0.226225	1	protein_coding	115560	1868.5	41.4236	0.645459	12485	FALSE
ENSG00000152518	ZFP36L2	3.0144	0.271234	0.226473	1	protein_coding	678	3693	54.4002	0.644983	12484	FALSE
ENSG00000126561	STAT5A	1.4683	0.316033	0.227179	1	protein_coding	6776	1700.33	58.7777	0.643632	12483	FALSE
ENSG00000234678	ELF3-AS1	4.57769	-0.267931	0.22747	1	lncRNA	NA	2898	49.6894	-0.643077	438	FALSE
ENSG00000282508	LINC01002	0.602242	-0.470486	0.228215	1	lncRNA	NA	671.949	53.8884	-0.641656	439	FALSE
ENSG00000128342	LIF	3.47684	0.269224	0.228476	1	protein_coding	3976	2231.5	57.5846	0.64116	12482	FALSE
ENSG00000077616	NAALAD2	0.667116	0.433573	0.229188	1	protein_coding	10003	1874.2	37.6801	0.639807	12481	FALSE
ENSG00000267673	FDX2	0.937897	0.360252	0.229548	1	protein_coding	112812	711.286	63.4866	0.639127	12480	FALSE
ENSG00000171222	SCAND1	4.39923	0.268093	0.229561	1	protein_coding	51282	1333.33	63.85	0.639103	12479	FALSE
ENSG00000188185	LINC00265	2.76596	-0.276201	0.229672	1	lncRNA	NA	1388.08	49.1161	-0.638893	440	FALSE
ENSG00000144802	NFKBIZ	6.11331	-0.266145	0.230868	1	protein_coding	64332	1545.64	48.5413	-0.636637	441	FALSE
ENSG00000272732	AC004982.1	1.20403	0.344614	0.230895	1	lncRNA	NA	1655	32.9909	0.636585	12478	FALSE
ENSG00000136352	NKX2-1	0.711142	0.457752	0.231107	1	protein_coding	7080	1836.2	61.6926	0.636187	12477	FALSE
ENSG00000234996	AC098934.1	0.878811	-0.366381	0.231617	1	transcribed_processed_pseudogene	148709	1677	52.2958	-0.63523	442	FALSE
ENSG00000261642	AL713866.1	1.39561	0.466782	0.231989	1	lncRNA	NA	3125	41.024	0.634533	12476	FALSE
ENSG00000236830	CBR3-AS1	2.08691	-0.284007	0.23202	1	lncRNA	100506428	1134.56	50.1939	-0.634475	443	FALSE
ENSG00000188368	PRR19	0.748345	0.425927	0.232146	1	protein_coding	284338	1468.25	60.8888	0.634239	12475	FALSE
ENSG00000204623	ZNRD1ASP	2.13041	-0.281522	0.232153	1	transcribed_unitary_pseudogene	80862	2657.64	45.0434	-0.634227	444	FALSE
ENSG00000119725	ZNF410	2.01733	0.280314	0.232319	1	protein_coding	57862	1348.5	47.0028	0.633915	12474	FALSE
ENSG00000169087	HSPBAP1	1.56899	0.310441	0.233601	1	protein_coding	79663	1425.17	42.3108	0.631525	12473	FALSE
ENSG00000130222	GADD45G	1.77106	0.287012	0.233693	1	protein_coding	10912	912.667	65.924	0.631355	12472	FALSE
ENSG00000166920	C15orf48	0.870945	0.363597	0.23403	1	protein_coding	84419	663.5	44.6119	0.630728	12471	FALSE
ENSG00000177989	ODF3B	1.61036	-0.302146	0.234492	1	protein_coding	440836	838.667	70.1378	-0.629871	445	FALSE
ENSG00000175701	MTLN	2.97747	0.269614	0.23452	1	protein_coding	205251	984.333	52.7599	0.62982	12470	FALSE
ENSG00000132164	SLC6A11	0.547608	0.416017	0.234926	1	protein_coding	6538	2537.67	50.926	0.629068	12469	FALSE
ENSG00000197019	SERTAD1	4.24071	0.266508	0.235361	1	protein_coding	29950	2084	53.7428	0.628266	12468	FALSE
ENSG00000115841	RMDN2	1.6003	0.297606	0.235705	1	protein_coding	151393	1409	36.3911	0.627631	12467	FALSE
ENSG00000273084	AC092171.5	1.24454	0.3322	0.236231	1	lncRNA	NA	942	59.2357	0.626662	12466	FALSE
ENSG00000213085	CFAP45	1.55118	0.308084	0.236423	1	protein_coding	25790	1329.83	53.0768	0.62631	12465	FALSE
ENSG00000046653	GPM6B	1.45441	-0.320897	0.237276	1	protein_coding	2824	1460.82	43.6119	-0.624745	446	FALSE
ENSG00000179476	C14orf28	2.60612	0.271413	0.237293	1	protein_coding	122525	2012.5	35.7019	0.624716	12464	FALSE
ENSG00000196284	SUPT3H	0.629802	-0.435091	0.23762	1	protein_coding	8464	1986.86	40.1136	-0.624118	447	FALSE
ENSG00000167081	PBX3	2.80624	-0.267205	0.23771	1	protein_coding	5090	1536.79	45.3544	-0.623953	448	FALSE
ENSG00000133962	CATSPERB	3.16279	-0.266975	0.238259	1	protein_coding	79820	1240.62	38.6599	-0.62295	449	FALSE
ENSG00000129151	BBOX1	1.87848	-0.293822	0.238586	1	protein_coding	8424	1164.38	42.6194	-0.622356	450	FALSE
ENSG00000164056	SPRY1	2.89346	-0.266875	0.239125	1	protein_coding	10252	1721.11	46.346	-0.621374	451	FALSE
ENSG00000143995	MEIS1	2.38557	-0.269345	0.239381	1	protein_coding	4211	1624.18	44.1418	-0.62091	452	FALSE
ENSG00000280202	AC005831.1	2.58405	-0.270394	0.239439	1	TEC	NA	1697	38.6565	-0.620805	453	FALSE
ENSG00000196917	HCAR1	3.28951	-0.265947	0.23944	1	protein_coding	27198	4769	48.9411	-0.620803	454	FALSE
ENSG00000054277	OPN3	4.60463	-0.265143	0.239669	1	protein_coding	23596	1348.86	46.1872	-0.620389	455	FALSE
ENSG00000263563	UBBP4	1.64087	0.331434	0.239865	1	transcribed_unprocessed_pseudogene	23666	1265.67	51.6197	0.620032	12463	FALSE
ENSG00000114315	HES1	6.01937	0.264503	0.240109	1	protein_coding	3280	1292	50.7353	0.619591	12462	FALSE
ENSG00000126088	UROD	4.69076	0.265368	0.240416	1	protein_coding	7389	976.556	55.4709	0.619037	12461	FALSE
ENSG00000167968	DNASE1L2	0.562004	-0.418765	0.240663	1	protein_coding	1775	1348	65.999	-0.618591	456	FALSE
ENSG00000213300	HNRNPA3P6	0.689517	0.387318	0.240992	1	processed_pseudogene	NA	1006	43.9364	0.617997	12460	FALSE
ENSG00000136273	HUS1	3.92492	-0.265146	0.241644	1	protein_coding	3364	1127.75	44.5799	-0.616824	457	FALSE
ENSG00000123297	TSFM	1.84885	0.277556	0.242059	1	protein_coding	10102	1143.08	48.6695	0.616079	12459	FALSE
ENSG00000153714	LURAP1L	3.44153	-0.267135	0.242233	1	protein_coding	286343	1711	43.5418	-0.615767	458	FALSE
ENSG00000168282	MGAT2	1.30499	0.331878	0.24255	1	protein_coding	4247	2683	47.5214	0.615199	12458	FALSE
ENSG00000197417	SHPK	0.989622	0.344595	0.2426	1	protein_coding	23729	3788	55.491	0.615109	12457	FALSE
ENSG00000207142	Y_RNA	1.96652	0.347217	0.243033	1	misc_RNA	NA	102	45.098	0.614335	12456	FALSE
ENSG00000106025	TSPAN12	3.49057	-0.264936	0.243033	1	protein_coding	23554	1087.29	44.5934	-0.614335	459	FALSE
ENSG00000134802	SLC43A3	2.16103	0.271117	0.244645	1	protein_coding	29015	1031.38	53.7552	0.611463	12455	FALSE
ENSG00000168785	TSPAN5	3.32545	0.264579	0.244735	1	protein_coding	10098	1539.1	45.9294	0.611304	12454	FALSE
ENSG00000279662	AC131649.2	2.83335	0.268928	0.244771	1	TEC	NA	4439	41.8112	0.61124	12453	FALSE
ENSG00000239467	AC007405.3	1.09653	0.393736	0.245053	1	lncRNA	285141	1171.15	36.5386	0.610741	12452	FALSE
ENSG00000142396	ERVK3-1	3.25517	0.265628	0.245937	1	protein_coding	NA	1145.75	49.1272	0.609176	12451	FALSE
ENSG00000140859	KIFC3	2.08645	-0.268584	0.246145	1	protein_coding	3801	1310.09	62.177	-0.608809	460	FALSE
ENSG00000127129	EDN2	2.60836	-0.264845	0.246622	1	protein_coding	1907	666.4	60.3842	-0.607969	461	FALSE
ENSG00000055732	MCOLN3	2.0482	-0.268739	0.246721	1	protein_coding	55283	2543.5	40.1415	-0.607795	462	FALSE
ENSG00000160323	ADAMTS13	1.25193	0.332103	0.246739	1	protein_coding	11093	3165.44	63.5403	0.607762	12450	FALSE
ENSG00000214595	EML6	0.828644	0.359258	0.247015	1	protein_coding	400954	2712.33	47.3811	0.607277	12449	FALSE
ENSG00000108821	COL1A1	3.0788	-0.266552	0.247398	1	protein_coding	1277	1088.85	61.1939	-0.606605	463	FALSE
ENSG00000225920	RIMKLBP2	0.745071	-0.408671	0.247475	1	processed_pseudogene	NA	654	43.7309	-0.606469	464	FALSE
ENSG00000278768	BACE1-AS	1.85698	-0.277458	0.247498	1	lncRNA	NA	1959.33	47.5672	-0.606428	465	FALSE
ENSG00000110851	PRDM4	5.74903	0.263418	0.247648	1	protein_coding	11108	1567.17	50.7391	0.606165	12448	FALSE
ENSG00000127252	PLAAT1	1.10784	-0.344229	0.247875	1	protein_coding	57110	843	51.8782	-0.605768	466	FALSE
ENSG00000100302	RASD2	1.64447	0.28639	0.248046	1	protein_coding	23551	3447	60.9806	0.605467	12447	FALSE
ENSG00000278212	AC134878.2	0.992339	0.339904	0.24847	1	transcribed_unprocessed_pseudogene	NA	825	54.7071	0.604726	12446	FALSE
ENSG00000285867	BX470102.2	1.74141	-0.2802	0.24917	1	lncRNA	NA	3176	45.7494	-0.603504	467	FALSE
ENSG00000067601	PMS2P4	1.02796	0.337936	0.249296	1	transcribed_unprocessed_pseudogene	5382	627.5	48.3665	0.603285	12445	FALSE
ENSG00000213145	CRIP1	2.902	0.263416	0.249399	1	protein_coding	1396	1163.67	66.5998	0.603106	12444	FALSE
ENSG00000078804	TP53INP2	4.66286	-0.263031	0.249672	1	protein_coding	58476	2266	57.447	-0.602631	468	FALSE
ENSG00000163399	ATP1A1	8.5669	0.263058	0.249758	1	protein_coding	476	1540.18	49.1914	0.602481	12443	FALSE
ENSG00000255423	EBLN2	1.17751	0.39867	0.250193	1	protein_coding	55096	1679	41.751	0.601725	12442	FALSE
ENSG00000144847	IGSF11	0.959862	-0.37507	0.250359	1	protein_coding	152404	1980.2	46.2277	-0.601436	469	FALSE
ENSG00000204682	MIR1915HG	0.924315	0.344859	0.250749	1	lncRNA	399726	3799	54.5143	0.60076	12441	FALSE
ENSG00000276600	RAB7B	1.68391	-0.286835	0.25097	1	protein_coding	338382	2150.8	53.3662	-0.600378	470	FALSE
ENSG00000198556	ZNF789	2.15944	-0.266219	0.251106	1	protein_coding	285989	1336.17	47.6737	-0.600143	471	FALSE
ENSG00000204172	AGAP9	1.64968	-0.283867	0.251145	1	protein_coding	642517	2387	51.6548	-0.600076	472	FALSE
ENSG00000223797	ENTPD3-AS1	1.21502	-0.375336	0.251438	1	lncRNA	285266	1457.33	45.0023	-0.599569	473	FALSE
ENSG00000185920	PTCH1	3.03441	0.262456	0.252109	1	protein_coding	5727	2965.63	50.2735	0.598412	12440	FALSE
ENSG00000130748	TMEM160	2.96682	0.269058	0.252538	1	protein_coding	54958	655	72.2137	0.597673	12439	FALSE
ENSG00000109576	AADAT	2.07831	0.269413	0.252776	1	protein_coding	51166	1457.12	41.9834	0.597265	12438	FALSE
ENSG00000152049	KCNE4	2.3555	-0.263311	0.253084	1	protein_coding	23704	2099.5	48.321	-0.596735	474	FALSE
ENSG00000196466	ZNF799	2.5134	0.262099	0.25411	1	protein_coding	90576	2567.75	42.5567	0.594978	12437	FALSE
ENSG00000120690	ELF1	5.18735	0.262042	0.254211	1	protein_coding	1997	2458.4	41.4904	0.594805	12436	FALSE
ENSG00000134668	SPOCD1	3.30673	0.261709	0.254395	1	protein_coding	90853	1844.14	58.4282	0.594492	12435	FALSE
ENSG00000112039	FANCE	1.98589	0.268157	0.254721	1	protein_coding	2178	2563	58.4471	0.593936	12434	FALSE
ENSG00000183566	BPIFA4P	3.02264	0.261463	0.255059	1	transcribed_unprocessed_pseudogene	317716	779.5	48.3643	0.59336	12433	FALSE
ENSG00000183496	MEX3B	1.31465	-0.370292	0.255149	1	protein_coding	84206	3869	54.7816	-0.593207	475	FALSE
ENSG00000197757	HOXC6	1.87444	-0.270476	0.25538	1	protein_coding	3223	1372.5	53.0419	-0.592814	476	FALSE
ENSG00000101417	PXMP4	6.54651	0.262141	0.255597	1	protein_coding	11264	2552.67	51.7498	0.592444	12432	FALSE
ENSG00000278709	NKILA	3.03082	0.261246	0.255777	1	lncRNA	105416157	1581	55.3763	0.592139	12431	FALSE
ENSG00000251158	AC131392.2	1.94629	-0.27138	0.25627	1	unprocessed_pseudogene	NA	4332	60.988	-0.591301	477	FALSE
ENSG00000151474	FRMD4A	3.42809	-0.261222	0.256276	1	protein_coding	55691	1124.14	51.5313	-0.591292	478	FALSE
ENSG00000091428	RAPGEF4	0.795145	-0.40991	0.256528	1	protein_coding	11069	2022.33	42.9669	-0.590866	479	FALSE
ENSG00000158717	RNF166	2.45557	0.270811	0.256997	1	protein_coding	115992	1031.55	62.1486	0.590073	12430	FALSE
ENSG00000081059	TCF7	1.51035	-0.295772	0.257152	1	protein_coding	6932	1476.25	56.7993	-0.58981	480	FALSE
ENSG00000260261	AC124944.2	1.57523	-0.296926	0.25741	1	transcribed_unprocessed_pseudogene	NA	1750.5	47.3865	-0.589375	481	FALSE
ENSG00000196632	WNK3	2.24057	0.275037	0.257878	1	protein_coding	65267	6806.2	41.3094	0.588586	12429	FALSE
ENSG00000151552	QDPR	1.55415	0.335825	0.258051	1	protein_coding	5860	1020.44	52.2104	0.588294	12428	FALSE
ENSG00000104635	SLC39A14	5.28511	0.261289	0.258279	1	protein_coding	23516	1516.83	51.6372	0.587912	12427	FALSE
ENSG00000158747	NBL1	4.77305	0.260977	0.259011	1	protein_coding	4681;100532736	1300.79	62.2206	0.586682	12426	FALSE
ENSG00000267787	AC027097.2	1.59105	-0.299348	0.259108	1	lncRNA	NA	1482.6	46.2701	-0.586519	482	FALSE
ENSG00000102349	KLF8	2.96083	-0.260161	0.25937	1	protein_coding	11279	5148.17	42.4002	-0.586081	483	FALSE
ENSG00000243364	EFNA4	3.65932	0.260252	0.259476	1	protein_coding	1945	1134	58.348	0.585903	12425	FALSE
ENSG00000165186	PTCHD1	1.06578	0.339117	0.261278	1	protein_coding	139411	6809.5	42.1764	0.582897	12424	FALSE
ENSG00000168140	VASN	2.81046	-0.259374	0.26181	1	protein_coding	114990	2816	66.1932	-0.582013	484	FALSE
ENSG00000168679	SLC16A4	0.747047	0.397049	0.261873	1	protein_coding	9122	1885.4	40.8614	0.58191	12423	FALSE
ENSG00000251143	AP002490.1	1.14906	0.32186	0.262731	1	lncRNA	100128494	4233	54.4295	0.580489	12422	FALSE
ENSG00000134240	HMGCS2	1.91161	0.274105	0.262925	1	protein_coding	3158	1462.25	50.1966	0.580168	12421	FALSE
ENSG00000153404	PLEKHG4B	0.96223	0.331975	0.263158	1	protein_coding	153478	6913	57.9741	0.579783	12420	FALSE
ENSG00000231528	FAM225A	0.816196	-0.357033	0.263209	1	lncRNA	286333	5878	55.1803	-0.579699	485	FALSE
ENSG00000120278	PLEKHG1	2.41936	-0.259042	0.263803	1	protein_coding	57480	2728	46.1098	-0.57872	486	FALSE
ENSG00000142961	MOB3C	2.64775	0.25855	0.263978	1	protein_coding	148932	3048	55.561	0.578432	12419	FALSE
ENSG00000071242	RPS6KA2	3.13656	-0.258603	0.264202	1	protein_coding	6196	2026.54	55.7449	-0.578064	487	FALSE
ENSG00000013583	HEBP1	3.39592	0.258775	0.264447	1	protein_coding	50865	1038.4	49.0948	0.577662	12418	FALSE
ENSG00000204920	ZNF155	2.38179	-0.259192	0.264548	1	protein_coding	7711	1369.56	45.0998	-0.577496	488	FALSE
ENSG00000163364	LINC01116	0.835469	-0.364309	0.265104	1	lncRNA	NA	1299	45.612	-0.576584	489	FALSE
ENSG00000185404	SP140L	0.84266	-0.365067	0.265204	1	protein_coding	93349	1638.9	46.9461	-0.57642	490	FALSE
ENSG00000267322	SNHG22	2.03603	0.262178	0.265413	1	lncRNA	677769;103091864	898.667	52.2997	0.576077	12417	FALSE
ENSG00000201955	RNY3P1	0.788004	0.355309	0.265841	1	misc_RNA	NA	102	43.1373	0.575377	12416	FALSE
ENSG00000178966	RMI1	3.63698	0.257907	0.26632	1	protein_coding	80010	3360	35.4762	0.574596	12415	FALSE
ENSG00000178665	ZNF713	1.99586	-0.26715	0.266671	1	protein_coding	349075	2276.67	44.4729	-0.574025	491	FALSE
ENSG00000112394	SLC16A10	0.896149	-0.340813	0.266864	1	protein_coding	117247	4055.17	40.3888	-0.573709	492	FALSE
ENSG00000237423	LINC01522	1.28655	-0.304511	0.267004	1	lncRNA	NA	1524.2	50.0328	-0.573482	493	FALSE
ENSG00000178149	DALRD3	4.45824	0.259378	0.267135	1	protein_coding	55152	1426.13	59.6999	0.573269	12414	FALSE
ENSG00000214975	PPIAP29	0.697895	0.520862	0.267611	1	processed_pseudogene	NA	499	48.497	0.572497	12413	FALSE
ENSG00000166816	LDHD	2.90974	0.257424	0.267942	1	protein_coding	197257	1714.25	63.9492	0.57196	12412	FALSE
ENSG00000188732	FAM221A	2.30118	-0.258689	0.267976	1	protein_coding	340277	1720.12	41.2979	-0.571905	494	FALSE
ENSG00000079337	RAPGEF3	2.29124	-0.257252	0.268891	1	protein_coding	10411	2321.7	59.7536	-0.570424	495	FALSE
ENSG00000115112	TFCP2L1	1.76497	0.271236	0.269042	1	protein_coding	29842	4945	50.2629	0.57018	12411	FALSE
ENSG00000226287	TMEM191A	3.04307	0.256956	0.269298	1	transcribed_unprocessed_pseudogene	84222	798.455	64.306	0.569767	12410	FALSE
ENSG00000088727	KIF9	2.64574	0.256871	0.269382	1	protein_coding	64147	1634.92	51.3597	0.569631	12409	FALSE
ENSG00000106546	AHR	6.65076	0.260231	0.26987	1	protein_coding	196	2814.86	39.8853	0.568845	12408	FALSE
ENSG00000178538	CA8	1.6968	0.271083	0.26988	1	protein_coding	767	2441.75	40.9542	0.568829	12407	FALSE
ENSG00000198937	CCDC167	2.82008	-0.256394	0.270341	1	protein_coding	154467	572	56.6434	-0.568088	496	FALSE
ENSG00000204271	SPIN3	4.52638	-0.258547	0.270394	1	protein_coding	169981	2654.73	43.6604	-0.568004	497	FALSE
ENSG00000138400	MDH1B	0.848972	0.351154	0.271044	1	protein_coding	130752	1565.5	41.9248	0.566961	12406	FALSE
ENSG00000213742	ZNF337-AS1	0.957706	-0.376602	0.271426	1	lncRNA	102724826	1478.57	48.2126	-0.566348	498	FALSE
ENSG00000286261	AC022137.3	0.637127	0.420659	0.271742	1	protein_coding	NA	1238	46.6074	0.565843	12405	FALSE
ENSG00000196405	EVL	4.19116	-0.257845	0.271802	1	protein_coding	51466	1029.46	56.4415	-0.565748	499	FALSE
ENSG00000107949	BCCIP	5.31338	0.259057	0.272019	1	protein_coding	56647	1393	40.7035	0.5654	12404	FALSE
ENSG00000185477	GPRIN3	5.83179	-0.259343	0.27287	1	protein_coding	285513	10148.5	39.9566	-0.564045	500	FALSE
ENSG00000172748	ZNF596	2.12984	-0.256931	0.273346	1	protein_coding	169270	1305.46	44.0398	-0.563287	501	FALSE
ENSG00000198298	ZNF485	2.40714	-0.255256	0.27347	1	protein_coding	220992	1284.25	46.3889	-0.56309	502	FALSE
ENSG00000288585	AC010184.1	1.90315	-0.267071	0.273732	1	lncRNA	NA	5800	43.8793	-0.562674	503	FALSE
ENSG00000137936	BCAR3	5.41515	0.258896	0.274059	1	protein_coding	8412;723788	1738.83	51.7301	0.562155	12403	FALSE
ENSG00000212694	LINC01089	1.35452	0.282945	0.274063	1	lncRNA	338799	891.917	54.0129	0.56215	12402	FALSE
ENSG00000181029	TRAPPC5	0.722777	0.483439	0.274146	1	protein_coding	126003	1868.5	59.5531	0.562018	12401	FALSE
ENSG00000262814	MRPL12	3.43567	0.255684	0.274201	1	protein_coding	6182	1009	64.6184	0.56193	12400	FALSE
ENSG00000234171	RNASEH1-AS1	1.26873	-0.3098	0.274494	1	lncRNA	NA	2094.67	50.1432	-0.561467	504	FALSE
ENSG00000079435	LIPE	1.63787	-0.280056	0.274584	1	protein_coding	3991	1137.78	62.5293	-0.561325	505	FALSE
ENSG00000259319	AF111167.2	1.81933	-0.272945	0.274942	1	lncRNA	NA	2329	46.7583	-0.560759	506	FALSE
ENSG00000164574	GALNT10	7.376	-0.259551	0.27674	1	protein_coding	55568	2450.9	52.6664	-0.557927	507	FALSE
ENSG00000202538	RNU4-2	5.35371	0.292415	0.277022	1	snRNA	26834	141	45.3901	0.557485	12399	FALSE
ENSG00000106976	DNM1	2.79294	-0.254509	0.277329	1	protein_coding	1759	1537.86	59.0699	-0.557005	508	FALSE
ENSG00000153094	BCL2L11	3.81506	-0.25609	0.277695	1	protein_coding	10018	2256.39	46.7484	-0.556432	509	FALSE
ENSG00000285437	POLR2J3	1.88637	-0.259942	0.277924	1	protein_coding	548644	1401.22	50.6145	-0.556074	510	FALSE
ENSG00000174938	SEZ6L2	5.24827	-0.257506	0.278133	1	protein_coding	26470	2226.67	62.4501	-0.555747	511	FALSE
ENSG00000140471	LINS1	3.899	-0.256109	0.279135	1	protein_coding	55180	1308.79	40.1681	-0.554186	512	FALSE
ENSG00000260285	AL133367.1	1.25301	-0.294784	0.279163	1	lncRNA	NA	4063	56.8299	-0.554143	513	FALSE
ENSG00000233006	MIR3936HG	1.97093	0.256863	0.279378	1	lncRNA	553103	1177.5	50.2654	0.553808	12398	FALSE
ENSG00000230937	MIR205HG	1.90622	-0.260985	0.279527	1	lncRNA	642587	1002.07	49.2183	-0.553576	514	FALSE
ENSG00000126368	NR1D1	1.34909	-0.292185	0.27961	1	protein_coding	9572	2630	58.8593	-0.553447	515	FALSE
ENSG00000126947	ARMCX1	1.59002	0.273474	0.2799	1	protein_coding	51309	2125	45.1765	0.552997	12397	FALSE
ENSG00000251664	PCDHA12	2.45442	0.252946	0.279922	1	protein_coding	56137	4475.67	49.4526	0.552963	12396	FALSE
ENSG00000145014	TMEM44	2.17982	-0.256257	0.280365	1	protein_coding	93109	1338.71	58.2222	-0.552276	516	FALSE
ENSG00000233030	AC243772.2	1.28783	0.298641	0.280661	1	lncRNA	NA	3543	41.9419	0.551818	12395	FALSE
ENSG00000153898	MCOLN2	2.08501	0.254081	0.280769	1	protein_coding	255231	1674.33	44.1867	0.551651	12394	FALSE
ENSG00000179277	MEIS3P1	2.38879	0.252913	0.280819	1	processed_pseudogene	NA	958	61.0647	0.551574	12393	FALSE
ENSG00000144730	IL17RD	2.82691	-0.252613	0.280848	1	protein_coding	54756	2760.14	49.4488	-0.551529	517	FALSE
ENSG00000279332	AC090772.4	0.837121	0.335142	0.281584	1	TEC	NA	362	34.2541	0.550392	12392	FALSE
ENSG00000251432	LINC02615	0.977757	0.32739	0.281685	1	lncRNA	100507487	1235.62	42.1042	0.550236	12391	FALSE
ENSG00000142606	MMEL1	1.87637	-0.26011	0.281709	1	protein_coding	79258	1157.56	60.5778	-0.5502	518	FALSE
ENSG00000166333	ILK	2.72757	0.252818	0.282304	1	protein_coding	3611	1194.88	55.1365	0.549284	12390	FALSE
ENSG00000196730	DAPK1	4.09259	-0.255343	0.282349	1	protein_coding	1612	2461.63	51.8804	-0.549213	519	FALSE
ENSG00000134369	NAV1	5.09294	-0.256014	0.282815	1	protein_coding	89796	5129.7	51.2876	-0.548498	520	FALSE
ENSG00000224985	AL590714.1	0.976328	0.313543	0.283375	1	lncRNA	NA	379	49.6042	0.547639	12389	FALSE
ENSG00000049283	EPN3	6.02001	-0.258173	0.283408	1	protein_coding	55040	1195.78	63.3618	-0.547588	521	FALSE
ENSG00000158715	SLC45A3	2.20089	-0.251722	0.284324	1	protein_coding	85414	2919.5	57.3386	-0.546186	522	FALSE
ENSG00000167614	TTYH1	0.847248	-0.33874	0.284334	1	protein_coding	57348	1202.59	62.7421	-0.54617	523	FALSE
ENSG00000133135	RNF128	1.21833	0.341448	0.284558	1	protein_coding	79589	2098.67	38.723	0.54583	12388	FALSE
ENSG00000159905	ZNF221	0.970244	0.33624	0.284715	1	protein_coding	7638	1985.8	44.1837	0.545589	12387	FALSE
ENSG00000250903	GMDS-DT	2.31134	-0.251229	0.28482	1	lncRNA	NA	2432.06	47.3234	-0.54543	524	FALSE
ENSG00000154309	DISP1	4.65939	0.255102	0.285109	1	protein_coding	84976	1952.5	45.5924	0.544989	12386	FALSE
ENSG00000174607	UGT8	1.63332	0.276163	0.285446	1	protein_coding	7368	2305.33	40.6883	0.544476	12385	FALSE
ENSG00000197308	GATA3-AS1	1.42429	-0.288006	0.285501	1	lncRNA	399717	984.8	58.6109	-0.544393	525	FALSE
ENSG00000263272	AC004148.1	0.94014	0.314406	0.286138	1	lncRNA	NA	1938	43.6017	0.543425	12384	FALSE
ENSG00000106366	SERPINE1	0.78336	0.372261	0.286139	1	protein_coding	5054	3156	51.5209	0.543422	12383	FALSE
ENSG00000188856	RPSAP47	0.790774	-0.346243	0.286741	1	processed_pseudogene	NA	888	51.8018	-0.54251	526	FALSE
ENSG00000224699	LAMTOR5-AS1	1.7268	-0.265731	0.286917	1	lncRNA	NA	860.811	47.9363	-0.542243	527	FALSE
ENSG00000134253	TRIM45	3.25117	-0.252153	0.286962	1	protein_coding	80263	2246.4	53.3298	-0.542176	528	FALSE
ENSG00000258130	AC106782.1	2.48676	-0.250246	0.28716	1	transcribed_unprocessed_pseudogene	NA	725.5	60.7397	-0.541876	529	FALSE
ENSG00000169330	MINAR1	1.6754	-0.262563	0.287424	1	protein_coding	23251	6277.5	44.7232	-0.541476	530	FALSE
ENSG00000213693	SEC14L1P1	1.2476	-0.297977	0.287875	1	processed_pseudogene	NA	2181	50.0229	-0.540796	531	FALSE
ENSG00000182118	FAM89A	0.798798	0.350317	0.288004	1	protein_coding	375061	1354	50.5662	0.540601	12382	FALSE
ENSG00000217930	PAM16	1.40107	0.299037	0.288111	1	protein_coding	51025	580.667	59.0586	0.540441	12381	FALSE
ENSG00000142156	COL6A1	1.94776	0.252688	0.288279	1	protein_coding	1291	1796.86	63.6031	0.540188	12380	FALSE
ENSG00000167034	NKX3-1	1.46115	0.278087	0.289443	1	protein_coding	4824	1995.5	48.2586	0.538436	12379	FALSE
ENSG00000100583	SAMD15	1.29815	-0.290895	0.289526	1	protein_coding	161394	1488	46.0685	-0.538313	532	FALSE
ENSG00000109321	AREG	2.33299	0.249275	0.289886	1	protein_coding	374	984.333	41.9235	0.537773	12378	FALSE
ENSG00000163545	NUAK2	1.7822	0.261591	0.28995	1	protein_coding	81788	3391	57.0333	0.537676	12377	FALSE
ENSG00000230091	TMEM254-AS1	1.99232	0.253095	0.290007	1	lncRNA	NA	2403	49.0498	0.537592	12376	FALSE
ENSG00000232300	FAM215B	0.932971	-0.351002	0.290074	1	lncRNA	NA	2183	52.7256	-0.53749	533	FALSE
ENSG00000067177	PHKA1	5.15499	0.2554	0.290488	1	protein_coding	5255	5800	45.8034	0.536871	12375	FALSE
ENSG00000179532	DNHD1	3.07811	-0.251246	0.29064	1	protein_coding	144132	3179.33	55.6493	-0.536644	534	FALSE
ENSG00000173559	NABP1	3.2022	-0.25066	0.290812	1	protein_coding	64859	6323.38	38.8153	-0.536388	535	FALSE
ENSG00000250510	GPR162	1.25146	-0.283399	0.290838	1	protein_coding	27239	1331.57	61.9676	-0.536349	536	FALSE
ENSG00000181788	SIAH2	4.71232	0.252388	0.291289	1	protein_coding	6478	1063.33	57.5549	0.535676	12374	FALSE
ENSG00000166578	IQCD	0.882222	0.340834	0.291579	1	protein_coding	115811	1637	52.4333	0.535244	12373	FALSE
ENSG00000215769	ARHGAP27P1-BPTFP1-KPNA2P3	1.66779	-0.288465	0.29263	1	lncRNA	109286553	2025	57.037	-0.533682	537	FALSE
ENSG00000258920	FOXN3-AS1	1.14764	0.310369	0.292658	1	lncRNA	400236	1077	58.1244	0.53364	12372	FALSE
ENSG00000241399	CD302	2.11552	0.252236	0.293913	1	protein_coding	9936	3860	36.4573	0.531781	12371	FALSE
ENSG00000104081	BMF	5.10988	-0.250329	0.293975	1	protein_coding	90427	1395.7	56.6311	-0.53169	538	FALSE
ENSG00000072858	SIDT1	3.59736	-0.255711	0.294136	1	protein_coding	54847	1251.08	49.2973	-0.531451	539	FALSE
ENSG00000251602	AL928654.1	1.31786	-0.292579	0.294174	1	lncRNA	100507437	1260.75	59.8057	-0.531396	540	FALSE
ENSG00000169964	TMEM42	2.18372	0.248663	0.294195	1	protein_coding	131616	2024	53.0632	0.531365	12370	FALSE
ENSG00000224858	RPL29P11	1.346	-0.274766	0.294338	1	processed_pseudogene	NA	492	55.8943	-0.531154	541	FALSE
ENSG00000170222	ADPRM	1.76992	0.257607	0.294416	1	protein_coding	56985	1255	41.1554	0.531039	12369	FALSE
ENSG00000137404	NRM	1.94146	-0.24862	0.295666	1	protein_coding	11270	1362.44	58.3021	-0.529199	542	FALSE
ENSG00000176973	FAM89B	2.28606	-0.246771	0.296348	1	protein_coding	23625	1332.33	67.2504	-0.528198	543	FALSE
ENSG00000029639	TFB1M	2.36	-0.246703	0.296549	1	protein_coding	51106	794.556	43.8121	-0.527904	544	FALSE
ENSG00000226328	NUP50-DT	1.09927	0.305871	0.297272	1	lncRNA	100506714	1526.75	46.1929	0.526846	12368	FALSE
ENSG00000204177	BMS1P1	1.42157	-0.274565	0.297754	1	transcribed_unprocessed_pseudogene	399761	2813	42.7657	-0.526142	545	FALSE
ENSG00000165821	SALL2	1.18524	0.295945	0.297978	1	protein_coding	6297	2808.57	55.2187	0.525816	12367	FALSE
ENSG00000266074	BAHCC1	2.43967	-0.246102	0.298362	1	protein_coding	57597	4120.22	65.0828	-0.525256	546	FALSE
ENSG00000279765	AC013394.1	2.64703	-0.246175	0.298764	1	protein_coding	NA	2653.5	41.2474	-0.524672	547	FALSE
ENSG00000256235	SMIM3	1.3388	0.275355	0.298898	1	protein_coding	85027	1961	51.7083	0.524477	12366	FALSE
ENSG00000285331	AC090517.5	0.800494	0.410632	0.298982	1	lncRNA	145783	2282	50.9531	0.524355	12365	FALSE
ENSG00000263327	TAPT1-AS1	1.03397	-0.294663	0.299267	1	lncRNA	NA	1235.33	50.9174	-0.523941	548	FALSE
ENSG00000259865	AL390728.6	2.1752	-0.2454	0.300012	1	lncRNA	NA	1246	27.8491	-0.522862	549	FALSE
ENSG00000276291	FRG1HP	1.62268	0.261589	0.300176	1	transcribed_unprocessed_pseudogene	NA	740.2	48.8787	0.522624	12364	FALSE
ENSG00000280119	AC093642.2	0.943905	-0.312894	0.300188	1	TEC	285097	4805	49.7399	-0.522606	550	FALSE
ENSG00000100478	AP4S1	3.01419	-0.246631	0.300235	1	protein_coding	11154	1937.53	42.8793	-0.522539	551	FALSE
ENSG00000261613	AC093525.6	1.4196	-0.28013	0.300498	1	lncRNA	NA	2001	51.1244	-0.522158	552	FALSE
ENSG00000134709	HOOK1	5.3245	0.254555	0.300588	1	protein_coding	51361	1688.17	38.681	0.522028	12363	FALSE
ENSG00000152926	ZNF117	3.56946	-0.246602	0.301993	1	protein_coding	51351;109504726	4403	33.5737	-0.520004	553	FALSE
ENSG00000170608	FOXA3	5.57623	-0.253273	0.30216	1	protein_coding	3171	1230.5	61.601	-0.519763	554	FALSE
ENSG00000135736	CCDC102A	1.84417	-0.248026	0.302257	1	protein_coding	92922	1655	64.7734	-0.519624	555	FALSE
ENSG00000264538	SUZ12P1	2.86113	-0.245961	0.302261	1	transcribed_unprocessed_pseudogene	NA	921.286	46.1312	-0.519617	556	FALSE
ENSG00000269982	AC018809.2	1.1908	-0.314406	0.302365	1	lncRNA	NA	3823	46.1418	-0.519468	557	FALSE
ENSG00000182108	DEXI	2.65899	-0.243834	0.304366	1	protein_coding	28955	2360.5	56.6617	-0.516604	558	FALSE
ENSG00000014138	POLA2	1.98183	0.246456	0.30491	1	protein_coding	23649	1532	51.9419	0.515828	12362	FALSE
ENSG00000007402	CACNA2D2	1.90596	0.244951	0.305542	1	protein_coding	9254	4199.5	57.9325	0.514928	12361	FALSE
ENSG00000273680	AC009318.2	1.06288	-0.316593	0.30582	1	lncRNA	NA	651	36.7127	-0.514534	559	FALSE
ENSG00000172061	LRRC15	0.94423	-0.320616	0.305904	1	protein_coding	131578	4564.5	53.6861	-0.514415	560	FALSE
ENSG00000279649	AC020978.9	0.962827	-0.302769	0.306281	1	TEC	NA	2704	48.6317	-0.51388	561	FALSE
ENSG00000136161	RCBTB2	1.2075	0.277222	0.306455	1	protein_coding	1102	1972.71	45.0141	0.513634	12360	FALSE
ENSG00000174353	STAG3L3	2.25568	-0.24292	0.306542	1	transcribed_unprocessed_pseudogene	378108	1352	53.0695	-0.51351	562	FALSE
ENSG00000223459	TCAF1P1	3.55738	0.250008	0.306901	1	unprocessed_pseudogene	NA	2233	54.9485	0.513002	12359	FALSE
ENSG00000269044	AC024075.2	0.765861	0.355263	0.306958	1	lncRNA	NA	1473	46.7753	0.512921	12358	FALSE
ENSG00000237036	ZEB1-AS1	0.968225	0.396241	0.307293	1	lncRNA	220930	876.818	48.7818	0.512448	12357	FALSE
ENSG00000263004	AC007114.1	0.648825	-0.342241	0.30797	1	lncRNA	NA	710	49.4366	-0.511491	563	FALSE
ENSG00000259959	AC107068.1	1.60988	0.257301	0.30804	1	lncRNA	NA	4218	37.4822	0.511394	12356	FALSE
ENSG00000260035	AC051619.7	1.73484	0.377625	0.308447	1	lncRNA	NA	308	50	0.510819	12355	FALSE
ENSG00000261098	AP000766.1	1.24496	-0.274333	0.308738	1	lncRNA	NA	4140	34.9275	-0.51041	564	FALSE
ENSG00000182704	TSKU	3.04989	0.245262	0.308743	1	protein_coding	25987	1998	59.8198	0.510402	12354	FALSE
ENSG00000132938	MTUS2	1.17279	0.277993	0.308887	1	protein_coding	23281	1999.5	51.8546	0.5102	12353	FALSE
ENSG00000118363	SPCS2	4.47099	0.250249	0.308927	1	protein_coding	9789	1031.78	41.3956	0.510145	12352	FALSE
ENSG00000143590	EFNA3	3.24159	0.24673	0.309101	1	protein_coding	1944	1118.67	61.9785	0.5099	12351	FALSE
ENSG00000155099	PIP4P2	1.26039	0.271952	0.309131	1	protein_coding	55529	1020.83	43.9347	0.509858	12350	FALSE
ENSG00000240498	CDKN2B-AS1	1.55019	-0.259335	0.309161	1	lncRNA	100048912	1684.89	41.8361	-0.509816	565	FALSE
ENSG00000168646	AXIN2	1.13694	0.301788	0.30932	1	protein_coding	8313	1795.44	55.2324	0.509592	12349	FALSE
ENSG00000163132	MSX1	0.892622	0.305112	0.309485	1	protein_coding	4487	1224.5	59.7795	0.509361	12348	FALSE
ENSG00000104870	FCGRT	1.66861	-0.252887	0.309771	1	protein_coding	2217	1037.17	61.6423	-0.50896	566	FALSE
ENSG00000285103	AL451123.1	0.943421	-0.297883	0.309834	1	lncRNA	NA	5107	44.0963	-0.508871	567	FALSE
ENSG00000281026	N4BP2L2-IT2	2.23726	-0.244605	0.310035	1	lncRNA	116828	4890	38.0982	-0.508589	568	FALSE
ENSG00000198899	MT-ATP6	8.42771	-0.24374	0.310146	1	protein_coding	4508	681	44.1997	-0.508434	569	FALSE
ENSG00000102302	FGD1	1.93329	-0.244089	0.310533	1	protein_coding	2245	4343	62.169	-0.507892	570	FALSE
ENSG00000141068	KSR1	1.69138	-0.251018	0.310591	1	protein_coding	8844	1942.1	56.668	-0.507811	571	FALSE
ENSG00000173928	SWSAP1	1.63153	0.253836	0.310609	1	protein_coding	126074	1291.5	56.0588	0.507786	12347	FALSE
ENSG00000228613	AC141930.1	1.81805	0.244674	0.310794	1	lncRNA	NA	786	51.7812	0.507527	12346	FALSE
ENSG00000118804	STBD1	1.3763	0.266144	0.311889	1	protein_coding	8987	3420	48.8889	0.506	12345	FALSE
ENSG00000141738	GRB7	4.13076	-0.249084	0.312308	1	protein_coding	2886	1153.36	60.5066	-0.505417	572	FALSE
ENSG00000256751	PLBD1-AS1	1.28192	0.285147	0.312967	1	lncRNA	NA	2181.33	47.9829	0.504502	12344	FALSE
ENSG00000237491	LINC01409	1.34801	-0.275029	0.313114	1	lncRNA	105378580	1080.22	47.2879	-0.504297	573	FALSE
ENSG00000106665	CLIP2	2.20769	-0.240093	0.314826	1	protein_coding	7461	1924.25	62.0177	-0.501929	574	FALSE
ENSG00000242622	AC092910.3	1.18691	0.343603	0.315208	1	lncRNA	NA	1241	47.8378	0.501403	12343	FALSE
ENSG00000112981	NME5	1.0326	0.336667	0.315414	1	protein_coding	8382	632.5	36.469	0.501119	12342	FALSE
ENSG00000138134	STAMBPL1	0.982899	0.309262	0.315834	1	protein_coding	57559	1896.83	43.6078	0.500541	12341	FALSE
ENSG00000159167	STC1	1.96272	0.241141	0.316099	1	protein_coding	6781	2808	43.8212	0.500176	12340	FALSE
ENSG00000160145	KALRN	2.52427	-0.241946	0.316279	1	protein_coding	8997	3122.82	49.1208	-0.499929	575	FALSE
ENSG00000208892	SNORA49	4.30908	-0.239926	0.316752	1	snoRNA	677829	136	48.5294	-0.499281	576	FALSE
ENSG00000236438	FAM157A	0.693118	-0.363984	0.317358	1	transcribed_unprocessed_pseudogene	NA	2543	58.9199	-0.498451	577	FALSE
ENSG00000269352	PTOV1-AS2	0.76119	0.309457	0.317513	1	lncRNA	NA	610.333	62.2064	0.498238	12339	FALSE
ENSG00000112033	PPARD	3.00876	-0.23948	0.318084	1	protein_coding	5467	3303.6	58.6693	-0.497458	578	FALSE
ENSG00000277258	PCGF2	2.10923	-0.238611	0.318437	1	protein_coding	7703	1794.71	58.0116	-0.496976	579	FALSE
ENSG00000224888	AC138028.2	1.56356	0.252126	0.318464	1	lncRNA	NA	3033.5	64.8096	0.49694	12338	FALSE
ENSG00000113739	STC2	2.07825	-0.239193	0.318787	1	protein_coding	8614	1518	52.9249	-0.496499	580	FALSE
ENSG00000136371	MTHFS	1.91006	0.248342	0.318788	1	protein_coding	10588	1078.5	45.1089	0.496498	12337	FALSE
ENSG00000172671	ZFAND4	1.8028	0.24505	0.31893	1	protein_coding	93550	1925.44	42.6799	0.496305	12336	FALSE
ENSG00000124140	SLC12A5	1.0297	-0.320696	0.319081	1	protein_coding	57468	1405.88	57.3136	-0.496099	581	FALSE
ENSG00000278864	AC055811.4	1.92245	0.240875	0.319855	1	TEC	NA	1754	53.3637	0.495047	12335	FALSE
ENSG00000184988	TMEM106A	2.6295	-0.238891	0.320289	1	protein_coding	113277	1238.12	53.4881	-0.494458	582	FALSE
ENSG00000217801	AL390719.1	1.60998	0.248072	0.320542	1	transcribed_unprocessed_pseudogene	100288175	849	54.9863	0.494115	12334	FALSE
ENSG00000226711	FAM66C	3.11227	-0.243607	0.320553	1	lncRNA	NA	1290.7	49.1206	-0.4941	583	FALSE
ENSG00000278385	AC121338.2	0.915915	-0.295326	0.320664	1	lncRNA	NA	1744	49.4839	-0.49395	584	FALSE
ENSG00000128604	IRF5	2.52559	-0.237637	0.320765	1	protein_coding	3663	1396.28	59.6706	-0.493812	585	FALSE
ENSG00000233967	AL359715.1	1.08577	-0.325589	0.320993	1	lncRNA	NA	2262	39.1468	-0.493505	586	FALSE
ENSG00000006468	ETV1	1.14288	-0.299025	0.321524	1	protein_coding	2115	2329.61	39.9974	-0.492787	587	FALSE
ENSG00000279901	AC092117.2	0.859112	-0.327855	0.321856	1	TEC	NA	1659	47.2574	-0.492338	588	FALSE
ENSG00000126603	GLIS2	1.3139	-0.30853	0.32191	1	protein_coding	84662	4184.5	64.8465	-0.492266	589	FALSE
ENSG00000277758	FO681492.1	2.11356	-0.237025	0.322051	1	protein_coding	102724488	4492.67	49.028	-0.492075	590	FALSE
ENSG00000198053	SIRPA	1.79919	-0.240756	0.324273	1	protein_coding	140885	4304.5	55.2677	-0.48909	591	FALSE
ENSG00000218283	MORF4L1P1	2.25933	0.236259	0.324432	1	processed_pseudogene	NA	967	43.7435	0.488876	12333	FALSE
ENSG00000179967	PPP1R14BP3	1.0409	0.335499	0.324433	1	processed_pseudogene	NA	445	65.1685	0.488876	12332	FALSE
ENSG00000083223	TUT7	5.97371	0.252228	0.32504	1	protein_coding	79670	2960.29	40.3291	0.488064	12331	FALSE
ENSG00000143333	RGS16	3.26173	-0.240233	0.325376	1	protein_coding	6004	2408	53.1561	-0.487614	592	FALSE
ENSG00000240086	AC092969.1	1.64723	-0.244763	0.326411	1	lncRNA	NA	1819.4	44.5916	-0.486235	593	FALSE
ENSG00000116191	RALGPS2	6.56035	-0.253435	0.3265	1	protein_coding	55103	2133.44	37.9303	-0.486117	594	FALSE
ENSG00000187049	TMEM216	2.01547	0.236879	0.326638	1	protein_coding	51259	865.6	51.3401	0.485933	12330	FALSE
ENSG00000121552	CSTA	1.44013	-0.271314	0.326954	1	protein_coding	1475	782.5	37.1885	-0.485514	595	FALSE
ENSG00000279467	AP000350.7	1.29608	-0.305627	0.326968	1	lncRNA	NA	8030	49.3773	-0.485494	596	FALSE
ENSG00000216866	RPS2P55	2.62717	0.239665	0.327015	1	processed_pseudogene	NA	883	60.8154	0.485433	12329	FALSE
ENSG00000179082	C9orf106	2.2059	0.235652	0.327532	1	lncRNA	NA	3145	53.9905	0.484747	12328	FALSE
ENSG00000230280	HNRNPA1P59	0.931411	-0.335148	0.327774	1	processed_pseudogene	NA	918	46.2963	-0.484426	597	FALSE
ENSG00000276255	LINC02809	1.40761	-0.268263	0.327816	1	lncRNA	100506571	2640	56.0038	-0.48437	598	FALSE
ENSG00000280195	AC245140.2	0.903151	-0.321941	0.32799	1	lncRNA	NA	1939	60.3404	-0.48414	599	FALSE
ENSG00000117834	SLC5A9	1.49	-0.259278	0.328039	1	protein_coding	200010	1938.4	55.2002	-0.484075	600	FALSE
ENSG00000183060	LYSMD4	1.97459	0.235178	0.328109	1	protein_coding	145748	2047.82	51.9622	0.483982	12327	FALSE
ENSG00000161277	THAP8	1.37951	-0.257571	0.328156	1	protein_coding	199745	960.5	63.6387	-0.48392	601	FALSE
ENSG00000181619	GPR135	1.14743	-0.273698	0.328473	1	protein_coding	64582	3559	51.8123	-0.4835	602	FALSE
ENSG00000100439	ABHD4	3.59802	-0.241878	0.328579	1	protein_coding	63874	936.9	53.5276	-0.48336	603	FALSE
ENSG00000225972	MTND1P23	3.1472	-0.253567	0.32889	1	unprocessed_pseudogene	NA	372	44.3548	-0.482949	604	FALSE
ENSG00000272288	AL451165.2	1.26541	0.269986	0.329198	1	lncRNA	101929243	485	55.0515	0.482543	12326	FALSE
ENSG00000186026	ZNF284	1.20153	0.279531	0.329314	1	protein_coding	342909	4336	42.3662	0.48239	12325	FALSE
ENSG00000111490	TBC1D30	4.18334	-0.241463	0.329481	1	protein_coding	23329	3914.62	46.0996	-0.482169	605	FALSE
ENSG00000158691	ZSCAN12	1.79559	-0.244836	0.329646	1	protein_coding	9753	4702	42.333	-0.481952	606	FALSE
ENSG00000143772	ITPKB	5.52329	0.248544	0.32969	1	protein_coding	3707	5043.33	58.2221	0.481894	12324	FALSE
ENSG00000180611	MB21D2	3.50201	-0.24419	0.32994	1	protein_coding	151963	3063	43.8459	-0.481564	607	FALSE
ENSG00000260034	LCMT1-AS2	1.79804	-0.247127	0.329979	1	lncRNA	100506655	4133.5	47.8408	-0.481513	608	FALSE
ENSG00000146950	SHROOM2	3.51701	-0.242855	0.330746	1	protein_coding	357	3805	56.7477	-0.480505	609	FALSE
ENSG00000099999	RNF215	3.86015	0.245225	0.331348	1	protein_coding	200312	1570.7	59.4639	0.479716	12323	FALSE
ENSG00000147174	GCNA	0.854625	0.299657	0.332256	1	protein_coding	93953	2231.67	46.2435	0.478527	12322	FALSE
ENSG00000082196	C1QTNF3	0.761225	0.365033	0.332262	1	protein_coding	114899	1468	42.9837	0.478519	12321	FALSE
ENSG00000132746	ALDH3B2	7.1824	-0.252095	0.332746	1	protein_coding	222	1222.42	60.5835	-0.477887	610	FALSE
ENSG00000218510	LINC00339	1.35916	-0.257551	0.332758	1	lncRNA	29092	1042.62	49.6975	-0.477872	611	FALSE
ENSG00000164663	USP49	2.01622	-0.236736	0.333402	1	protein_coding	25862	3177.8	48.4927	-0.477032	612	FALSE
ENSG00000143158	MPC2	5.95953	0.251355	0.333644	1	protein_coding	25874	1681.67	44.4995	0.476717	12320	FALSE
ENSG00000162300	ZFPL1	1.31324	-0.255893	0.333665	1	protein_coding	7542	811.533	58.1369	-0.47669	613	FALSE
ENSG00000166927	MS4A7	1.31574	-0.268574	0.33375	1	protein_coding	58475	1094.67	42.4711	-0.476579	614	FALSE
ENSG00000185864	NPIPB4	2.64165	-0.232698	0.333921	1	protein_coding	440345	763.182	49.2793	-0.476356	615	FALSE
ENSG00000135750	KCNK1	5.28326	0.246236	0.334198	1	protein_coding	3775	1188.17	46.6124	0.475996	12319	FALSE
ENSG00000110925	CSRNP2	5.04632	-0.244396	0.334232	1	protein_coding	81566	1114.12	55.0208	-0.475952	616	FALSE
ENSG00000109466	KLHL2	1.88447	0.240563	0.335099	1	protein_coding	11275	1969.5	41.5486	0.474827	12318	FALSE
ENSG00000267080	ASB16-AS1	2.18597	-0.231942	0.335253	1	lncRNA	339201	1634.22	57.173	-0.474627	617	FALSE
ENSG00000130684	ZNF337	0.893844	0.305498	0.335565	1	protein_coding	26152	2807.33	48.682	0.474223	12317	FALSE
ENSG00000178896	EXOSC4	3.41488	0.240717	0.335982	1	protein_coding	54512	837.667	61.7191	0.473684	12316	FALSE
ENSG00000072954	TMEM38A	2.09049	0.23176	0.336266	1	protein_coding	79041	1279.67	55.5353	0.473317	12315	FALSE
ENSG00000178531	CTXN1	2.57036	0.232146	0.336842	1	protein_coding	404217	1237	72.8375	0.472573	12314	FALSE
ENSG00000262714	AC007342.5	0.923632	-0.292971	0.33701	1	lncRNA	NA	2142	35.5275	-0.472357	618	FALSE
ENSG00000123095	BHLHE41	0.698453	-0.337049	0.337132	1	protein_coding	79365	1510.33	48.5544	-0.4722	619	FALSE
ENSG00000181027	FKRP	3.11673	-0.235998	0.337614	1	protein_coding	79147	738.222	61.8954	-0.471579	620	FALSE
ENSG00000168952	STXBP6	1.00479	-0.29278	0.337919	1	protein_coding	29091	2384.86	43.6983	-0.471187	621	FALSE
ENSG00000159239	AC005041.1	0.876462	-0.306655	0.33839	1	protein_coding	NA	7033	48.699	-0.470582	622	FALSE
ENSG00000177283	FZD8	0.75315	0.320053	0.338486	1	protein_coding	8325	4030	64.5658	0.470459	12313	FALSE
ENSG00000123178	SPRYD7	3.78142	0.244813	0.338587	1	protein_coding	57213	2170.5	39.4725	0.470329	12312	FALSE
ENSG00000169228	RAB24	2.21809	0.230615	0.339171	1	protein_coding	53917	1247.89	60.9385	0.469581	12311	FALSE
ENSG00000145700	ANKRD31	1.50233	-0.271749	0.339738	1	protein_coding	256006	5098.25	38.116	-0.468856	623	FALSE
ENSG00000184100	BRD7P2	0.707424	0.335936	0.339789	1	processed_pseudogene	NA	1944	44.5473	0.468791	12310	FALSE
ENSG00000216937	CCDC7	2.48452	-0.233085	0.340119	1	protein_coding	79741	1725.75	36.7594	-0.468369	624	FALSE
ENSG00000132510	KDM6B	2.53533	-0.230629	0.340243	1	protein_coding	23135	2414.5	62.5457	-0.468211	625	FALSE
ENSG00000166002	SMCO4	2.47899	0.231775	0.340601	1	protein_coding	56935	542.833	53.6076	0.467754	12309	FALSE
ENSG00000180769	WDFY3-AS2	1.26092	0.297886	0.340711	1	lncRNA	404201	2895.65	36.7301	0.467613	12308	FALSE
ENSG00000132846	ZBED3	0.937329	-0.291358	0.341203	1	protein_coding	84327	2369.33	49.2403	-0.466987	626	FALSE
ENSG00000167705	RILP	1.90274	0.230228	0.341564	1	protein_coding	83547	1082	65.0878	0.466528	12307	FALSE
ENSG00000231721	LINC-PINT	1.77173	-0.235811	0.341755	1	lncRNA	378805	1326.82	43.4361	-0.466285	627	FALSE
ENSG00000100147	CCDC134	1.85451	-0.230805	0.342019	1	protein_coding	79879	897.5	57.3816	-0.465949	628	FALSE
ENSG00000232024	LSM12P1	1.85897	0.231131	0.34248	1	processed_pseudogene	NA	588	48.9796	0.465365	12306	FALSE
ENSG00000178814	OPLAH	3.51823	0.243099	0.342676	1	protein_coding	26873	1486.75	66.1846	0.465116	12305	FALSE
ENSG00000108947	EFNB3	1.52858	-0.263883	0.342853	1	protein_coding	1949	3216	59.0485	-0.464892	629	FALSE
ENSG00000065618	COL17A1	1.05854	0.311959	0.342998	1	protein_coding	1308	1968.6	54.0028	0.464708	12304	FALSE
ENSG00000130540	SULT4A1	0.737189	0.328531	0.343408	1	protein_coding	25830	1953.25	53.6542	0.46419	12303	FALSE
ENSG00000167065	DUSP18	2.78775	0.233021	0.34365	1	protein_coding	150290	1428.6	52.457	0.463883	12302	FALSE
ENSG00000167524	RSKR	0.863544	0.306483	0.343859	1	protein_coding	124923	1313.5	50.0381	0.463619	12301	FALSE
ENSG00000134326	CMPK2	1.18719	-0.274767	0.344132	1	protein_coding	129607	1489	51.6454	-0.463275	630	FALSE
ENSG00000116741	RGS2	3.89257	0.236524	0.344249	1	protein_coding	5997	805.75	42.7862	0.463128	12300	FALSE
ENSG00000167680	SEMA6B	1.60414	0.240166	0.344994	1	protein_coding	10501	2153	66.4344	0.462189	12299	FALSE
ENSG00000275223	AL121906.2	0.926569	0.356795	0.345293	1	lncRNA	NA	723	57.953	0.461812	12298	FALSE
ENSG00000101384	JAG1	1.18903	-0.262099	0.345475	1	protein_coding	182	1918.89	50.6254	-0.461583	631	FALSE
ENSG00000203896	LIME1	1.23669	-0.252823	0.345552	1	protein_coding	54923	874.2	70.0526	-0.461486	632	FALSE
ENSG00000275964	AL355001.2	0.752502	0.290869	0.345787	1	lncRNA	NA	1191	65.995	0.461192	12297	FALSE
ENSG00000076864	RAP1GAP	3.44928	-0.237466	0.346444	1	protein_coding	5909	2311.62	59.805	-0.460367	633	FALSE
ENSG00000275993	SIK1B	1.32025	0.248879	0.347505	1	protein_coding	102724428	2609	56.9759	0.459039	12296	FALSE
ENSG00000053254	FOXN3	4.46486	-0.244095	0.347833	1	protein_coding	1112	1250.16	48.4234	-0.458629	634	FALSE
ENSG00000165030	NFIL3	2.78786	-0.232224	0.347913	1	protein_coding	4783	2055	46.2287	-0.458529	635	FALSE
ENSG00000272655	POLR2J4	1.837	-0.230559	0.348363	1	transcribed_unprocessed_pseudogene	NA	873	56.3574	-0.457968	636	FALSE
ENSG00000099977	DDT	1.35379	-0.250311	0.348456	1	protein_coding	1652;100037417	651.167	58.3056	-0.457852	637	FALSE
ENSG00000239213	NCK1-DT	1.54129	0.243425	0.348535	1	lncRNA	NA	1512.33	44.2877	0.457754	12295	FALSE
ENSG00000248383	PCDHAC1	1.61289	0.241228	0.348741	1	protein_coding	56135	4986.5	49.0324	0.457497	12294	FALSE
ENSG00000108984	MAP2K6	3.53377	-0.237595	0.348756	1	protein_coding	5608	2736.33	40.1714	-0.457478	638	FALSE
ENSG00000131781	FMO5	2.21723	0.228706	0.3489	1	protein_coding	2330	1680.67	43.9839	0.457299	12293	FALSE
ENSG00000284770	TBCE	2.28725	-0.226678	0.348955	1	protein_coding	6905	1655.98	43.6948	-0.45723	639	FALSE
ENSG00000167978	SRRM2	7.55656	-0.240639	0.348962	1	protein_coding	23524	1270.03	56.0641	-0.457222	640	FALSE
ENSG00000144589	STK11IP	3.82728	-0.238816	0.349089	1	protein_coding	114790	976.929	60.057	-0.457064	641	FALSE
ENSG00000256060	TRAPPC2B	2.32961	0.229139	0.349388	1	protein_coding	10597	1243.5	48.2509	0.456692	12292	FALSE
ENSG00000089127	OAS1	2.50725	-0.228653	0.349595	1	protein_coding	4938	1145.58	49.9818	-0.456435	642	FALSE
ENSG00000235026	DPP10-AS1	1.25786	-0.271521	0.350192	1	lncRNA	389023	2332.5	39.8071	-0.455694	643	FALSE
ENSG00000180758	GPR157	5.27741	-0.245391	0.350385	1	protein_coding	80045	1951	54.2457	-0.455455	644	FALSE
ENSG00000270589	AL158163.1	1.78429	-0.242917	0.352129	1	lncRNA	NA	1649	37.174	-0.453298	645	FALSE
ENSG00000245958	AC093752.1	2.70702	-0.226243	0.352308	1	transcribed_unprocessed_pseudogene	645513	777.846	42.8995	-0.453078	646	FALSE
ENSG00000218226	TATDN2P2	2.57077	0.22868	0.35263	1	processed_pseudogene	NA	2226	52.8302	0.452681	12291	FALSE
ENSG00000128283	CDC42EP1	4.01879	-0.241255	0.352747	1	protein_coding	11135	1005	64.403	-0.452537	647	FALSE
ENSG00000163703	CRELD1	1.32785	0.245072	0.352783	1	protein_coding	78987	1311.47	57.5437	0.452492	12290	FALSE
ENSG00000196498	NCOR2	5.15681	-0.245035	0.352858	1	protein_coding	9612	2489.38	64.7937	-0.4524	648	FALSE
ENSG00000100100	PIK3IP1	4.51274	-0.24265	0.353223	1	protein_coding	113791	2014.17	54.2656	-0.451952	649	FALSE
ENSG00000248334	WHAMMP2	1.39067	0.252367	0.353481	1	transcribed_unprocessed_pseudogene	NA	2867.67	41.2298	0.451634	12289	FALSE
ENSG00000037965	HOXC8	1.19273	-0.263112	0.353873	1	protein_coding	3224	2417	49.6483	-0.451153	650	FALSE
ENSG00000157240	FZD1	4.21812	0.241256	0.35414	1	protein_coding	8321	6894	47.6211	0.450825	12288	FALSE
ENSG00000162430	SELENON	5.40047	-0.243203	0.35473	1	protein_coding	57190	3311.8	59.3876	-0.450102	651	FALSE
ENSG00000234949	AC104667.2	1.06477	-0.277245	0.354913	1	lncRNA	105373958	945	55.9788	-0.449879	652	FALSE
ENSG00000172986	GXYLT2	1.58002	-0.241199	0.354914	1	protein_coding	727936	1508	46.618	-0.449877	653	FALSE
ENSG00000115652	UXS1	3.9047	0.239074	0.35526	1	protein_coding	80146	1076.13	47.5034	0.449453	12287	FALSE
ENSG00000143786	CNIH3	2.69186	-0.228629	0.355365	1	protein_coding	149111	864.429	49.9504	-0.449326	654	FALSE
ENSG00000053438	NNAT	0.689173	0.362891	0.35539	1	protein_coding	4826	980	59.7551	0.449294	12286	FALSE
ENSG00000123505	AMD1	6.42027	0.24836	0.355501	1	protein_coding	262	3411.2	38.098	0.44916	12285	FALSE
ENSG00000278704	BX004987.1	1.23984	0.264018	0.356403	1	protein_coding	NA	2237	47.3849	0.448059	12284	FALSE
ENSG00000142178	SIK1	1.04812	0.268848	0.357236	1	protein_coding	150094	1180.17	56.9552	0.447045	12283	FALSE
ENSG00000146006	LRRTM2	1.40295	-0.284231	0.357315	1	protein_coding	26045	2425.5	39.5176	-0.446949	655	FALSE
ENSG00000241852	C8orf58	1.40336	-0.239724	0.357505	1	protein_coding	541565	1441.14	60.4481	-0.446717	656	FALSE
ENSG00000186205	MTARC1	3.37332	-0.233685	0.358423	1	protein_coding	64757	1904.86	45.7477	-0.445604	657	FALSE
ENSG00000152380	FAM151B	1.43481	-0.248373	0.358549	1	protein_coding	167555	1167.8	42.4388	-0.445452	658	FALSE
ENSG00000183091	NEB	1.15576	0.311582	0.359004	1	protein_coding	4703	9780.35	45.0234	0.444901	12282	FALSE
ENSG00000109534	GAR1	2.32308	0.223109	0.359072	1	protein_coding	54433	1000.75	46.2653	0.444819	12281	FALSE
ENSG00000247735	AC120114.1	1.16919	0.268002	0.35934	1	lncRNA	NA	1762	48.0136	0.444495	12280	FALSE
ENSG00000279838	AL356273.3	0.760221	-0.283941	0.359565	1	TEC	NA	1989	41.0256	-0.444223	659	FALSE
ENSG00000175785	PRIMA1	1.33418	0.239949	0.360114	1	protein_coding	145270	2381.25	56.6404	0.44356	12279	FALSE
ENSG00000185986	SDHAP3	1.22313	-0.271409	0.360159	1	transcribed_unprocessed_pseudogene	NA	1349.67	53.4206	-0.443506	660	FALSE
ENSG00000235453	SMIM27	2.34208	-0.223121	0.360189	1	protein_coding	100129250	944.667	51.9054	-0.44347	661	FALSE
ENSG00000118369	USP35	1.98986	-0.22218	0.360524	1	protein_coding	57558	2547.43	59.511	-0.443066	662	FALSE
ENSG00000174456	C12orf76	2.54033	-0.227396	0.360802	1	protein_coding	400073	987.222	47.462	-0.442731	663	FALSE
ENSG00000165983	PTER	0.701814	0.34323	0.361052	1	protein_coding	9317	2441.4	37.5358	0.44243	12278	FALSE
ENSG00000251615	AC104825.1	0.888371	0.325396	0.361822	1	lncRNA	NA	3249	44.9677	0.441505	12277	FALSE
ENSG00000205323	SARNP	1.24459	-0.259458	0.362028	1	protein_coding	84324	1090.67	43.0165	-0.441258	664	FALSE
ENSG00000198590	C3orf35	1.2361	-0.251073	0.36214	1	lncRNA	339883	2075.5	44.3439	-0.441123	665	FALSE
ENSG00000235706	DICER1-AS1	1.73563	-0.232828	0.362182	1	lncRNA	400242	1545.57	49.7735	-0.441074	666	FALSE
ENSG00000234072	AC074117.1	0.922877	-0.276625	0.362333	1	lncRNA	NA	1331.67	53.1414	-0.440892	667	FALSE
ENSG00000228409	CCT6P1	0.97104	-0.270502	0.362508	1	transcribed_unprocessed_pseudogene	NA	1343.67	44.257	-0.440683	668	FALSE
ENSG00000203709	MIR29B2CHG	5.96749	0.241309	0.362918	1	lncRNA	NA	3446	49.8466	0.440192	12276	FALSE
ENSG00000260855	AL591848.4	2.42557	-0.222747	0.36435	1	lncRNA	NA	3472	38.9113	-0.438481	669	FALSE
ENSG00000197780	TAF13	3.33263	0.226691	0.365535	1	protein_coding	6884	945	36.455	0.437071	12275	FALSE
ENSG00000147416	ATP6V1B2	5.80925	0.244717	0.365721	1	protein_coding	526	2065.33	43.4555	0.436851	12274	FALSE
ENSG00000177640	CASC2	2.05292	0.220476	0.365798	1	lncRNA	255082	2307.8	40.0771	0.436758	12273	FALSE
ENSG00000188277	C15orf62	1.47576	-0.238531	0.366104	1	protein_coding	643338	2470	58.6235	-0.436396	670	FALSE
ENSG00000132394	EEFSEC	2.13845	-0.220477	0.366185	1	protein_coding	60678	1362.25	60.0294	-0.436299	671	FALSE
ENSG00000108924	HLF	2.31573	-0.219812	0.366895	1	protein_coding	3131	1688.91	45.8176	-0.435458	672	FALSE
ENSG00000116039	ATP6V1B1	2.27269	-0.221326	0.366933	1	protein_coding	525	1008.86	58.8502	-0.435413	673	FALSE
ENSG00000246922	UBAP1L	1.17812	-0.252138	0.36724	1	protein_coding	390595	2773	56.2117	-0.43505	674	FALSE
ENSG00000269937	AC093525.7	2.29449	-0.221298	0.367733	1	lncRNA	NA	3626	59.294	-0.434468	675	FALSE
ENSG00000234840	LINC01239	1.70891	-0.23847	0.367879	1	lncRNA	441389	1286.33	42.2389	-0.434294	676	FALSE
ENSG00000117643	MAN1C1	2.75248	-0.226743	0.367895	1	protein_coding	57134	2575.38	54.031	-0.434276	677	FALSE
ENSG00000171224	FAM241B	2.07851	0.219641	0.367904	1	protein_coding	219738	740.667	57.6508	0.434265	12272	FALSE
ENSG00000141655	TNFRSF11A	4.98871	-0.241951	0.368212	1	protein_coding	8792	3037.43	49.1628	-0.433902	678	FALSE
ENSG00000116117	PARD3B	3.27181	-0.232349	0.368261	1	protein_coding	117583	3490.5	47.6968	-0.433844	679	FALSE
ENSG00000088305	DNMT3B	3.41666	0.235939	0.368622	1	protein_coding	1789	3644.17	54.6398	0.433418	12271	FALSE
ENSG00000259271	ANKRD62P1	1.77038	0.220529	0.369114	1	transcribed_unprocessed_pseudogene	NA	1623	36.0444	0.432839	12270	FALSE
ENSG00000164088	PPM1M	2.32215	0.221733	0.369813	1	protein_coding	132160	1560.22	56.5874	0.432018	12269	FALSE
ENSG00000189157	FAM47E	1.62534	-0.233626	0.370316	1	protein_coding	100129583	1635.33	42.1049	-0.431427	680	FALSE
ENSG00000244879	GABPB1-AS1	3.15573	-0.230998	0.37034	1	lncRNA	NA	2722.73	43.8397	-0.4314	681	FALSE
ENSG00000114626	ABTB1	1.94488	0.21995	0.370416	1	protein_coding	80325	1366.73	61.9726	0.431311	12268	FALSE
ENSG00000154917	RAB6B	1.28372	-0.263607	0.370438	1	protein_coding	51560	2001.43	52.1699	-0.431284	682	FALSE
ENSG00000206127	GOLGA8O	0.950665	0.273014	0.370588	1	protein_coding	728047	2872	42.5836	0.431109	12267	FALSE
ENSG00000233251	AC007743.1	2.58199	0.226115	0.372208	1	lncRNA	100129434	3037.8	44.6046	0.429215	12266	FALSE
ENSG00000187527	ATP13A5	1.69153	-0.229975	0.373265	1	protein_coding	344905	1845.6	44.029	-0.427983	683	FALSE
ENSG00000228526	MIR34AHG	3.33505	-0.229446	0.373978	1	lncRNA	106614088	2710.25	54.4322	-0.427154	684	FALSE
ENSG00000113971	NPHP3	2.41876	-0.219283	0.374051	1	protein_coding	27031	2325.73	40.9921	-0.42707	685	FALSE
ENSG00000277701	AC159540.2	2.13709	-0.217107	0.374149	1	lncRNA	NA	1511.12	42.4353	-0.426955	686	FALSE
ENSG00000135063	FAM189A2	2.75794	0.224782	0.374212	1	protein_coding	9413	2737.33	50.0487	0.426882	12265	FALSE
ENSG00000107554	DNMBP	4.2222	0.238018	0.374292	1	protein_coding	23268	4235.75	48.7812	0.42679	12264	FALSE
ENSG00000236255	AC009404.1	1.90109	-0.21751	0.374423	1	lncRNA	NA	1716.4	48.0075	-0.426638	687	FALSE
ENSG00000259032	ENSAP2	0.863795	-0.274849	0.37455	1	processed_pseudogene	NA	352	53.125	-0.42649	688	FALSE
ENSG00000179101	H3P47	2.65997	-0.220726	0.374641	1	processed_pseudogene	NA	400	53	-0.426384	689	FALSE
ENSG00000181754	AMIGO1	3.11547	0.228279	0.37495	1	protein_coding	57463	3679.5	54.1514	0.426027	12263	FALSE
ENSG00000150510	FAM124A	1.40816	0.232148	0.375596	1	protein_coding	220108	2456.75	53.7397	0.425278	12262	FALSE
ENSG00000168404	MLKL	2.32907	-0.216713	0.375659	1	protein_coding	197259	1689.5	48.683	-0.425206	690	FALSE
ENSG00000042781	USH2A	1.31614	-0.241116	0.376005	1	protein_coding	7399	9102.4	43.6412	-0.424806	691	FALSE
ENSG00000138623	SEMA7A	0.872275	-0.325377	0.376075	1	protein_coding	8482	2172.25	60.9161	-0.424725	692	FALSE
ENSG00000233008	LINC01725	1.22839	-0.286645	0.376116	1	lncRNA	101927560;101927587	1812.62	40.542	-0.424679	693	FALSE
ENSG00000279948	AC008895.1	1.96848	-0.217823	0.376321	1	TEC	NA	2622	46.3387	-0.424442	694	FALSE
ENSG00000227170	AF178030.1	1.00809	0.272505	0.376615	1	lncRNA	NA	402	35.3234	0.424103	12261	FALSE
ENSG00000142871	CCN1	1.908	0.219921	0.37666	1	protein_coding	3491	2030	49.1544	0.424051	12260	FALSE
ENSG00000230513	THAP7-AS1	1.37743	-0.231579	0.376817	1	lncRNA	439931	1575.25	57.3242	-0.42387	695	FALSE
ENSG00000197670	AL157838.1	2.86133	-0.223577	0.376963	1	lncRNA	NA	2502	48.761	-0.423702	696	FALSE
ENSG00000139410	SDSL	2.43326	0.218102	0.377425	1	protein_coding	113675	847.333	61.5264	0.42317	12259	FALSE
ENSG00000272031	ANKRD34A	1.6796	0.219042	0.377828	1	protein_coding	284615	1631.33	60.3392	0.422706	12258	FALSE
ENSG00000275880	AL139385.1	0.656201	0.343356	0.377883	1	lncRNA	NA	3272	55.4401	0.422643	12257	FALSE
ENSG00000214274	ANG	1.076	-0.285092	0.377918	1	protein_coding	283	740.333	52.9491	-0.422602	697	FALSE
ENSG00000204514	ZNF814	3.13127	-0.21627	0.378029	1	protein_coding	730051	1521.93	47.4221	-0.422475	698	FALSE
ENSG00000269743	SLC25A53	0.904474	0.282673	0.37929	1	protein_coding	401612	3469	41.9717	0.421029	12256	FALSE
ENSG00000100027	YPEL1	1.06109	-0.247924	0.379666	1	protein_coding	29799	1636.75	51.8253	-0.420599	699	FALSE
ENSG00000168228	ZCCHC4	3.32954	-0.235115	0.379738	1	protein_coding	29063	1619	42.3101	-0.420516	700	FALSE
ENSG00000123395	ATG101	4.36023	0.233719	0.379924	1	protein_coding	60673	931.714	59.3836	0.420303	12255	FALSE
ENSG00000014914	MTMR11	2.07408	-0.214762	0.380031	1	protein_coding	10903	1916.8	51.9199	-0.420181	701	FALSE
ENSG00000213621	RPSAP54	1.48521	-0.233902	0.380209	1	processed_pseudogene	NA	886	52.7088	-0.419977	702	FALSE
ENSG00000213190	MLLT11	0.717194	-0.312861	0.381249	1	protein_coding	10962	2483	43.0528	-0.418792	703	FALSE
ENSG00000213713	PIGCP1	1.31419	0.238618	0.381514	1	processed_pseudogene	NA	895	48.0447	0.41849	12254	FALSE
ENSG00000204344	STK19	2.10559	-0.214129	0.381703	1	protein_coding	8859	1090.35	57.1321	-0.418274	704	FALSE
ENSG00000188234	AGAP4	2.18276	-0.215499	0.381857	1	protein_coding	119016	1553.75	51.0137	-0.4181	705	FALSE
ENSG00000121766	ZCCHC17	4.52355	0.234034	0.382123	1	protein_coding	51538	1450.56	47.6369	0.417797	12253	FALSE
ENSG00000141965	FEM1A	1.94353	0.236681	0.382305	1	protein_coding	55527	9540	55.1258	0.41759	12252	FALSE
ENSG00000174529	TMEM81	1.03935	-0.256559	0.382309	1	protein_coding	388730	1332	47.5225	-0.417585	706	FALSE
ENSG00000187860	CCDC157	1.52046	-0.223995	0.382439	1	protein_coding	550631	2158.71	63.1725	-0.417438	707	FALSE
ENSG00000183935	HTR7P1	3.22876	-0.225089	0.382895	1	transcribed_processed_pseudogene	93164	2873.5	52.4274	-0.41692	708	FALSE
ENSG00000196705	ZNF431	4.15279	-0.236031	0.382994	1	protein_coding	170959	2727	38.9125	-0.416808	709	FALSE
ENSG00000122176	FMOD	5.33911	-0.242213	0.383285	1	protein_coding	2331	1679	53.5736	-0.416478	710	FALSE
ENSG00000278133	AC135050.6	1.50163	-0.275685	0.383561	1	lncRNA	NA	460	40.2174	-0.416165	711	FALSE
ENSG00000258150	AC133555.3	1.96173	-0.21323	0.384058	1	transcribed_unprocessed_pseudogene	NA	751.5	62.6081	-0.415604	712	FALSE
ENSG00000107882	SUFU	2.59597	-0.218012	0.384107	1	protein_coding	51684	2564.75	56.8964	-0.415548	713	FALSE
ENSG00000185052	SLC24A3	3.92496	0.227297	0.38417	1	protein_coding	57419	3808	52.823	0.415477	12251	FALSE
ENSG00000156463	SH3RF2	0.799633	-0.269033	0.384371	1	protein_coding	153769	1708.57	51.9398	-0.41525	714	FALSE
ENSG00000152253	SPC25	3.22845	-0.225054	0.384588	1	protein_coding	57405	800.5	40.2561	-0.415004	715	FALSE
ENSG00000227218	AL157935.1	0.720648	0.307942	0.385063	1	lncRNA	NA	747	53.3542	0.414468	12250	FALSE
ENSG00000271121	NUDT4P2	1.14702	0.23958	0.385545	1	processed_pseudogene	NA	546	49.8168	0.413925	12249	FALSE
ENSG00000136938	ANP32B	3.80761	0.222155	0.385586	1	protein_coding	10541	856.667	46.6148	0.413878	12248	FALSE
ENSG00000240207	AC080013.1	0.868737	-0.267945	0.385607	1	lncRNA	NA	1648.29	47.1832	-0.413856	716	FALSE
ENSG00000180096	SEPTIN1	0.980501	-0.265593	0.386128	1	protein_coding	1731	1173.09	59.5087	-0.413269	717	FALSE
ENSG00000130479	MAP1S	3.18835	-0.231475	0.386446	1	protein_coding	55201	898.762	64.7928	-0.412912	718	FALSE
ENSG00000007080	CCDC124	3.0051	0.218097	0.386713	1	protein_coding	115098	807.75	63.4788	0.412612	12247	FALSE
ENSG00000159212	CLIC6	3.82866	0.235535	0.38686	1	protein_coding	54102	3833	54.7091	0.412447	12246	FALSE
ENSG00000177855	CACYBPP2	0.795617	0.262672	0.386904	1	processed_pseudogene	NA	678	39.6755	0.412397	12245	FALSE
ENSG00000221491	SNORA2C	2.99343	0.216361	0.386905	1	snoRNA	677815	137	50.365	0.412396	12244	FALSE
ENSG00000180423	HARBI1	2.38569	-0.213672	0.387061	1	protein_coding	283254	1101.33	48.8196	-0.412221	719	FALSE
ENSG00000135144	DTX1	1.47284	0.223132	0.387198	1	protein_coding	1840	1493	62.9739	0.412067	12243	FALSE
ENSG00000196739	COL27A1	2.34897	-0.216486	0.387472	1	protein_coding	85301	2948.38	59.4862	-0.41176	720	FALSE
ENSG00000150054	MPP7	5.57567	-0.241447	0.388027	1	protein_coding	143098	2560.62	39.5704	-0.411138	721	FALSE
ENSG00000145284	SCD5	2.05676	0.211834	0.388954	1	protein_coding	79966	2517.5	48.4211	0.410102	12242	FALSE
ENSG00000286912	AC006008.1	0.794781	-0.281223	0.389232	1	lncRNA	NA	1113	41.5094	-0.409792	722	FALSE
ENSG00000165698	SPACA9	1.62853	-0.216754	0.389257	1	protein_coding	11092	1890.67	55.5889	-0.409763	723	FALSE
ENSG00000165521	EML5	2.18411	0.212322	0.389286	1	protein_coding	161436	3539	41.0674	0.409731	12241	FALSE
ENSG00000100429	HDAC10	1.6896	0.215297	0.389537	1	protein_coding	83933	1417.64	65.6567	0.409452	12240	FALSE
ENSG00000140545	MFGE8	1.07686	0.31663	0.389698	1	protein_coding	4240	1046.35	57.432	0.409271	12239	FALSE
ENSG00000142627	EPHA2	2.99021	0.224388	0.389888	1	protein_coding	1969	1513.5	61.3974	0.40906	12238	FALSE
ENSG00000225377	NRSN2-AS1	1.42369	-0.221737	0.390564	1	lncRNA	100507459	2200.75	47.7564	-0.408308	724	FALSE
ENSG00000124688	MAD2L1BP	3.98318	0.230445	0.391011	1	protein_coding	9587	1114	51.8552	0.407811	12237	FALSE
ENSG00000237506	RPSAP15	1.86184	0.211978	0.391161	1	processed_pseudogene	NA	861	51.9164	0.407644	12236	FALSE
ENSG00000168487	BMP1	1.77851	0.212035	0.39124	1	protein_coding	649	2126.17	60.9182	0.407557	12235	FALSE
ENSG00000163378	EOGT	2.94416	0.226365	0.3915	1	protein_coding	285203	2150.6	40.5422	0.407268	12234	FALSE
ENSG00000253190	AC084082.1	3.7479	0.306506	0.391741	1	lncRNA	NA	942	48.443	0.407001	12233	FALSE
ENSG00000095539	SEMA4G	1.77604	-0.213919	0.391937	1	protein_coding	57715	1806.25	57.7024	-0.406784	725	FALSE
ENSG00000263887	AC053481.2	1.64409	0.214696	0.392097	1	transcribed_unprocessed_pseudogene	NA	1500	42.4667	0.406607	12232	FALSE
ENSG00000186073	C15orf41	3.13946	-0.226319	0.392307	1	protein_coding	84529	1705.18	41.6058	-0.406374	726	FALSE
ENSG00000198324	PHETA1	2.44268	0.215463	0.392489	1	protein_coding	144717	1912.8	64.9833	0.406173	12231	FALSE
ENSG00000276216	AC245014.3	1.74094	0.218612	0.392513	1	lncRNA	NA	347	49.5677	0.406146	12230	FALSE
ENSG00000158792	SPATA2L	3.61696	0.220815	0.392652	1	protein_coding	124044	1341.33	68.2654	0.405992	12229	FALSE
ENSG00000198915	RASGEF1A	2.72884	0.210563	0.392804	1	protein_coding	221002	2427	56.1187	0.405824	12228	FALSE
ENSG00000203965	EFCAB7	2.30354	-0.210957	0.393575	1	protein_coding	84455	1404.83	35.5202	-0.404973	727	FALSE
ENSG00000164342	TLR3	0.848685	0.282811	0.393834	1	protein_coding	7098	2610.2	39.5985	0.404687	12227	FALSE
ENSG00000138448	ITGAV	7.56034	0.246147	0.393898	1	protein_coding	3685	2493.88	38.9855	0.404616	12226	FALSE
ENSG00000157654	PALM2AKAP2	3.02513	-0.22351	0.394526	1	protein_coding	445815	2939.35	46.9911	-0.403925	728	FALSE
ENSG00000286599	AC110611.1	0.726477	0.267382	0.394803	1	lncRNA	NA	2912	34.1003	0.40362	12225	FALSE
ENSG00000084676	NCOA1	5.48193	0.239917	0.394893	1	protein_coding	8648	3919.18	44.2648	0.40352	12224	FALSE
ENSG00000088970	KIZ	2.31655	-0.211066	0.394953	1	protein_coding	55857	1326.27	45.0488	-0.403455	729	FALSE
ENSG00000189164	ZNF527	1.93722	0.209142	0.395538	1	protein_coding	84503	2089.71	41.5368	0.402812	12223	FALSE
ENSG00000214293	APTR	1.55363	-0.238124	0.395584	1	lncRNA	100505854	2010.09	43.0781	-0.402761	730	FALSE
ENSG00000172594	SMPDL3A	1.82309	0.209379	0.39602	1	protein_coding	10924	1473.67	41.416	0.402283	12222	FALSE
ENSG00000246250	AC087521.2	0.720185	0.299332	0.396028	1	lncRNA	NA	1672.4	37.9096	0.402274	12221	FALSE
ENSG00000179922	ZNF784	1.68397	-0.217757	0.396059	1	protein_coding	147808	1773	66.018	-0.40224	731	FALSE
ENSG00000152270	PDE3B	3.52594	0.219674	0.396339	1	protein_coding	5140	3332.4	43.1581	0.401933	12220	FALSE
ENSG00000133519	ZDHHC8P1	1.38696	0.229739	0.396477	1	transcribed_unprocessed_pseudogene	NA	1653	62.8917	0.401782	12219	FALSE
ENSG00000273247	AC097376.3	2.36037	-0.208553	0.396715	1	lncRNA	NA	1867	43.6315	-0.401521	732	FALSE
ENSG00000186314	PRELID2	1.7934	0.209263	0.396753	1	protein_coding	153768	921.111	43.5464	0.40148	12218	FALSE
ENSG00000266992	DHX40P1	1.76077	0.209404	0.396953	1	transcribed_unprocessed_pseudogene	NA	1412	40.5807	0.40126	12217	FALSE
ENSG00000227008	AL009174.1	3.38372	-0.221267	0.397	1	processed_pseudogene	NA	416	42.3077	-0.40121	733	FALSE
ENSG00000260924	LINC01311	0.919851	0.250531	0.3978	1	lncRNA	NA	1445	63.1142	0.400335	12216	FALSE
ENSG00000167985	SDHAF2	2.21833	0.208306	0.397819	1	protein_coding	54949	729	49.0055	0.400314	12215	FALSE
ENSG00000152454	ZNF256	1.76932	0.209392	0.398488	1	protein_coding	10172	2082.5	46.5546	0.399585	12214	FALSE
ENSG00000214331	AC009053.1	1.54506	0.218846	0.398681	1	transcribed_unprocessed_pseudogene	NA	1670.8	52.5736	0.399374	12213	FALSE
ENSG00000083807	SLC27A5	0.960126	0.263574	0.399199	1	protein_coding	10998	1696.25	58.7104	0.398811	12212	FALSE
ENSG00000181830	SLC35C1	2.52793	-0.211938	0.399311	1	protein_coding	55343	1615.5	62.3801	-0.398689	734	FALSE
ENSG00000002834	LASP1	6.80381	-0.243041	0.399376	1	protein_coding	3927	2081.67	57.6194	-0.398618	735	FALSE
ENSG00000183688	RFLNB	1.42804	0.239867	0.399853	1	protein_coding	359845	3621	50.9804	0.3981	12211	FALSE
ENSG00000245556	SCAMP1-AS1	1.33285	-0.223092	0.399895	1	lncRNA	728769	2198.67	46.3614	-0.398054	736	FALSE
ENSG00000198794	SCAMP5	3.26708	-0.222657	0.399976	1	protein_coding	192683	1136.33	57.5975	-0.397966	737	FALSE
ENSG00000124788	ATXN1	4.42829	-0.235387	0.400169	1	protein_coding	6310	2746.53	44.1381	-0.397757	738	FALSE
ENSG00000174137	FAM53A	1.08456	0.262534	0.400933	1	protein_coding	152877	1688.57	64.7293	0.396928	12210	FALSE
ENSG00000129295	LRRC6	2.85869	-0.208858	0.401308	1	protein_coding	23639	1148.62	42.2582	-0.396523	739	FALSE
ENSG00000181085	MAPK15	1.86108	0.209297	0.401309	1	protein_coding	225689	1046.75	64.3778	0.396521	12209	FALSE
ENSG00000277969	AC006449.6	0.754216	0.27941	0.402464	1	lncRNA	NA	2296	57.9268	0.395273	12208	FALSE
ENSG00000280832	GSEC	2.30993	-0.207404	0.402513	1	lncRNA	NA	1930.5	47.8114	-0.39522	740	FALSE
ENSG00000177030	DEAF1	2.43496	0.21437	0.402671	1	protein_coding	10522	800.333	60.1	0.395049	12207	FALSE
ENSG00000131067	GGT7	2.27435	0.207098	0.402708	1	protein_coding	2686	1186	61.3196	0.395009	12206	FALSE
ENSG00000278811	LINC00624	1.5267	-0.231671	0.403277	1	lncRNA	100289211	3230	39.7214	-0.394397	741	FALSE
ENSG00000102312	PORCN	1.47615	0.219221	0.403544	1	protein_coding	64840	1320.86	58.8579	0.394109	12205	FALSE
ENSG00000126870	WDR60	2.60465	0.208037	0.404436	1	protein_coding	55112	2647.4	47.2388	0.393151	12204	FALSE
ENSG00000229809	ZNF688	3.51652	0.221654	0.404926	1	protein_coding	146542	1026.43	61.0578	0.392625	12203	FALSE
ENSG00000115738	ID2	6.61645	-0.240061	0.405179	1	protein_coding	3398	1109.25	48.8618	-0.392353	742	FALSE
ENSG00000198237	AC131392.1	2.56697	-0.214388	0.405297	1	unprocessed_pseudogene	NA	633	51.1848	-0.392226	743	FALSE
ENSG00000170775	GPR37	1.86305	0.2055	0.4056	1	protein_coding	2861	5298	45.3756	0.391902	12202	FALSE
ENSG00000077522	ACTN2	1.24421	0.235092	0.405681	1	protein_coding	88	2460.08	50.6613	0.391815	12201	FALSE
ENSG00000230590	FTX	6.2564	-0.229322	0.406516	1	lncRNA	100302692	2480.6	41.2569	-0.390922	744	FALSE
ENSG00000072818	ACAP1	1.71846	-0.208127	0.406615	1	protein_coding	9744	1069.42	59.1288	-0.390816	745	FALSE
ENSG00000229422	AL512625.2	0.819265	0.250893	0.406787	1	lncRNA	NA	1164	66.8385	0.390633	12200	FALSE
ENSG00000126464	PRR12	4.0341	-0.229157	0.406967	1	protein_coding	57479	4053.33	65.9128	-0.390441	746	FALSE
ENSG00000268471	MIR4453HG	1.76847	-0.208124	0.40705	1	lncRNA	54553	3000	43.5667	-0.390352	747	FALSE
ENSG00000162931	TRIM17	2.08439	-0.204591	0.407142	1	protein_coding	51127	1379.5	62.3958	-0.390254	748	FALSE
ENSG00000142544	CTU1	1.70572	0.216671	0.407196	1	protein_coding	90353	2126	68.2973	0.390196	12199	FALSE
ENSG00000244161	FLNB-AS1	2.08923	-0.205758	0.407628	1	lncRNA	105377105	2140	51.1682	-0.389736	749	FALSE
ENSG00000270820	AC016727.1	1.66453	-0.211597	0.408009	1	lncRNA	NA	1143.17	45.5752	-0.38933	750	FALSE
ENSG00000157470	FAM81A	0.789474	0.270866	0.408236	1	protein_coding	145773	745.067	48.0136	0.389088	12198	FALSE
ENSG00000197857	ZNF44	2.93214	0.21709	0.408286	1	protein_coding	51710	1804.5	44.867	0.389035	12197	FALSE
ENSG00000135414	GDF11	2.06144	-0.204853	0.408357	1	protein_coding	10220	5029.5	50.005	-0.388959	751	FALSE
ENSG00000133321	PLAAT4	1.37863	-0.230434	0.408497	1	protein_coding	5920	708.8	53.4989	-0.388811	752	FALSE
ENSG00000283378	CNTNAP3C	1.74215	0.205458	0.40863	1	protein_coding	100289279	1728	52.7778	0.388669	12196	FALSE
ENSG00000213066	CEP43	3.28601	-0.218813	0.408777	1	protein_coding	11116	2773.5	42.9331	-0.388513	753	FALSE
ENSG00000175711	B3GNTL1	1.38332	-0.215833	0.408983	1	protein_coding	146712	1162.18	56.2891	-0.388294	754	FALSE
ENSG00000270177	AC104109.2	0.733331	0.294446	0.410193	1	lncRNA	NA	1418	53.9492	0.387011	12195	FALSE
ENSG00000069011	PITX1	4.88486	-0.229626	0.410626	1	protein_coding	5307	1048.17	68.2143	-0.386554	755	FALSE
ENSG00000154198	CYP4Z2P	2.52508	0.204702	0.410804	1	transcribed_unprocessed_pseudogene	163720	1474	45.1493	0.386365	12194	FALSE
ENSG00000246582	AC100861.1	1.37828	0.229799	0.411027	1	lncRNA	389641	1085	51.1982	0.38613	12193	FALSE
ENSG00000088543	C3orf18	1.21257	0.243113	0.411294	1	protein_coding	51161	1288.55	59.0518	0.385847	12192	FALSE
ENSG00000213062	Z99572.1	3.02563	0.210886	0.411578	1	lncRNA	NA	14107	40.6465	0.385548	12191	FALSE
ENSG00000008441	NFIX	1.81445	-0.207476	0.411875	1	protein_coding	4784	1633.07	60.0057	-0.385234	756	FALSE
ENSG00000184208	C22orf46	1.86916	0.203257	0.411927	1	transcribed_unitary_pseudogene	79640	4395.5	53.096	0.385179	12190	FALSE
ENSG00000079308	TNS1	2.91626	-0.214124	0.411981	1	protein_coding	7145	3182.92	57.5586	-0.385123	757	FALSE
ENSG00000204946	ZNF783	2.49198	0.208819	0.412016	1	protein_coding	100289678	2467.6	60.1799	0.385086	12189	FALSE
ENSG00000186496	ZNF396	2.85594	-0.211618	0.412037	1	protein_coding	252884	1928.67	42.5596	-0.385064	758	FALSE
ENSG00000185924	RTN4RL1	3.1219	-0.215551	0.412435	1	protein_coding	146760	3614	61.4001	-0.384644	759	FALSE
ENSG00000042317	SPATA7	3.42354	-0.227889	0.412461	1	protein_coding	55812	1119.5	43.7858	-0.384617	760	FALSE
ENSG00000171680	PLEKHG5	2.03393	0.20331	0.412518	1	protein_coding	57449	2334.48	63.6263	0.384557	12188	FALSE
ENSG00000273311	DGCR11	1.73752	0.208142	0.412587	1	lncRNA	25786	2214	49.0063	0.384484	12187	FALSE
ENSG00000164933	SLC25A32	1.61798	0.209464	0.412816	1	protein_coding	81034	2140.4	40.5905	0.384243	12186	FALSE
ENSG00000188315	C3orf62	1.61092	-0.214269	0.413613	1	protein_coding	375341	2065.25	47.7908	-0.383406	761	FALSE
ENSG00000143190	POU2F1	5.68783	0.238609	0.413827	1	protein_coding	5451	6269.47	42.4916	0.383181	12185	FALSE
ENSG00000035664	DAPK2	2.31318	-0.205086	0.413842	1	protein_coding	23604	1819.31	51.9344	-0.383165	762	FALSE
ENSG00000128284	APOL3	1.32227	0.22803	0.414582	1	protein_coding	80833	1267.1	50.1748	0.38239	12184	FALSE
ENSG00000247121	AC009126.1	1.0386	-0.288586	0.414765	1	lncRNA	NA	1290.69	49.0971	-0.382198	763	FALSE
ENSG00000204227	RING1	3.30715	0.216233	0.414788	1	protein_coding	6015	1636.5	60.5866	0.382174	12183	FALSE
ENSG00000275854	AC084824.4	1.30331	-0.246476	0.415721	1	lncRNA	NA	731	29.275	-0.381198	764	FALSE
ENSG00000245888	NSMCE1-DT	0.832713	0.243491	0.415814	1	lncRNA	400512	1082.2	47.2001	0.381101	12182	FALSE
ENSG00000224520	KRT8P45	1.35561	0.218646	0.416321	1	processed_pseudogene	NA	1447	58.3967	0.380571	12181	FALSE
ENSG00000182022	CHST15	4.7903	-0.230566	0.416412	1	protein_coding	51363	2886.8	50.9007	-0.380477	765	FALSE
ENSG00000197696	NMB	2.11147	0.201345	0.416779	1	protein_coding	4828	836	62.2608	0.380094	12180	FALSE
ENSG00000122547	EEPD1	1.38281	0.218293	0.416815	1	protein_coding	80820	1845.6	57.3472	0.380057	12179	FALSE
ENSG00000158258	CLSTN2	2.97576	-0.21867	0.41699	1	protein_coding	64084	8303.5	48.594	-0.379875	766	FALSE
ENSG00000247796	AC008966.1	1.26274	-0.218659	0.416993	1	lncRNA	257396	2455.4	45.4712	-0.379871	767	FALSE
ENSG00000182791	CCDC87	1.31254	-0.236457	0.41723	1	protein_coding	55231	2888	55.1593	-0.379625	768	FALSE
ENSG00000143878	RHOB	7.94469	0.244183	0.417594	1	protein_coding	388	2367	57.4567	0.379246	12178	FALSE
ENSG00000142657	PGD	7.4112	-0.24237	0.417819	1	protein_coding	5226	790.5	53.1309	-0.379012	769	FALSE
ENSG00000243137	PSG4	1.05531	0.245035	0.417858	1	protein_coding	5672	1065.71	48.7167	0.378971	12177	FALSE
ENSG00000063169	BICRA	0.868216	-0.294252	0.418092	1	protein_coding	29998	3865.75	66.3131	-0.378729	770	FALSE
ENSG00000156113	KCNMA1	2.91705	0.207113	0.419029	1	protein_coding	3778	3863.32	47.4151	0.377755	12176	FALSE
ENSG00000180581	SRP9P1	1.94957	-0.200883	0.419461	1	processed_pseudogene	NA	261	45.2107	-0.377309	771	FALSE
ENSG00000198088	NUP62CL	1.7342	0.203005	0.419493	1	protein_coding	54830	1144	41.215	0.377275	12175	FALSE
ENSG00000168306	ACOX2	2.83259	-0.208501	0.419847	1	protein_coding	8309	930.385	53.3444	-0.376909	772	FALSE
ENSG00000185507	IRF7	1.65816	0.203142	0.420233	1	protein_coding	3665	1343.24	67.0769	0.37651	12174	FALSE
ENSG00000127585	FBXL16	4.90591	0.230795	0.420302	1	protein_coding	146330	2378.2	65.7472	0.376439	12173	FALSE
ENSG00000130813	SHFL	1.87557	-0.203401	0.421098	1	protein_coding	55337	1244.27	58.5154	-0.375616	773	FALSE
ENSG00000121671	CRY2	4.25096	0.228729	0.421346	1	protein_coding	1408	1625.92	57.0191	0.375361	12172	FALSE
ENSG00000277693	AP003900.1	2.51766	-0.209582	0.421541	1	lncRNA	NA	967.333	44.8656	-0.37516	774	FALSE
ENSG00000272391	POM121C	3.36402	-0.220187	0.421892	1	protein_coding	100101267	2056.88	56.6211	-0.374799	775	FALSE
ENSG00000186056	MATN1-AS1	1.07338	-0.250694	0.422019	1	lncRNA	100129196	1785.4	58.4407	-0.374668	776	FALSE
ENSG00000174099	MSRB3	2.56369	0.202127	0.422152	1	protein_coding	253827	1769.76	45.3799	0.374531	12171	FALSE
ENSG00000198513	ATL1	2.15809	0.199227	0.422979	1	protein_coding	51062	1296.69	42.9614	0.373681	12170	FALSE
ENSG00000225361	PPP1R26-AS1	2.11515	-0.199181	0.423634	1	lncRNA	100506599	1621.33	49.3524	-0.373009	777	FALSE
ENSG00000089091	DZANK1	1.70788	0.200421	0.423994	1	protein_coding	55184	2552.73	47.3291	0.37264	12169	FALSE
ENSG00000243725	TTC4	1.10954	0.254472	0.424226	1	protein_coding	7268	1725.5	49.4349	0.372403	12168	FALSE
ENSG00000247081	BAALC-AS1	1.68256	-0.204719	0.424972	1	lncRNA	105369147	1838.13	44.4944	-0.371639	778	FALSE
ENSG00000180376	CCDC66	3.47201	-0.223158	0.425126	1	protein_coding	285331	1492.32	38.0585	-0.371483	779	FALSE
ENSG00000174483	BBS1	1.2031	0.237297	0.425804	1	protein_coding	582	1208.72	56.2314	0.37079	12167	FALSE
ENSG00000141642	ELAC1	2.22726	0.201842	0.425866	1	protein_coding	55520	1346.25	45.8496	0.370727	12166	FALSE
ENSG00000185513	L3MBTL1	2.15321	-0.198913	0.42628	1	protein_coding	26013	2912.72	54.865	-0.370305	780	FALSE
ENSG00000108786	HSD17B1	1.70021	0.201595	0.426301	1	protein_coding	3292	1142.2	64.6822	0.370284	12165	FALSE
ENSG00000272335	AC093297.2	2.73354	0.206593	0.426643	1	lncRNA	NA	2517	35.2006	0.369936	12164	FALSE
ENSG00000008382	MPND	1.87139	0.197474	0.426653	1	protein_coding	84954	1251.5	65.022	0.369926	12163	FALSE
ENSG00000226415	TPI1P1	0.856856	0.266534	0.427035	1	processed_pseudogene	NA	750	56.5333	0.369537	12162	FALSE
ENSG00000111860	CEP85L	1.02284	0.244413	0.427253	1	protein_coding	387119	2360.82	39.8129	0.369314	12161	FALSE
ENSG00000158856	DMTN	1.88929	0.196893	0.427981	1	protein_coding	2039	1546.09	61.6085	0.368575	12160	FALSE
ENSG00000177932	ZNF354C	2.10304	0.197415	0.428159	1	protein_coding	30832	5893	39.233	0.368395	12159	FALSE
ENSG00000260027	HOXB7	2.80049	0.204688	0.42824	1	protein_coding	3217	789.667	51.3719	0.368313	12158	FALSE
ENSG00000138660	AP1AR	5.55667	-0.236088	0.428486	1	protein_coding	55435	1761	41.3401	-0.368064	781	FALSE
ENSG00000253276	CCDC71L	4.02178	0.226049	0.428502	1	protein_coding	168455	4187	43.9217	0.368047	12157	FALSE
ENSG00000256269	HMBS	3.03762	0.196871	0.428598	1	protein_coding	3145	1176.44	55.1533	0.36795	12156	FALSE
ENSG00000135324	MRAP2	0.755662	0.254681	0.428657	1	protein_coding	112609	2137	45.5311	0.36789	12155	FALSE
ENSG00000106333	PCOLCE	0.971878	0.228116	0.428728	1	protein_coding	5118	732.7	63.4366	0.367818	12154	FALSE
ENSG00000214796	TUBAP5	2.64179	-0.206444	0.428915	1	transcribed_unprocessed_pseudogene	NA	1097	55.0365	-0.367629	782	FALSE
ENSG00000176428	VPS37D	1.42895	0.209165	0.429311	1	protein_coding	155382	1460.5	68.4012	0.367228	12153	FALSE
ENSG00000136883	KIF12	1.62287	-0.20358	0.429359	1	protein_coding	113220	1436.44	63.1265	-0.36718	783	FALSE
ENSG00000176826	FKBP9P1	2.1679	0.199092	0.429624	1	transcribed_unprocessed_pseudogene	360132	1971	48.9599	0.366912	12152	FALSE
[truncated: 11,368 more rows]

## Sheet: Table S3
gene_id	gene_name	logCPM	logFC	PValue	FDR	location	gene_biotype	entrezid	ave_tx_len	gc_content	rankingStat	signedRank	DE
[truncated: 14,558 more rows]

[truncated: 1 more sheets: Table S4]
