# Supplementary material for: The androgen receptor interacts with GATA3 to transcriptionally regulate a luminal epithelial cell phenotype in breast cancer
Source: Genome Biol. 2024 Feb 5;25:44. doi: 10.1186/s13059-023-03161-y (PMC10840202; doi:10.1186/s13059-023-03161-y)
Supplement: Supplementary file 7 — Additional file 7. GO pathway analysis. [file 13059_2023_3161_MOESM7_ESM.xlsx]

## Sheet: Contents
Additional file 7: GO Pathway analysis
Table S1. T-47D
Table S2. ZR-75-1
Table S3. MDA-MB-453
Table S4. MFM-223
Table S5. shared ER+ cell lines
Table S6. shared ER- cell lines

## Sheet: Table S1 T-47D
Analysis Type:	PANTHER Overrepresentation Test (Released 20210224)
Annotation Version and Release Date:	GO Ontology database DOI: 10.5281/zenodo.5228828 Released 2021-08-18
Analyzed List:	upload_1 (Homo sapiens)
Reference List:	Homo sapiens (all genes in database)
Test Type:	FISHER
Correction:	FDR
GO biological process complete	Homo sapiens - REFLIST (20595)	upload_1 (109)	upload_1 (expected)	upload_1 (over/under)	upload_1 (fold Enrichment)	upload_1 (raw P-value)	upload_1 (FDR)
negative regulation of sprouting angiogenesis (GO:1903671)	11	3	0.06	+	51.53	4.95e-05	0.02
chronic inflammatory response (GO:0002544)	14	3	0.07	+	40.49	9.15e-05	0.0306
negative regulation of leukocyte apoptotic process (GO:2000107)	46	4	0.24	+	16.43	0.000139	0.0397
regulation of leukocyte apoptotic process (GO:2000106)	83	5	0.44	+	11.38	0.000102	0.0327
regeneration (GO:0031099)	163	7	0.86	+	8.11	3.28e-05	0.0172
establishment or maintenance of cell polarity (GO:0007163)	197	7	1.04	+	6.71	0.000104	0.0326
regulation of cell junction assembly (GO:1901888)	200	7	1.06	+	6.61	0.000114	0.035
developmental growth (GO:0048589)	359	10	1.9	+	5.26	2.55e-05	0.0167
growth (GO:0040007)	362	10	1.92	+	5.22	2.73e-05	0.0165
neuron projection morphogenesis (GO:0048812)	455	11	2.41	+	4.57	3.53e-05	0.0179
plasma membrane bounded cell projection morphogenesis (GO:0120039)	459	11	2.43	+	4.53	3.81e-05	0.0182
cell projection morphogenesis (GO:0048858)	463	11	2.45	+	4.49	4.12e-05	0.0185
regulation of cellular component movement (GO:0051270)	1025	24	5.42	+	4.42	8.41e-10	6.61e-06
cell junction organization (GO:0034330)	477	11	2.52	+	4.36	5.35e-05	0.0205
cell part morphogenesis (GO:0032990)	483	11	2.56	+	4.3	5.97e-05	0.0223
cell morphogenesis (GO:0000902)	675	15	3.57	+	4.2	3.32e-06	0.00402
regulation of anatomical structure morphogenesis (GO:0022603)	908	20	4.81	+	4.16	7.15e-08	0.000281
positive regulation of cellular component movement (GO:0051272)	560	12	2.96	+	4.05	4.83e-05	0.02
regulation of cell migration (GO:0030334)	894	19	4.73	+	4.02	2.72e-07	0.000611
regulation of locomotion (GO:0040012)	990	21	5.24	+	4.01	5.98e-08	0.000314
positive regulation of cell migration (GO:0030335)	522	11	2.76	+	3.98	0.000117	0.0354
regulation of cell motility (GO:2000145)	950	20	5.03	+	3.98	1.46e-07	0.000383
negative regulation of developmental process (GO:0051093)	877	18	4.64	+	3.88	9.57e-07	0.00188
regulation of cell adhesion (GO:0030155)	737	15	3.9	+	3.85	9.35e-06	0.00773
positive regulation of cell motility (GO:2000147)	547	11	2.9	+	3.8	0.000175	0.0473
neuron projection development (GO:0031175)	651	13	3.45	+	3.77	4.68e-05	0.0199
negative regulation of cell differentiation (GO:0045596)	641	12	3.39	+	3.54	0.000168	0.0473
neuron development (GO:0048666)	810	15	4.29	+	3.5	2.77e-05	0.0161
plasma membrane bounded cell projection organization (GO:0120036)	1068	18	5.65	+	3.18	1.41e-05	0.00963
cell adhesion (GO:0007155)	952	16	5.04	+	3.18	4.62e-05	0.0202
locomotion (GO:0040011)	1195	20	6.32	+	3.16	4.84e-06	0.00423
biological adhesion (GO:0022610)	958	16	5.07	+	3.16	4.97e-05	0.0195
cell development (GO:0048468)	1623	27	8.59	+	3.14	8.03e-08	0.000252
regulation of developmental process (GO:0050793)	2368	39	12.53	+	3.11	4.06e-11	6.38e-07
regulation of multicellular organismal development (GO:2000026)	1294	21	6.85	+	3.07	4.33e-06	0.00453
localization of cell (GO:0051674)	986	16	5.22	+	3.07	6.95e-05	0.0254
cell motility (GO:0048870)	986	16	5.22	+	3.07	6.95e-05	0.0248
cell projection organization (GO:0030030)	1119	18	5.92	+	3.04	2.6e-05	0.0163
neuron differentiation (GO:0030182)	1008	16	5.33	+	3	8.96e-05	0.0306
movement of cell or subcellular component (GO:0006928)	1413	22	7.48	+	2.94	4.74e-06	0.00466
positive regulation of developmental process (GO:0051094)	1267	19	6.71	+	2.83	3.89e-05	0.018
neurogenesis (GO:0022008)	1361	20	7.2	+	2.78	3.14e-05	0.017
generation of neurons (GO:0048699)	1237	18	6.55	+	2.75	9.34e-05	0.0306
tissue development (GO:0009888)	1597	23	8.45	+	2.72	9.85e-06	0.00774
regulation of cell differentiation (GO:0045595)	1496	21	7.92	+	2.65	3.75e-05	0.0184
regulation of localization (GO:0032879)	2709	34	14.34	+	2.37	1.08e-06	0.00188
nervous system development (GO:0007399)	2193	27	11.61	+	2.33	2.82e-05	0.0159
anatomical structure morphogenesis (GO:0009653)	2130	25	11.27	+	2.22	0.000118	0.0351
animal organ development (GO:0048513)	3079	36	16.3	+	2.21	2.4e-06	0.00343
cell differentiation (GO:0030154)	3403	38	18.01	+	2.11	3.44e-06	0.00386
cellular developmental process (GO:0048869)	3463	38	18.33	+	2.07	4.76e-06	0.0044
multicellular organism development (GO:0007275)	4525	46	23.95	+	1.92	2.33e-06	0.00366
system development (GO:0048731)	4169	42	22.06	+	1.9	1.19e-05	0.00851
regulation of biological quality (GO:0065008)	3705	37	19.61	+	1.89	7.93e-05	0.0277
anatomical structure development (GO:0048856)	5001	49	26.47	+	1.85	2.85e-06	0.00374
developmental process (GO:0032502)	5565	51	29.45	+	1.73	1.15e-05	0.00858
positive regulation of biological process (GO:0048518)	6062	51	32.08	+	1.59	0.000134	0.0391
biological regulation (GO:0065007)	12249	84	64.83	+	1.3	0.000172	0.0474
chr1	92210419	92211553	11.1165	53.633	3.44746	9.36965	TGFBR3
chr1	92212946	92213717	4.14669	9.73122	5.83174	12.5519	TGFBR3
chr1	92213895	92214369	3.39785	11.0576	6.42512	12.286	TGFBR3
chr1	94871906	94872442	3.87885	16.741	10.4237	16.7755	ABCD3
chr1	94880941	94881266	2.59469	40.4092	1.11318	5.41391	ABCD3
chr1	95394639	95394989	9.80746	64.6685	4.43661	12.1914	CNN3
chr1	100128306	100128738	3.83371	42.9265	3.14836	8.18787	PALMD
chr1	100272348	100272883	8.84431	48.5501	4.70525	21.8336	FRRS1
chr1	100273175	100273565	1.18501	9.70967	1.74042	6.75455	FRRS1
chr1	100951273	100952190	31.8547	138.65	6.10947	35.3432	CDC14A
chr1	106819090	106819494	26.1071	137.008	1.23047	16.9674	PRMT6
chr1	108219068	108220070	5.41348	32.6775	4.17253	8.1881	VAV3
chr1	109354256	109354699	2.24368	13.4051	3.31023	8.97161	STXBP3
chr1	109371405	109372012	4.71218	41.816	5.58257	12.4786	AKNAD1
chr1	110421909	110422354	3.25792	9.07294	4.87608	11.1637	CSF1
chr1	110446287	110446836	5.95726	24.3421	4.54056	9.60503	CSF1
chr1	111598892	111599389	3.27627	13.2209	3.99597	7.85856	DRAM2
chr1	112491312	112491746	3.86855	22.7482	2.37228	12.9895	KCND3
chr1	112926018	112926640	5.12171	16.4213	6.28881	13.0778	CTTNBP2NL
chr1	114977644	114978322	2.80128	19.7672	6.31193	11.4679	TRIM33
chr1	116439795	116440179	2.16965	12.9791	1.40481	4.891	NHLH2
chr1	116732005	116732479	10.2737	70.4174	3.4437	13.4172	C1orf161
chr1	116749914	116750436	2.28979	15.2816	3.5312	8.65693	C1orf161
chr1	151568531	151569227	3.42195	10.5651	6.17215	10.0917	TUFT1
chr1	152164214	152164697	3.18773	65.4789	2.25093	12.8015	HRNR
chr1	152705644	152706419	6.39134	21.6962	8.28878	15.6838	C1orf68
chr1	155733250	155733673	20.7797	60.3682	15.2599	27.3338	GON4L
chr1	156585491	156586817	12.3677	64.5897	17.1397	27.1364	HAPLN2
chr1	156994834	156995357	4.61683	27.4063	7.1465	13.152	ARHGEF11
chr1	160126300	160127732	7.66073	56.9896	7.61537	20.3722	ATP1A4
chr1	160146371	160147374	4.90186	16.0567	12.5987	19.1361	ATP1A4
chr1	160171688	160172103	5.46745	63.6198	2.68825	14.7066	CASQ1
chr1	161794247	161794879	26.8802	91.7587	10.334	19.7531	ATF6
chr1	164250470	164250787	6.79422	64.807	2.3524	8.50577	PBX1
chr1	164630132	164630404	14.0583	28.948	7.5302	15.3838	PBX1
chr1	165742001	165743002	12.596	47.1364	11.7481	18.1972	TMCO1
chr1	165790885	165791239	9.38546	29.2082	3.93441	13.5548	UCK2
chr1	166660854	166661150	3.76431	13.6892	1.44987	6.56237	FMO9P
chr1	167879956	167881311	7.1261	36.0432	7.01893	11.8854	ADCY10
chr1	167883472	167883979	6.2235	53.1778	4.49472	9.46717	ADCY10
chr1	169395458	169395870	2.96876	20.2158	2.97596	6.92509	C1orf114
chr1	169437237	169437971	10.3985	72.1398	6.8818	19.6371	SLC19A2
chr1	170066552	170067034	8.80545	20.2221	12.6617	19.8141	KIFAP3
chr1	171313135	171313507	11.382	64.5212	3.73995	14.145	FMO4
chr1	172255741	172256351	16.8983	51.9386	13.9204	27.3669	DNM3
chr1	172439121	172439959	3.6701	11.7947	6.68612	13.2566	C1orf105
chr1	175131611	175131826	8.8927	54.823	3.34312	13.0759	KIAA0040
chr1	175238227	175238774	4.1527	25.3127	5.7556	11.4005	TNR
chr1	175269854	175270254	21.5377	77.2172	13.2495	21.8297	TNR
chr1	177558435	177559085	4.42188	13.8445	2.58362	6.08762	FAM5B
chr1	178306292	178306867	24.5	137.56	12.7929	38.4067	RASAL2
chr1	181064924	181065475	7.83145	32.8274	5.06585	17.7752	IER5
chr1	182113149	182113545	17.9759	102.188	5.36412	12.802	ZNF648
chr1	182938004	182939004	12.8568	81.0495	15.3293	33.5712	C1orf14
chr1	184332094	184332398	5.29796	36.8016	3.82283	13.7398	C1orf21
chr1	184566885	184567279	4.52803	14.2765	8.74989	20.5389	C1orf21
chr1	184589719	184590399	3.36096	51.1988	1.45066	7.4177	C1orf21
chr1	184591191	184591709	10.5963	66.571	3.84331	6.70001	C1orf21
chr1	184599020	184599301	4.46542	42.6455	1.95829	7.54324	C1orf21
chr1	185459592	185461307	14.1878	57.6475	16.9134	26.2462	IVNS1ABP
chr1	185503891	185504479	22.2658	107.175	7.69256	17.2547	HMCN1
chr1	187937272	187937666	3.0144	24.5943	2.22745	8.08663	PLA2G4A
chr1	187940949	187941534	7.23128	67.62	3.2462	13.9496	PLA2G4A
chr1	188041516	188042406	6.95117	49.8209	9.86561	29.5978	PLA2G4A
chr1	189214854	189215533	10.1462	39.2824	7.81429	15.9642	FAM5C
chr1	189343150	189343667	7.22726	10.4321	4.72947	8.76345	FAM5C
chr1	190855648	190856260	3.98888	25.5197	2.34536	7.42651	FAM5C
chr1	191734447	191734708	9.89657	50.8628	1.92502	10.7329	RGS18
chr1	193463931	193464216	9.12981	64.1068	6.12153	14.0227	CDC73
chr1	194782225	194782601	8.76222	29.0895	3.01725	9.94701	KCNT2
chr1	195599939	195600815	4.65566	17.7261	8.36565	13.3976	KCNT2
chr1	195863425	195864027	8.42576	124.793	6.09873	18.1961	KCNT2
chr1	196322427	196322871	18.5877	66.2755	6.44876	20.7909	KCNT2
chr1	197607711	197608157	11.495	31.426	4.46478	13.4427	DENND1B
chr1	201055472	201055972	7.89082	37.2049	14.0888	24.8651	CACNA1S
chr1	203657778	203658321	5.43081	21.3319	7.79815	14.3246	ATP2B4
chr1	203668704	203669128	5.4589	19.0197	2.075	6.28406	ATP2B4
chr1	204114575	204114978	6.38116	83.1451	3.68571	9.24753	ETNK2
chr1	204224635	204225007	14.299	58.3281	3.55448	7.07445	PLEKHA6
chr1	204225091	204225923	8.18602	28.4119	7.51113	14.4304	PLEKHA6
chr1	204234111	204234432	6.26384	21.498	5.12533	12.134	PLEKHA6
chr1	207198708	207199701	12.8594	57.7835	8.89945	24.0767	C1orf116
chr1	207201205	207202177	28.7743	117.542	19.774	52.2083	C1orf116
chr1	207205142	207205639	14.9597	187.146	3.43606	23.0194	C1orf116
chr1	207413173	207413620	7.92566	38.275	4.80164	9.60913	CD55
chr1	208124078	208124676	5.8693	61.6714	13.2886	22.8408	CD34
chr1	208472031	208472354	10.9134	67.1684	6.28429	14.8318	PLXNA2
chr1	209975448	209976241	4.28233	10.8317	16.1278	22.9936	IRF6
chr1	211635082	211635466	6.92441	25.7964	6.6136	15.2665	RD3
chr1	215288629	215289294	12.9817	82.3613	17.1448	30.032	KCNK2
chr1	215337890	215338309	11.1267	120.353	5.83412	29.0072	KCNK2
chr1	215453068	215453533	6.6522	47.0394	8.31797	16.2515	KCNK2
chr1	215575023	215575284	4.04109	38.6755	3.63231	10.3052	KCNK2
chr1	217076050	217076313	17.4136	119.981	1.25745	7.32051	ESRRG
chr1	217401906	217402368	14.1746	93.5844	3.45529	7.30016	ESRRG
chr1	217644699	217645195	6.60404	16.3921	12.9527	20.702	GPATCH2
chr1	218819596	218819931	24.0536	112.888	5.77976	10.2898	TGFB2
chr1	218821241	218821939	4.18492	11.4464	6.70823	15.146	TGFB2
chr1	218823688	218824459	31.4048	128.379	3.07076	16.2113	TGFB2
chr1	218844683	218845650	12.7665	42.0014	28.3183	43.4592	TGFB2
chr1	219452621	219453154	6.52094	23.0525	6.88226	13.5186	LYPLAL1
chr1	219483663	219483984	3.4672	17.2388	4.31253	11.4748	LYPLAL1
chr1	219680017	219680437	3.63272	28.6106	2.62672	8.29013	LYPLAL1
chr1	219691748	219692505	7.53518	41.8222	12.2892	20.7962	LYPLAL1
chr1	220084085	220084296	3.10844	25.138	0.853933	5.95793	SLC30A10
chr1	221316630	221317085	5.62127	21.6751	8.49976	15.7982	LOC400804
chr1	221752163	221752974	5.72668	11.7633	5.46493	10.4197	DUSP10
chr1	222000444	222000674	1.40931	9.58232	2.08036	7.13945	DUSP10
chr1	222521036	222521356	1.69352	7.96627	2.41261	8.1537	HHIPL2
chr1	223114928	223115219	5.55204	21.6254	5.91073	11.8772	DISP1
chr1	223121462	223122005	6.94649	92.6119	8.077	20.5052	DISP1
chr1	223523869	223524246	3.14026	43.9326	2.57329	6.70201	SUSD4
chr1	223973423	223973788	4.14196	17.6144	5.33452	12.4158	TP53BP2
chr1	225641750	225642434	8.85954	27.6995	6.51356	11.2844	LBR
chr1	226009343	226009939	11.3319	47.7616	10.4469	21.8875	EPHX1
chr1	226303618	226303968	27.2264	85.625	6.92453	21.8067	ACBD3
chr1	228989465	228989953	4.58211	25.6201	6.04608	12.5656	RHOU
chr1	230099355	230099634	6.6758	23.6413	2.65288	8.08499	GALNT2
chr1	230817948	230818318	5.28373	19.8469	12.1229	21.264	COG2
chr1	230818669	230819153	6.30734	27.0386	9.31748	20.0996	COG2
chr1	232458040	232458567	5.24731	18.5117	8.40089	15.2114	SIPA1L2
chr1	233161241	233161553	42.3155	105.564	5.59117	12.04	PCNXL2
chr1	233195054	233195678	5.09312	23.0552	10.4565	17.3726	PCNXL2
chr1	233840700	233841369	22.0625	104.894	13.7281	25.9814	KCNK1
chr1	235494125	235494987	6.78624	38.7843	5.6236	8.68263	GGPS1
chr1	236468854	236469393	8.49913	32.9483	8.15324	20.8991	ERO1LB
chr1	236483766	236484646	4.61004	62.5276	2.95061	15.3456	ERO1LB
chr1	239020200	239020899	5.34004	31.1201	7.11522	11.3647	LOC339535
chr1	239798489	239798996	5.40436	30.5752	5.38132	14.3011	CHRM3
chr1	239917224	239917708	10.2916	40.9932	3.37084	11.3694	CHRM3
chr1	240047004	240047436	3.4644	29.7497	5.46453	13.0412	CHRM3
chr1	241960973	241961653	16.0581	56.217	7.5792	12.5872	WDR64
chr1	244417411	244417919	21.7668	44.4835	2.39118	7.23237	C1orf100
chr1	245281147	245281894	8.64967	28.814	10.9176	20.0344	EFCAB2
chr2	723946	724602	3.87188	19.5046	3.92441	9.35192	TMEM18
chr2	6414033	6414411	23.5918	40.1137	3.49002	13.1945	LOC400940
chr2	7086901	7087273	2.1137	15.8071	2.84992	13.2053	RNF144A
chr2	7913376	7913714	8.30883	31.722	2.70615	8.72103	LOC339788
chr2	9141238	9141574	10.8077	148.695	1.1729	10.1676	MBOAT2
chr2	9809032	9809468	2.42781	13.684	3.73674	7.66916	YWHAQ
chr2	10040750	10041111	13.3071	51.4406	2.02396	10.4781	TAF1B
chr2	10087437	10087771	20.3385	75.3176	2.44407	9.08408	GRHL1
chr2	10577575	10578241	2.07418	9.53931	6.18194	11.9821	ODC1
chr2	11682731	11683011	10.5093	54.0258	3.56419	8.74441	GREB1
chr2	13822979	13823306	15.682	61.6681	5.82221	11.7366	TRIB2
chr2	16998883	16999597	10.6136	55.5799	10.2303	17.7756	FAM49A
chr2	19676166	19676619	3.45474	27.915	0.620289	5.70037	OSR1
chr2	19865121	19865440	2.45694	11.6593	2.20479	6.9038	TTC32
chr2	20019058	20019548	4.23265	21.2256	4.16384	9.77923	TTC32
chr2	23162049	23162652	13.5647	35.5853	3.6555	21.7265	KLHL29
chr2	23617605	23617991	2.72589	10.2575	4.67993	11.996	KLHL29
chr2	23631006	23631707	14.2188	125.009	1.12687	8.94527	KLHL29
chr2	23791424	23791909	7.08015	35.0511	2.14751	6.73864	KLHL29
chr2	24124823	24125771	8.67358	38.4001	7.12554	21.4475	ATAD2B
chr2	24762793	24763812	6.7894	30.4732	7.17536	14.8089	NCOA1
chr2	26046230	26046745	15.5015	61.4116	5.54584	17.5159	ASXL2
chr2	28664631	28665209	6.49519	17.9574	4.9726	15.1868	FOSL2
chr2	29994776	29995241	4.81965	20.1307	2.04916	6.79711	ALK
chr2	34052332	34052754	2.42434	15.9248	1.41061	5.65977	MYADML
chr2	36949593	36950108	12.4208	48.8249	7.99258	18.2831	VIT
chr2	38134885	38135257	7.29754	50.965	4.14702	14.0139	FAM82A1
chr2	38366132	38366391	8.98058	38.0957	2.05198	6.54274	C2orf58
chr2	40102870	40103285	5.46135	12.2168	3.30034	9.68792	THUMPD2
chr2	40964408	40965380	5.57535	32.3114	4.51067	8.60903	SLC8A1
chr2	41369649	41370973	4.90405	16.7459	3.66661	6.30561	SLC8A1
chr2	42961037	42961326	7.35172	34.0884	2.02147	8.82787	MTA3
chr2	43014002	43014942	4.94887	26.9701	10.6371	18.9018	HAAO
chr2	43023268	43023854	4.79246	28.5663	2.25857	9.56491	HAAO
chr2	43103339	43103822	11.4297	74.2995	3.74616	18.2093	HAAO
chr2	45688588	45689251	4.13465	22.2636	4.86017	16.394	SRBD1
chr2	46048804	46049456	7.66698	27.1821	5.26463	9.27535	PRKCE
chr2	46542118	46542862	3.65898	23.2804	4.56954	11.7977	EPAS1
chr2	46679814	46680455	5.8252	33.4871	5.35945	9.05716	LOC388946
chr2	46848542	46849091	10.2378	30.1891	8.7487	18.9176	CRIPT
chr2	51264089	51264694	4.12293	22.0157	2.69781	6.34858	NRXN1
chr2	53788271	53788632	25.7024	51.7246	3.15486	11.319	ASB3
chr2	53837043	53837731	6.70816	20.9624	9.08186	20.1344	ASB3
chr2	57578481	57579085	5.54058	32.0396	2.71549	6.39004	VRK2
chr2	63451346	63451898	4.3674	40.6261	9.58956	19.2799	C2orf86
chr2	65134013	65134386	4.30772	49.7023	1.1684	5.05139	SLC1A4
chr2	65644069	65644468	1.64064	22.5471	7.34445	13.8356	SPRED2
chr2	65648694	65649126	2.42684	15.5317	2.0005	5.04122	SPRED2
chr2	67743276	67743907	14.554	82.9364	8.2516	23.8583	ETAA1
chr2	70265115	70265614	9.25655	50.0617	5.76123	11.8158	PCBP1
chr2	78751877	78752265	3.38735	24.5246	1.21937	6.46636	REG3G
chr2	79911348	79911771	2.23302	7.0257	2.01509	6.31326	CTNNA2
chr2	83834404	83834838	14.8732	45.5422	1.77253	8.68072	LOC388965
chr2	86183193	86183639	3.28184	16.6459	6.44573	14.3156	LOC90784
chr2	100477939	100478336	2.62166	7.60578	2.6768	6.00112	AFF3
chr2	100481326	100481688	5.72928	32.6447	3.36732	11.8046	AFF3
chr2	100489940	100490182	4.57289	10.7143	1.37953	5.44459	AFF3
chr2	101696728	101697120	4.49623	22.6207	3.05773	11.3014	TBC1D8
chr2	101736706	101737569	11.8842	64.2468	13.2649	20.6097	TBC1D8
chr2	103067455	103067759	0.64142	14.9869	5.27143	11.4757	IL18RAP
chr2	109049892	109050197	2.32479	12.5045	1.85966	8.57786	GCC2
chr2	109307800	109308171	6.82575	30.8044	3.98991	9.3433	LIMS1
chr2	110377562	110378262	5.28901	28.2456	7.72803	15.8302	ANKRD57
chr2	112663622	112664291	8.80268	40.3521	3.38549	6.84332	MERTK
chr2	113345890	113346406	11.798	116.245	1.03872	6.11142	CHCHD5
chr2	113422624	113423065	3.76695	37.3334	4.29937	12.0204	SLC20A1
chr2	114716746	114717204	2.11767	18.6793	2.81513	7.88192	ACTR3
chr2	118309497	118309974	10.4559	52.7908	4.83224	16.0483	DDX18
chr2	120061653	120061975	7.34934	32.6306	3.20658	8.99964	C2orf76
chr2	124940932	124941772	32.7066	114.672	6.50808	24.0422	CNTNAP5
chr2	125965268	125966242	5.00232	43.5956	3.70229	19.5426	CNTNAP5
chr2	126156657	126157181	3.5569	13.9169	4.06976	12.7954	CNTNAP5
chr2	126284765	126285294	7.70717	20.6986	2.91849	6.02973	CNTNAP5
chr2	129858780	129859125	6.56944	40.9329	1.55218	6.15468	HS6ST1
chr2	130702834	130703694	24.8465	115.488	10.0292	34.3877	LOC389033
chr2	133100697	133101167	7.69136	32.7106	5.91326	13.79	GPR39
chr2	134044986	134045442	11.3012	82.2773	1.59332	9.5158	NCKAP5
chr2	134323808	134324132	2.50109	23.7875	3.57453	11.4812	NCKAP5
chr2	134431775	134432511	8.77723	33.4128	5.3951	10.1633	NCKAP5
chr2	135920843	135921394	32.8471	90.4174	5.53642	32.9279	RAB3GAP1
chr2	135921889	135922441	3.21591	12.6022	2.88155	7.71432	RAB3GAP1
chr2	140151327	140151855	2.42205	12.1039	3.89832	8.75821	NXPH2
chr2	140987667	140987962	6.39527	39.0275	1.87921	5.85669	LRP1B
chr2	143922739	143923396	26.7593	76.1206	10.1195	17.8777	ARHGAP15
chr2	145784343	145785003	4.91507	22.8108	3.09114	6.87322	ZEB2
chr2	147004796	147005192	7.07908	31.7059	2.52937	7.1159	PABPCP2
chr2	147629453	147629837	2.42354	20.6564	1.59141	7.09824	PABPCP2
chr2	147639598	147640051	4.77123	28.9911	4.93807	11.5884	PABPCP2
chr2	147703659	147704108	1.70892	9.63589	1.56859	4.83589	PABPCP2
chr2	149960526	149961026	4.68486	62.0806	2.09346	9.8462	LYPD6B
chr2	150198849	150199545	2.63787	12.0505	7.80091	13.0347	LYPD6
chr2	150279231	150279967	2.86782	16.3645	8.62056	16.7282	LYPD6
chr2	150283852	150284149	26.2401	153.896	4.77333	10.5519	LYPD6
chr2	150412859	150413520	21.5365	62.0318	16.5852	25.9151	MMADHC
chr2	150956103	150956848	14.3427	31.0994	14.9508	22.7514	RND3
chr2	150957179	150957816	41.6765	92.5763	22.662	34.6881	RND3
chr2	151030959	151031352	7.60029	37.497	3.21052	7.70026	RND3
chr2	151469462	151469874	6.99472	61.3346	3.37984	13.3618	RND3
chr2	164533484	164533830	1.93952	25.4599	6.98784	13.1848	FIGN
chr2	165706680	165707016	16.302	124.391	0.986235	13.0634	COBLL1
chr2	168291898	168292320	3.81054	28.3638	2.52982	8.35785	XIRP2
chr2	168341583	168342111	4.23738	13.4118	1.35885	5.93017	XIRP2
chr2	170859874	170860208	3.13133	88.8712	2.33652	11.0158	UBR3
chr2	175020539	175021100	2.50753	20.5543	2.45174	8.15484	OLA1
chr2	175048123	175048465	1.68083	9.22154	2.41288	7.56258	OLA1
chr2	175367910	175368619	10.7973	45.5856	9.76021	16.8962	GPR155
chr2	176794716	176795114	12.9036	27.1126	3.46841	9.08148	KIAA1715
chr2	177863239	177863583	4.65983	24.2792	2.82	7.48279	HNRNPA3
chr2	179770157	179770589	3.8425	13.7816	2.81267	7.66909	CCDC141
chr2	179774384	179774598	3.91687	60.6056	1.33444	7.15597	CCDC141
chr2	179774665	179775063	4.48889	47.28	4.2831	13.8209	CCDC141
chr2	180307027	180307769	2.93337	19.6142	8.04538	19.2434	ZNF385B
chr2	180438618	180439718	70.8276	137.573	25.3941	50.679	ZNF385B
chr2	180576039	180576609	4.75816	24.5999	8.40291	21.3394	ZNF385B
chr2	180584238	180584960	1.94662	30.41	1.27628	7.08481	ZNF385B
chr2	180719514	180720059	2.33023	22.068	4.63586	12.6276	ZNF385B
chr2	181579892	181580455	36.3638	72.6802	3.2154	13.8806	UBE2E3
chr2	183889077	183889441	5.61432	19.0692	4.44298	8.74477	NCKAP1
chr2	184628352	184628716	2.88021	18.7058	2.06041	8.13841	NUP35
chr2	185428704	185429315	3.63275	19.3151	8.98621	15.6348	ZNF804A
chr2	187408857	187409464	6.46647	71.8686	9.56308	18.7235	ZC3H15
chr2	188789028	188789403	5.05458	26.8899	3.39427	9.03528	GULP1
chr2	188851129	188851545	10.5434	33.5318	3.24329	12.6199	GULP1
chr2	190393371	190393923	8.05124	47.8912	3.93058	12.7986	SLC40A1
chr2	191100012	191100477	8.43847	61.9752	1.72868	7.27589	HIBCH
chr2	191686916	191687581	3.74713	18.2708	3.70486	8.20378	GLS
chr2	191958092	191958580	4.65476	21.8087	1.72071	5.20058	STAT4
chr2	192112330	192112694	2.55323	14.3955	6.37416	14.6037	MYO1B
chr2	192114265	192114607	23.0911	129.821	5.29203	11.8753	MYO1B
chr2	192127728	192128159	10.7317	70.0855	3.29534	11.8528	MYO1B
chr2	194339588	194340126	1.44034	41.2481	1.12419	5.36339	PCGEM1
chr2	195505955	195506806	2.45499	33.3404	1.24211	11.0045	SLC39A10
chr2	198743772	198744234	8.90161	25.1349	3.49271	7.40955	PLCL1
chr2	204979520	204979952	5.02368	17.3231	2.88064	6.79404	ICOS
chr2	206051814	206052284	1.2123	14.9064	4.85476	9.72416	PARD3B
chr2	207687652	207688192	2.87	53.9691	0.983544	5.06125	FASTKD2
chr2	210143004	210143385	1.75138	14.4459	2.85157	7.65474	MAP2
chr2	212046447	212047040	8.14155	77.6189	6.89956	18.1779	ERBB4
chr2	212273172	212273534	19.8531	93.5087	5.39816	13.0839	ERBB4
chr2	212468763	212469146	2.03647	18.8831	1.72173	6.37966	ERBB4
chr2	215259581	215260308	66.6389	104.073	5.06266	8.35502	SPAG16
chr2	216699947	216700901	27.6197	122.093	4.52085	25.2524	MREG
chr2	217415762	217416668	8.71231	38.796	6.83803	17.5405	RPL37A
chr2	217911631	217913125	4.74605	29.1802	5.24557	13.7998	TNP1
chr2	217920195	217921174	17.3281	60.9509	22.0268	31.4495	TNP1
chr2	217974873	217975244	1.41635	12.0255	3.01091	7.35014	DIRC3
chr2	219175463	219176252	11.2367	66.9828	13.2822	28.3138	PNKD
chr2	219176514	219177298	11.6314	48.9183	11.6443	17.8521	PNKD
chr2	220711024	220711640	3.86431	55.8448	3.06725	16.2657	SLC4A3
chr2	221174838	221175240	2.99221	14.769	2.64906	10.274	SLC4A3
chr2	226706079	226706357	0.942803	27.7355	1.19781	4.65221	KIAA1486
chr2	227033440	227033824	5.99456	21.714	1.30371	4.87331	KIAA1486
chr2	227603447	227604184	4.65926	72.3111	6.20972	14.467	IRS1
chr2	228340283	228340685	7.64431	54.9953	2.15795	10.3022	AGFG1
chr2	228442407	228442695	3.55233	68.3126	1.64705	6.09844	AGFG1
chr2	229459568	229459896	3.92206	47.3215	1.66624	8.90544	SPHKAP
chr2	230044312	230044631	2.73082	19.4929	4.13119	10.486	PID1
chr2	232165069	232165598	1.46006	5.59665	1.64084	4.67086	ARMC9
chr2	233053533	233053890	8.63271	36.5073	1.28625	9.14373	DIS3L2
chr2	235277469	235278111	3.57173	35.2668	4.26066	11.8526	ARL4C
chr2	235754221	235754912	8.1761	44.983	8.24488	16.9112	SH3BP4
chr2	236449600	236450087	10.1398	40.1295	7.60535	15.2108	AGAP1
chr2	241108748	241109024	2.86266	18.7122	1.72813	9.86941	OTOS
chr3	991602	992118	3.03294	19.9254	2.07108	6.91168	CNTN6
chr3	3528285	3528814	8.58559	54.161	4.87714	13.5597	CRBN
chr3	4733966	4734663	6.17466	36.2846	13.3734	27.2999	ITPR1
chr3	4828271	4828812	30.7815	125.066	8.52537	18.6456	ITPR1
chr3	4926405	4926730	4.98679	52.997	4.00009	9.70746	ITPR1
chr3	5041158	5042019	11.0618	48.1195	16.5613	25.3211	BHLHE40
chr3	5686388	5687076	6.83515	16.7745	6.68831	11.0625	EDEM1
chr3	6851999	6852344	1.61117	8.06963	4.33771	10.1418	GRM7
chr3	8323852	8324737	5.20063	33.7187	5.92142	17.9041	LMCD1
chr3	8335358	8336612	21.4907	68.9696	16.572	44.6327	LMCD1
chr3	8369291	8370101	7.50641	37.3569	8.68078	15.8688	LMCD1
chr3	8843187	8843831	13.4816	41.86	20.6118	30.8719	OXTR
chr3	9926181	9926518	3.11848	15.4331	3.20217	7.62801	CIDEC
chr3	11823378	11823726	4.08233	12.2367	3.25428	13.6771	C3orf31
chr3	12696994	12697369	8.18458	31.6806	12.1582	23.7419	RAF1
chr3	14290295	14291005	31.8863	134.646	20.5899	33.5981	LSM3
chr3	15606690	15607065	3.08947	26.7929	1.52177	12.9908	HACL1
chr3	18353011	18353488	3.3287	13.4619	9.27208	15.9035	SATB1
chr3	18526740	18527419	8.01477	30.9106	8.91653	20.8216	SATB1
chr3	18710844	18711732	18.3225	128.895	8.8942	39.4817	SATB1
chr3	18814257	18815164	31.8275	168.987	28.0116	58.5397	SATB1
chr3	18859268	18860224	11.4035	85.7249	5.45053	22.9739	KCNH8
chr3	18946152	18946481	4.74913	37.8712	2.39586	11.1326	KCNH8
chr3	19406921	19407355	3.28506	18.6713	8.50718	16.7755	KCNH8
chr3	24181467	24181987	12.7811	113.433	5.25521	17.4073	THRB
chr3	24182889	24183217	8.15295	39.9811	4.26801	11.3162	THRB
chr3	24529162	24529661	7.88633	40.5364	10.7698	17.5975	THRB
chr3	25158646	25158912	4.98855	39.0551	2.01388	6.96568	RARB
chr3	25301395	25301896	5.55248	20.0374	8.61162	21.7162	RARB
chr3	25302115	25302500	5.82113	62.6311	2.74542	13.6304	RARB
chr3	25303808	25304182	8.85646	92.5386	2.60269	17.0071	RARB
chr3	25512561	25512932	6.96569	20.6777	7.74238	17.9547	RARB
chr3	25639196	25639627	7.39143	60.3787	4.26186	9.98162	RARB
chr3	25895544	25896420	4.38248	28.9224	6.47419	13.7146	OXSM
chr3	26777699	26778020	3.87742	21.5784	1.66942	6.38061	LRRC3B
chr3	27387111	27387409	5.12845	50.4518	3.74673	8.3398	NEK10
chr3	27401519	27401867	5.6032	141.707	1.90309	12.5929	NEK10
chr3	27404762	27405322	12.6844	61.8616	2.16768	14.8256	NEK10
chr3	27918956	27919515	2.53236	17.8212	6.55018	12.0111	EOMES
chr3	28829904	28830567	7.46721	33.8394	11.3277	25.5126	ZCWPW2
chr3	29626813	29627309	5.34041	38.0117	3.3278	13.8931	RBMS3
chr3	29674419	29674770	4.92042	39.2288	1.87207	7.94561	RBMS3
chr3	31821088	31821383	8.2838	23.099	3.68625	9.06562	OSBPL10
chr3	32396052	32396611	7.6786	20.3947	3.53007	7.25926	CMTM8
chr3	32499339	32500043	1.90826	10.3304	6.94739	11.2825	CMTM7
chr3	32502403	32503290	14.4704	89.6076	5.87515	15.8131	CMTM7
chr3	32708440	32709248	17.4883	69.6154	21.4635	35.5911	CNOT10
chr3	33721022	33721269	4.19838	14.7205	4.68078	12.0474	CLASP2
chr3	34114091	34114993	10.8945	32.4636	15.8648	24.7744	PDCD6IP
chr3	34173158	34173579	5.75344	34.6936	4.86692	13.951	PDCD6IP
chr3	35137970	35138321	4.70037	22.4986	5.34193	10.8589	ARPP-21
chr3	35511328	35511682	5.10048	17.3919	5.28525	12.532	ARPP-21
chr3	35540179	35540800	13.1613	84.6702	10.3595	23.8753	ARPP-21
chr3	35549919	35550490	12.786	49.9721	9.77266	21.9688	ARPP-21
chr3	35570672	35571505	23.1104	98.4267	17.6212	37.2281	ARPP-21
chr3	36990822	36991205	5.63664	32.5369	5.97371	15.5027	TRANK1
chr3	37114529	37114833	12.7201	78.131	5.42727	10.6497	LRRFIP2
chr3	37123643	37124245	17.2196	155.278	8.28066	25.5941	LRRFIP2
chr3	37794663	37795923	13.2205	60.2708	19.9624	36.5258	ITGA9
chr3	37844558	37844853	3.57105	27.6372	1.77242	10.2485	ITGA9
chr3	40413262	40413550	1.04636	14.3635	1.96398	7.85876	ENTPD3
chr3	40918867	40919564	8.24197	43.3498	4.21706	10.3146	CTNNB1
chr3	42880076	42880451	5.75014	46.7545	10.311	25.083	CCBP2
chr3	44908980	44909439	13.5611	75.2937	7.33955	25.9286	TMEM42
chr3	54356234	54356916	5.99671	20.6018	9.19602	14.5877	CACNA2D3
chr3	55816257	55817166	15.0242	54.865	17.8786	30.3158	ERC2
chr3	56892187	56892820	4.60065	47.808	7.88784	32.7998	ARHGEF3
chr3	57515709	57516397	8.04245	18.1205	9.26617	17.7987	DNAH12
chr3	57850686	57851075	3.3461	40.1339	3.94881	9.19471	SLMAP
chr3	58134810	58135589	7.9384	56.7018	3.29526	15.812	FLNB
chr3	58135792	58136501	28.5488	109.332	4.17734	20.3293	FLNB
chr3	58603089	58603422	6.96587	34.129	3.11378	8.76315	FAM3D
chr3	59527013	59527422	13.6122	168.322	1.33334	16.0617	FHIT
chr3	60940277	60940805	8.76491	26.5505	3.39442	8.21396	FHIT
chr3	64127272	64127812	3.28737	10.9947	7.17862	14.4353	PRICKLE2
chr3	64252208	64252531	4.40222	17.7976	4.2467	9.83923	PRICKLE2
chr3	64354237	64354516	7.81946	28.5559	1.85771	6.41432	PRICKLE2
chr3	65816983	65817306	3.48885	21.7908	1.7622	8.95005	MAGI1
chr3	65829832	65830177	4.03342	30.7294	1.70643	7.09022	MAGI1
chr3	66646876	66647391	2.59628	25.8952	5.61253	12.7436	LRIG1
chr3	66852392	66852932	4.49259	14.9438	8.03521	17.779	KBTBD8
chr3	69981551	69982023	5.62	29.2577	2.88985	11.4483	MITF
chr3	70115824	70116209	2.50934	10.4491	4.35257	9.22131	MITF
chr3	72040864	72041190	5.5774	31.1285	0.999871	4.7989	PROK2
chr3	72346603	72347674	6.01523	26.4979	5.35609	12.6431	RYBP
chr3	73853300	73853892	1.49717	62.3792	1.64493	17.1632	PDZRN3
chr3	74458130	74458628	6.40716	23.7828	7.53226	17.448	CNTN3
chr3	75939710	75940297	4.59016	13.5906	7.12867	12.0883	ZNF717
chr3	76890889	76891266	4.23515	33.7863	4.07388	12.6743	ROBO2
chr3	77426634	77427228	2.97147	24.6227	4.52035	11.3801	ROBO2
chr3	78547176	78547687	6.21195	34.2553	5.91304	14.247	ROBO1
chr3	78659526	78660100	12.8382	43.2866	6.52799	17.1123	ROBO1
chr3	78847443	78847955	8.01254	31.1693	5.22696	10.9593	ROBO1
chr3	79394280	79394829	1.77357	11.1169	1.49205	7.54981	ROBO1
chr3	79426824	79427309	8.75621	14.4672	3.19789	8.0732	ROBO1
chr3	80647166	80647386	4.33954	23.8781	0.5771	5.70823	ROBO1
chr3	81293307	81293860	4.24273	76.6045	2.29776	18.35	GBE1
chr3	81603539	81603939	16.283	91.119	1.70819	11.0539	GBE1
chr3	83096044	83096495	3.94172	32.3961	1.91246	8.38443	GBE1
chr3	86097800	86098060	2.48366	20.5811	2.13273	6.79404	CADM2
chr3	89545818	89546452	13.1491	57.8295	8.15883	21.3042	EPHA3
chr3	96496472	96497154	12.1308	32.5524	3.4533	8.02312	EPHA6
chr3	97645660	97645950	8.3393	84.3228	2.94696	11.4402	CRYBG3
chr3	100788784	100790202	7.62207	29.9441	6.40024	9.83601	ABI3BP
chr3	101498216	101499265	3.33624	18.4454	12.0093	18.2588	FAM55C
chr3	101774054	101774811	4.07786	9.62983	6.30281	10.0818	LOC152225
chr3	101956367	101957669	50.3204	113.454	24.4002	35.4723	ZPLD1
chr3	102031171	102031554	11.0286	21.895	5.62944	10.0154	ZPLD1
chr3	103010106	103010452	5.64291	12.361	2.02423	7.91774	ZPLD1
chr3	104318049	104318442	49.8739	120.258	2.54312	6.27749	MIR548A3
chr3	104330053	104330535	43.9196	188.715	5.97717	12.8932	MIR548A3
chr3	104351373	104351709	3.04863	31.5289	3.07537	6.60006	MIR548A3
chr3	106560926	106561324	6.03184	21.3956	4.9168	10.5759	LOC100302640
chr3	107157398	107157951	8.36867	72.5005	3.87284	14.5296	CCDC54
chr3	111317393	111317834	3.63488	18.8984	10.2495	23.5289	CD96
chr3	113452953	113453364	6.89466	35.7341	4.51908	12.6851	NAT13
chr3	115987786	115988334	3.42423	7.97113	2.97931	6.2012	LSAMP
chr3	117123884	117124355	3.33615	19.2114	2.72855	7.03967	LOC285194
chr3	120274909	120275365	20.3227	124.511	3.00321	10.3501	NDUFB4
chr3	120611822	120612119	9.05509	32.3729	3.01397	9.21092	STXBP5L
chr3	121047683	121048104	4.37298	30.0934	0.490281	11.8226	STXBP5L
chr3	121532922	121533202	17.012	150.342	1.78014	6.76784	IQCB1
chr3	121688583	121689276	6.98133	21.3791	7.30696	14.8076	ILDR1
chr3	121693321	121693784	2.42297	11.1417	3.52529	6.82807	ILDR1
chr3	122117590	122118099	5.54233	28.333	1.62806	5.21787	FAM162A
chr3	126805865	126806357	5.86765	41.8458	6.97962	11.7256	PLXNA1
chr3	127539637	127539949	8.90383	14.0981	3.46195	8.3436	MGLL
chr3	128066630	128067085	16.8221	40.6026	5.23286	12.7091	EEFSEC
chr3	128142315	128142630	5.04461	51.1412	2.15782	8.10181	EEFSEC
chr3	129508917	129509502	5.53006	13.256	11.2923	20.0371	TMCC1
chr3	129599877	129600422	7.34848	17.734	5.84709	9.70426	TMCC1
chr3	132844273	132845027	3.24941	12.0595	6.26401	11.7524	TMEM108
chr3	133112823	133113177	5.53327	81.8622	2.51444	8.89891	TMEM108
chr3	133306981	133307514	28.3738	77.0019	4.82831	11.2903	CDV3
chr3	133663838	133664313	4.66487	62.7189	3.3054	14.9814	SLCO2A1
chr3	136708494	136709123	19.1275	31.9502	18.2862	28.2434	IL20RB
chr3	138001642	138002012	12.1622	150.92	2.7423	14.5875	TXNDC6
chr3	138436965	138437613	3.03257	13.6893	3.4884	8.27621	PIK3CB
chr3	138564669	138565158	15.9761	48.3923	9.07313	16.4519	PIK3CB
chr3	139546100	139546771	3.11355	48.315	3.71292	13.1187	CLSTN2
chr3	140207269	140207580	5.75276	16.4085	1.73715	5.16697	CLSTN2
chr3	140946646	140947605	12.0399	54.4785	5.80708	13.1708	ACPL2
chr3	140993791	140994332	2.0315	29.1329	14.403	24.2498	ACPL2
chr3	142208205	142208889	15.9809	67.3726	3.16488	18.4252	ATR
chr3	142702180	142702628	4.06986	53.8428	1.76153	11.6231	SR140
chr3	143815732	143816283	10.419	164.754	3.49476	17.5643	C3orf58
chr3	143824493	143824972	5.06207	54.2923	9.13065	15.7205	C3orf58
chr3	144102308	144103735	36.5443	96.5922	22.9036	38.0747	C3orf58
chr3	144105950	144106611	6.09719	85.9669	5.26842	19.6222	C3orf58
chr3	144174867	144175642	22.8974	91.1027	6.18156	19.614	C3orf58
chr3	144446391	144446882	4.21887	49.611	9.08151	21.557	C3orf58
chr3	151290490	151291108	6.6669	82.2953	0.912174	8.5136	IGSF10
chr3	151929417	151930539	7.37814	29.7921	13.1949	24.4523	LOC401093
chr3	152103381	152104466	43.4994	104.024	7.10877	24.9881	MBNL1
chr3	152511724	152512113	12.9189	39.4911	3.34235	13.9801	P2RY1
chr3	152545932	152546361	13.9634	33.1	2.74019	9.70782	P2RY1
chr3	153421305	153421713	5.80021	22.875	4.40545	10.7607	C3orf79
chr3	153589638	153589959	6.5005	30.0473	4.53309	11.2656	SGEF
chr3	153795427	153795992	19.544	65.8355	7.47305	16.4304	SGEF
chr3	153824454	153824870	8.93021	57.9846	4.12839	15.5856	SGEF
chr3	153936166	153936926	12.5018	71.5963	9.10065	17.4452	SGEF
chr3	153943342	153943687	20.4424	103.034	3.4108	11.0712	SGEF
chr3	155852265	155852606	7.20719	62.4668	1.39161	5.06	KCNAB1
chr3	156852397	156852981	6.30054	70.8312	3.72252	15.3023	CCNL1
chr3	157258346	157258928	12.0352	84.8127	14.4753	24.661	C3orf55
chr3	158398582	158398846	4.75776	21.5671	4.46792	13.108	GFM1
chr3	159889492	159889853	3.46533	15.1235	3.03127	7.39791	IFT80
chr3	161107980	161108545	16.9197	58.2715	7.88379	19.3126	C3orf57
chr3	161550561	161550924	4.57987	29.3459	2.52396	10.2302	OTOL1
chr3	162090849	162091108	3.79365	17.7977	2.06097	7.77721	OTOL1
chr3	162510360	162510824	8.53032	39.9547	6.97838	14.7024	OTOL1
chr3	162855608	162856873	11.4256	45.6188	28.5843	42.289	OTOL1
chr3	162924323	162924861	43.7773	83.6888	10.4252	25.1678	OTOL1
chr3	165464712	165465168	18.093	59.1239	6.19204	13.2751	BCHE
chr3	166472874	166473448	11.678	55.2502	2.68077	14.1828	ZBBX
chr3	168675942	168676219	7.4508	50.4346	2.47802	8.74102	MECOM
chr3	171912685	171913564	12.486	69.9055	7.47303	16.4096	FNDC3B
chr3	172003016	172003404	7.08799	16.4372	8.30325	15.4734	FNDC3B
chr3	172035314	172035698	6.72657	17.9624	7.86509	16.7815	FNDC3B
chr3	173465711	173466653	6.46127	16.824	7.82329	12.2232	NLGN1
chr3	174058647	174059249	55.125	140.856	10.4151	38.5213	NLGN1
chr3	174308755	174309615	21.7385	73.5242	9.21681	26.0716	NAALADL2
chr3	175030349	175031030	10.4864	37.3391	14.9181	28.1032	NAALADL2
chr3	175056888	175057475	8.94521	33.6886	12.1673	19.2493	NAALADL2
chr3	176568402	176568734	5.37744	25.362	10.0919	15.2107	TBL1XR1
chr3	177346662	177347044	9.70516	29.578	5.29415	13.5701	TBL1XR1
chr3	177368806	177369713	14.2728	81.7186	6.59303	21.6933	TBL1XR1
chr3	177369884	177370335	6.92046	28.6093	7.999	15.2886	TBL1XR1
chr3	177802660	177804451	9.64374	49.967	11.4436	20.1647	KCNMB2
chr3	177805175	177805804	5.45121	28.9784	8.15906	13.7644	KCNMB2
chr3	177888335	177888992	13.2746	52.1424	16.7168	26.7315	KCNMB2
chr3	181617387	181618085	5.80483	16.412	11.0685	19.2015	SOX2OT
chr3	181618838	181619907	11.3873	53.1649	8.75964	18.7541	SOX2OT
chr3	181857278	181857674	8.03191	19.9335	5.37456	9.59332	SOX2OT
chr3	181989237	181990377	3.48976	21.8404	11.773	23.9878	ATP11B
chr3	182002616	182002968	57.6255	192.262	8.07768	14.5827	ATP11B
chr3	182403706	182404210	19.0429	81.699	6.35791	14.9527	ATP11B
chr3	182528311	182528731	13.6898	92.8181	8.47262	23.3116	ATP11B
chr3	183183506	183184024	16.1132	118.621	9.28515	36.1263	KLHL6
chr3	185455034	185455470	7.03948	19.8888	3.71604	9.2881	IGF2BP2
chr3	185619016	185619473	8.77458	19.538	8.12613	14.7442	TRA2B
chr3	186133307	186133740	5.29865	12.7798	6.56332	13.705	DGKG
chr3	187005528	187005975	11.084	65.4978	1.41984	7.88555	MASP1
chr3	187053874	187054285	3.08689	11.9302	2.31648	10.1334	RTP4
chr3	187068541	187068862	11.9991	32.86	5.61663	12.5105	RTP4
chr3	187498272	187499409	8.19731	42.8246	9.48187	15.0425	BCL6
chr3	187634869	187635302	19.1564	54.4753	7.76723	16.0529	BCL6
chr3	187924455	187925142	47.6466	141.935	11.4091	40.1496	LPP
chr3	188000557	188001459	30.1496	129.18	8.10824	28.6651	LPP
chr3	188034535	188034925	3.50634	32.7585	3.51129	14.5805	LPP
chr3	188657195	188658272	6.47667	77.6826	6.61832	15.7049	LPP
chr3	188891334	188891855	3.70861	24.3414	5.42353	14.608	TPRG1
chr3	189100868	189101744	8.99912	39.6097	7.54997	14.4265	TPRG1
chr3	189986590	189987274	10.9254	78.3445	8.65872	21.552	CLDN1
chr3	190223034	190223547	8.40416	24.7816	11.2782	20.4718	IL1RAP
chr3	190525464	190526147	28.3972	149.435	7.08114	27.4696	LOC647309
chr3	191014009	191014505	5.23575	12.4381	7.8258	13.8006	UTS2D
chr3	193248462	193248930	10.0699	164.796	3.29146	17.8136	ATP13A4
chr3	193544718	193545359	9.7956	17.4638	14.9618	21.841	OPA1
chr3	193628608	193629176	5.94301	23.0644	19.1625	27.5903	LOC100128023
chr3	193639910	193640921	23.7293	123.862	24.558	43.7903	LOC100128023
chr3	195331402	195332499	17.678	59.5192	17.8445	29.9752	APOD
chr3	195454331	195455173	8.53542	28.9795	35.3827	54.8623	MUC20
chr3	197143544	197144134	5.5626	20.5676	4.42773	7.87542	BDH1
chr3	197177457	197177711	3.85337	30.3666	3.35828	11.3626	BDH1
chr3	197704125	197705114	16.8226	37.4917	15.5384	22.9031	LMLN
chr4	62011	62274	18.983	153.651	6.6625	18.1204	ZNF595
chr4	4527968	4528658	16.6805	119.911	16.6287	25.0912	STX18
chr4	5116182	5117307	4.00337	30.1178	9.86997	14.5218	STK32B
chr4	6958773	6959248	38.849	132.335	4.71606	8.56505	TBC1D14
chr4	7519528	7519923	2.85291	18.6946	2.9295	7.85781	SORCS2
chr4	8353709	8353938	26.1032	185.15	1.9359	6.79978	ACOX3
chr4	10531927	10532294	2.3012	51.0394	2.5876	10.2172	CLNK
chr4	12862921	12863642	14.5391	84.6017	3.55474	22.1302	HSP90AB2P
chr4	14868127	14868573	5.09878	40.7812	4.50909	11.8724	CPEB2
chr4	15171217	15171516	0.986689	21.6905	0.27254	4.98487	CPEB2
chr4	16112037	16112419	3.42398	30.681	1.42771	9.99803	PROM1
chr4	20640977	20641498	42.3769	130.919	4.01482	10.3042	SLIT2
chr4	22981092	22981345	3.0078	8.08898	1.12817	6.40394	GBA3
chr4	24782940	24783630	3.76183	17.4372	3.05604	7.4444	SOD3
chr4	24806667	24807123	18.3513	88.3057	2.94349	9.42491	CCDC149
chr4	25732606	25733103	6.86335	31.8851	4.7418	11.974	SEL1L3
chr4	38011509	38011885	6.17599	31.6332	6.13522	12.6546	TBC1D1
chr4	39540681	39541283	4.58937	18.6765	4.856	9.32314	C4orf34
chr4	39545617	39546043	12.1565	74.0104	2.53362	15.1351	C4orf34
chr4	41079747	41080094	37.4526	194.482	1.98909	9.97321	APBB2
chr4	41402395	41402943	9.72507	81.2552	6.85952	17.6418	LIMCH1
chr4	41406789	41407158	7.50786	42.881	1.78667	10.1488	LIMCH1
chr4	41420479	41421065	2.17584	10.6486	3.69172	7.44843	LIMCH1
chr4	41477473	41478017	10.7742	40.4685	2.56368	8.3266	LIMCH1
chr4	41577161	41577951	5.97668	33.8844	6.06615	12.229	LIMCH1
chr4	41854114	41854526	7.68927	37.1597	4.78294	10.3113	TMEM33
chr4	47689104	47689532	6.13563	36.7473	2.87692	7.75219	CORIN
chr4	47693684	47694409	13.5315	53.4292	18.5914	33.1071	CORIN
chr4	47718005	47718526	8.34074	21.7782	4.93465	11.5789	CORIN
chr4	57594759	57595037	5.57938	48.226	0.791017	7.05179	HOPX
chr4	58099515	58100235	10.2965	33.6878	9.72404	15.5187	IGFBP7
chr4	63776908	63777263	4.87924	18.8819	1.42387	5.86278	LPHN3
chr4	66901167	66901845	4.93772	13.2289	7.56305	13.4517	EPHA5
chr4	67220673	67221459	6.83832	23.5503	12.5111	19.079	EPHA5
chr4	68577509	68578312	10.8626	64.5835	3.80821	7.44384	LOC550112
chr4	69893200	69893541	3.83195	10.5637	2.46998	7.52233	UGT2B10
chr4	70068171	70068520	2.6811	15.2796	2.19893	6.21625	UGT2B11
chr4	70080428	70081148	3.8935	24.8869	7.70446	14.8137	UGT2B11
chr4	70104869	70105290	8.79709	62.6016	4.95631	11.5736	UGT2B11
chr4	70152955	70153375	4.19045	41.6317	2.64391	7.19899	UGT2B28
chr4	70207831	70208362	1.29479	13.0944	12.2275	21.9925	UGT2B28
chr4	70254828	70255230	13.6886	57.1442	5.38299	12.2277	UGT2B4
chr4	70274098	70274456	3.94708	31.1322	3.35849	15.0785	UGT2B4
chr4	71932950	71933877	9.22521	34.4501	7.85878	13.0525	DCK
chr4	73108075	73108654	5.68577	15.1595	6.15659	11.079	ADAMTS3
chr4	73758998	73759399	3.14492	25.9728	1.18469	5.97537	COX18
chr4	73824627	73825720	3.68732	14.1724	8.89821	15.0791	COX18
chr4	73913435	73913955	1.43663	39.3878	2.11497	10.244	COX18
chr4	75807929	75808260	3.86739	40.506	1.42576	9.40561	PARM1
chr4	75869273	75869675	2.84103	19.8466	2.89858	8.55982	PARM1
chr4	77295233	77295751	6.35778	37.7036	6.92935	12.6535	CCDC158
chr4	77532612	77533078	13.6019	72.5262	2.66703	7.14169	SHROOM3
chr4	78281765	78282051	1.26618	14.5495	1.45986	6.52624	CXCL13
chr4	78485296	78486053	28.0332	183.764	15.7697	47.375	CXCL13
chr4	78526253	78526723	8.31636	23.5474	4.39465	10.9442	CXCL13
chr4	80611709	80612092	5.03496	24.9795	2.01675	5.57064	GDEP
chr4	81842602	81843053	3.52621	8.87158	4.60127	11.6181	C4orf22
chr4	81843898	81844506	9.51299	52.7481	3.23304	16.1191	C4orf22
chr4	82576267	82576587	3.12588	8.05722	1.95884	7.3009	RASGEF1B
chr4	87498478	87499053	4.23233	28.4019	4.0311	8.61259	PTPN13
chr4	88340580	88341427	5.03929	32.941	5.41894	15.6218	NUDT9
chr4	89509451	89510045	12.342	64.7181	9.01697	16.781	HERC3
chr4	89551970	89552508	20.6542	59.8547	5.24566	11.9748	HERC3
chr4	95259773	95260585	4.2601	45.5078	3.65176	15.2894	HPGDS
chr4	96258158	96258391	4.30935	42.8491	1.57087	6.28279	UNC5C
chr4	96546556	96547190	2.65218	15.9289	1.75167	6.35018	UNC5C
chr4	96885656	96885967	6.87644	33.7082	0.778433	4.86593	PDHA2
chr4	97551947	97552256	3.36418	22.8958	2.5311	9.94773	PDHA2
chr4	98476314	98476749	1.37097	28.7371	1.66272	7.09256	C4orf37
chr4	102131454	102131924	15.7383	33.5198	6.81608	12.7172	PPP3CA
chr4	102132152	102133025	25.953	123.134	8.33451	31.6916	PPP3CA
chr4	102651424	102651885	1.70838	10.3148	3.12353	8.30922	BANK1
chr4	102842360	102843118	17.065	92.7193	20.432	32.5221	BANK1
chr4	102874094	102874904	22.2285	154.406	4.43014	29.1634	BANK1
chr4	103669258	103669625	1.43868	21.1662	2.81689	8.28071	MANBA
chr4	104339729	104340037	5.78825	30.9805	0.754852	5.82126	TACR3
chr4	105492106	105493061	1.79652	8.84536	5.49309	11.6446	CXXC4
chr4	106266532	106266984	4.44283	29.408	2.85553	13.7389	PPA2
chr4	106831987	106832483	7.15799	89.3204	1.60532	9.68583	NPNT
chr4	108603404	108604277	2.81663	33.445	10.2701	16.6326	PAPSS1
chr4	108605007	108605889	10.1481	43.1732	9.45236	15.4314	PAPSS1
chr4	108793223	108793474	1.77063	17.9644	0.639096	6.03794	SGMS2
chr4	109185833	109186417	9.03669	54.7176	8.89355	17.0124	LOC641518
chr4	111775436	111775909	7.82461	24.363	5.49754	10.4208	PITX2
chr4	112080466	112080779	5.05662	23.867	3.17581	9.93913	PITX2
chr4	113347539	113348059	3.45764	23.7878	4.868	9.30081	ALPK1
chr4	114498123	114498592	5.53176	13.628	7.13697	13.7816	CAMK2D
chr4	115387478	115387854	3.27321	15.8747	1.52101	4.8946	UGT8
chr4	118124114	118124864	19.9921	70.4677	8.81064	20.4423	TRAM1L1
chr4	119197811	119198135	4.3691	22.7566	2.96196	11.4949	SNHG8
chr4	119676559	119677223	8.2721	46.6378	9.55251	17.8579	SEC24D
chr4	122878390	122878658	14.5232	58.4984	1.15704	8.84274	TRPC3
chr4	123568165	123568720	4.76813	26.9166	7.02939	12.8868	IL21
chr4	124220355	124220836	7.58917	18.6992	7.89556	14.6805	SPATA5
chr4	132006014	132006580	9.65069	28.0939	9.73526	15.4589	C4orf33
chr4	136981919	136982548	9.21552	55.2964	6.6881	11.878	PCDH18
chr4	137515330	137515826	0.934318	13.669	2.22026	7.40346	PCDH18
chr4	139267014	139267796	3.37755	26.3411	6.01794	17.1656	SLC7A11
chr4	140808105	140808659	5.01671	16.2746	4.9268	9.09815	MAML3
chr4	141254629	141255264	2.59018	22.5454	5.66339	15.7189	SCOC
chr4	141371508	141371866	9.90307	41.5491	3.80285	9.1817	CLGN
chr4	142723958	142724275	2.76402	18.8606	1.61733	6.61187	IL15
chr4	143698788	143699141	6.82587	36.5518	4.56851	12.2057	INPP4B
chr4	146253967	146255381	20.0153	45.794	10.193	16.8302	SMAD1
chr4	149226989	149227442	3.57213	21.2422	10.7024	17.8136	NR3C2
chr4	152086930	152087347	4.21148	23.5566	2.68971	6.20447	SH3D19
chr4	155226960	155227472	2.57687	12.9007	1.47827	5.11183	DCHS2
chr4	155811792	155812147	4.75084	22.2395	1.18026	5.76415	RBM46
chr4	159693695	159694271	10.2547	53.8561	4.43152	25.6579	FNIP2
chr4	159934898	159935372	3.61155	28.1714	2.60503	7.23764	C4orf45
chr4	160750312	160750861	5.01858	23.0674	2.27086	7.30992	RAPGEF2
chr4	165910907	165911242	3.60955	18.0347	2.57592	6.56243	TRIM61
chr4	166548081	166548514	5.77529	17.7001	1.7064	6.09905	CPE
chr4	169276009	169276699	12.37	27.3579	8.55175	18.4896	DDX60L
chr4	170822538	170822748	2.47206	16.2337	1.76125	9.1588	MFAP3L
chr4	171671729	171672067	2.39	10.6966	2.70587	6.41065	AADAT
chr4	173109399	173110376	2.98206	15.614	7.11349	13.0691	GALNTL6
chr4	175317674	175318267	8.17358	103.609	1.13569	13.0413	KIAA1712
chr4	175846818	175847209	4.47534	29.474	2.90247	11.5111	ADAM29
chr4	176211483	176212046	3.05637	11.4525	4.35879	9.97732	ADAM29
chr4	181475476	181475782	1.67996	10.7301	2.11585	6.47314	MGC45800
chr4	182511837	182512458	12.2499	44.6864	1.97999	6.44812	MGC45800
chr4	182781001	182781545	2.66037	26.9101	1.1116	4.84953	MGC45800
chr4	185819810	185820324	17.224	99.6955	5.34218	24.3023	ACSL1
chr4	187735630	187736378	6.69314	22.956	12.455	19.6805	FAT1
chr4	188420990	188421815	26.6741	99.9704	9.41986	23.4503	ZFP42
chr4	190570283	190570538	13.0193	41.3312	3.43585	9.57489	FRG1
chr5	1364328	1364821	3.09995	30.7377	7.98813	15.1986	CLPTM1L
chr5	2877117	2878111	1.16682	13.189	4.68934	9.35001	C5orf38
chr5	3325807	3326356	4.01994	39.7879	5.03178	10.8777	IRX1
chr5	4206118	4206742	4.75222	30.736	12.3369	20.5673	IRX1
chr5	6585619	6586252	11.5236	69.3442	6.54076	18.096	LOC255167
chr5	7391943	7392306	2.3161	23.2617	2.73523	6.81014	ADCY2
chr5	7461212	7462104	4.71552	57.8794	1.91214	15.733	ADCY2
chr5	7813135	7813435	4.305	26.094	3.81947	10.6681	ADCY2
chr5	8061124	8061399	2.53696	16.476	1.05433	7.84419	MTRR
chr5	8333674	8334003	5.54578	22.7806	3.17893	9.71417	MTRR
chr5	9587227	9587675	20.3267	46.5256	6.5048	15.8747	SNORD123
chr5	11711809	11712407	7.04656	57.4284	2.42298	8.88489	CTNND2
chr5	12583712	12584479	3.89428	33.6086	5.94657	15.2777	CTNND2
chr5	14529020	14529655	2.66197	19.9215	7.107	17.1594	TRIO
chr5	14588936	14589496	10.7716	86.758	4.10569	14.6365	FAM105A
chr5	16547348	16548083	40.1439	117.956	3.65791	15.3773	FAM134B
chr5	16580147	16580724	2.36997	12.0401	5.69487	10.3497	FAM134B
chr5	16776726	16777047	4.78465	107.041	5.45306	13.1308	MYO10
chr5	16787122	16787998	13.3151	32.1405	7.17413	13.0969	MYO10
chr5	17212985	17213634	6.30748	23.6591	12.4753	21.85	LOC285696
chr5	19001133	19001448	4.91197	22.1279	3.09229	7.67331	CDH18
chr5	19263266	19263796	5.10771	30.7659	6.06562	10.81	CDH18
chr5	19462643	19463083	4.06616	17.1885	7.47293	12.6883	CDH18
chr5	19734474	19735548	57.5415	111.447	13.8546	21.3843	CDH18
chr5	20323447	20323786	8.37397	28.4012	3.91493	11.6339	CDH18
chr5	21686885	21687466	5.97348	24.1866	9.39554	20.3216	CDH12
chr5	21688711	21689359	5.42033	22.6586	4.88196	9.08917	CDH12
chr5	22840527	22841036	9.10205	24.1395	7.10521	13.7376	CDH12
chr5	24694033	24694674	1.97137	22.1342	7.41704	12.9474	CDH10
chr5	25413067	25413385	3.40036	29.426	2.79387	8.68469	CDH10
chr5	25448293	25449073	23.0039	92.6727	14.0665	23.4231	CDH10
chr5	28670840	28671592	5.88638	32.9597	10.7417	24.5427	CDH9
chr5	32094081	32094767	12.0545	75.6496	15.9765	42.8945	PDZD2
chr5	32095136	32095474	6.0312	62.0427	2.12078	10.662	PDZD2
chr5	32144555	32145131	7.36846	27.5751	13.407	24.0437	GOLPH3
chr5	32249693	32250073	23.0411	57.8399	6.01825	18.0028	MTMR12
chr5	33299776	33300354	5.67808	40.6113	8.34835	16.0347	TARS
chr5	33400202	33400677	4.05977	16.894	7.15485	15.0761	TARS
chr5	33990619	33991364	2.83998	25.5131	3.2061	11.8551	AMACR
chr5	34445001	34445308	3.36135	75.0147	1.4021	8.31116	RAI14
chr5	35350843	35351732	56.4852	178.028	33.2458	45.9646	PRLR
chr5	35392220	35392542	2.75256	18.9888	2.45695	8.06986	PRLR
chr5	36180377	36180859	8.2538	39.6071	3.90646	8.20536	SKP2
chr5	36271139	36271354	3.8162	26.95	0.859041	7.64072	RANBP3L
chr5	36281537	36282201	10.8102	63.2906	9.25758	18.4532	RANBP3L
chr5	36285865	36287105	22.0254	98.1819	6.7679	25.6798	RANBP3L
chr5	36287814	36289401	9.0635	50.3128	3.93958	15.9411	RANBP3L
chr5	36301982	36302682	8.5268	22.8728	6.18473	11.1432	RANBP3L
chr5	37436129	37437127	4.99113	16.1676	13.5602	20.9068	WDR70
chr5	39188128	39188681	26.8737	118.765	2.59308	15.2681	FYB
chr5	40288599	40289137	6.23674	45.7454	3.37795	10.2841	PTGER4
chr5	40306450	40307661	10.2988	72.1243	14.717	24.5212	PTGER4
chr5	40382012	40382557	6.36341	11.7531	5.11534	11.1697	PTGER4
chr5	42057031	42057736	32.9242	91.7081	15.0944	35.3096	FBXO4
chr5	42426281	42427173	29.846	81.4445	11.8265	23.2197	GHR
chr5	42819749	42820174	6.10148	53.5163	7.72281	19.706	SEPP1
chr5	43700015	43700222	4.76499	34.0404	1.52946	6.72118	NNT
chr5	50006589	50007101	19.8681	39.2332	7.38384	13.5213	PARP8
chr5	50564440	50564952	7.6218	14.6474	1.94061	8.03537	ISL1
chr5	51769476	51770046	5.25575	15.8909	2.07881	7.06723	PELO
chr5	53367927	53368184	4.61638	25.9842	4.2668	12.552	ARL15
chr5	53734582	53735412	13.272	52.6669	22.2527	37.9907	HSPB3
chr5	54034809	54035203	6.32125	27.9016	8.03945	14.9926	SNX18
chr5	54931955	54932276	29.7571	99.942	2.90112	11.3032	SLC38A9
chr5	55224164	55224486	5.20627	48.1622	5.71487	12.6774	IL31RA
chr5	57994895	57995209	21.1218	116.836	1.7537	6.83804	RAB3C
chr5	57996246	57996635	5.4488	20.7887	3.36397	15.9619	RAB3C
chr5	58676428	58677030	4.41269	17.5602	6.64017	11.1964	PDE4D
chr5	60593934	60594365	2.86726	10.29	4.39967	11.112	ZSWIM6
chr5	65658963	65659321	7.23278	42.1884	2.95248	15.9609	SFRS12
chr5	66994429	66994762	6.47157	51.0484	1.95899	9.34586	CD180
chr5	67111630	67112065	11.1773	64.4947	3.03008	7.32038	PIK3R1
chr5	67193083	67193392	3.79444	20.4042	1.90755	5.57595	PIK3R1
chr5	70945281	70945671	1.71421	9.81652	2.2715	6.97475	MCCC2
chr5	71010565	71011332	27.955	135.411	14.2718	34.3962	CARTPT
chr5	71044070	71045070	10.1041	86.9271	8.07659	27.2783	CARTPT
chr5	71048152	71049212	7.90764	25.6528	20.6543	36.3251	CARTPT
chr5	71119430	71120170	7.51152	48.6967	11.4485	22.5845	CARTPT
chr5	71158413	71159110	8.4981	42.1826	12.6906	20.2537	CARTPT
chr5	71420983	71421569	3.94114	28.5189	6.62523	19.7375	MAP1B
chr5	72837435	72837857	9.54134	58.5253	4.59067	9.9808	ANKRA2
chr5	72902218	72902557	18.9628	115.134	2.6463	13.0348	RGNEF
chr5	72968757	72969172	11.9082	28.6589	3.98067	9.20409	RGNEF
chr5	73876578	73877209	4.20186	6.16265	9.39586	14.2204	ENC1
chr5	75707944	75708896	13.3481	38.6681	11.4381	17.8822	IQGAP2
chr5	75709179	75710017	8.75899	51.247	8.71312	23.1472	IQGAP2
chr5	75843267	75843735	13.0514	126.768	2.49265	26.0924	IQGAP2
chr5	75844201	75845049	5.59179	15.8201	12.2832	27.3694	IQGAP2
chr5	76315680	76316013	4.57421	14.9332	8.33723	17.7434	AGGF1
chr5	76616069	76616432	4.16479	24.4498	2.84204	8.54415	PDE8B
chr5	76624674	76625436	2.75502	20.8885	3.66286	7.81253	PDE8B
chr5	78791163	78791531	7.19794	39.3883	6.16478	11.0694	HOMER1
chr5	80897034	80897708	2.55114	14.2476	5.16807	10.1822	SSBP2
chr5	81431125	81431615	7.36451	51.424	2.35869	13.2736	ATG10
chr5	81460390	81461161	3.99396	19.1862	4.21597	8.40583	ATG10
chr5	81518422	81519223	4.04039	20.7699	9.3555	14.7716	ATG10
chr5	82156189	82156622	2.32182	40.4505	2.77742	10.512	TMEM167A
chr5	86395214	86395742	10.7145	32.035	9.15258	17.1227	RASA1
chr5	88340720	88341418	5.85561	15.6264	4.66257	9.56489	MEF2C
chr5	90168749	90169399	4.77836	30.5292	10.6149	19.7111	GPR98
chr5	90449285	90449738	10.954	74.1432	7.25757	25.2673	GPR98
chr5	91379974	91380376	4.81273	69.5833	2.52684	10.1377	LOC100129716
chr5	91888015	91888584	8.5072	35.5157	6.49327	11.9646	FLJ42709
chr5	93739047	93739738	20.0151	135.794	3.45234	28.9355	C5orf36
chr5	93990019	93990471	9.88571	29.6099	7.27636	21.465	ANKRD32
chr5	94977426	94978060	13.0332	81.1762	10.874	26.1074	RFESD
chr5	95095346	95095809	5.43937	31.8165	6.0957	12.0384	RHOBTB3
chr5	95096622	95096963	6.32346	18.5321	6.33046	14.3222	RHOBTB3
chr5	95492866	95494435	15.1247	72.0608	15.4799	21.6569	MIR583
chr5	96223221	96223594	7.33569	22.2356	1.38394	5.68526	ERAP2
chr5	96288104	96288557	6.03461	54.0896	8.44972	14.5395	LNPEP
chr5	96294028	96295157	45.191	101.48	19.9746	39.0976	LNPEP
chr5	96773209	96773936	12.4894	25.0348	17.3598	25.7354	RIOK2
chr5	96775085	96775627	53.1958	100.88	7.07345	17.5875	RIOK2
chr5	96979891	96980529	8.11307	40.6737	3.41056	11.3734	RIOK2
chr5	103895130	103895546	20.9893	62.4493	5.13969	11.7705	RAB9P1
chr5	109323324	109324236	12.4896	49.7738	12.8313	19.1216	MAN2A1
chr5	109332891	109333520	10.5602	38.9338	6.07944	14.0451	MAN2A1
chr5	109393836	109394309	9.05866	32.9086	5.1411	12.3192	MAN2A1
chr5	109398965	109399781	1.71462	6.13133	7.24298	11.3937	MAN2A1
chr5	114305227	114305707	3.86184	25.4491	2.81991	10.235	TRIM36
chr5	114389935	114390415	9.11383	17.8108	19.3069	31.3453	TRIM36
chr5	116125222	116125519	5.47824	20.6607	3.68575	8.27836	SEMA6A
chr5	116281541	116281814	2.806	29.7699	2.65201	9.83037	SEMA6A
chr5	117136088	117136450	7.73697	51.611	6.3973	11.4235	DTWD2
chr5	119388961	119389304	1.77929	93.5589	1.83289	8.09792	PRR16
chr5	119409363	119410060	3.10641	12.9357	18.6096	27.1044	PRR16
chr5	120966943	120967781	9.64139	19.144	13.8766	24.2691	FTMT
chr5	121113216	121113622	18.2068	129.317	1.16308	12.6748	FTMT
chr5	122733002	122733813	8.2684	111.058	2.60206	16.5335	CEP120
chr5	123333289	123334142	6.28488	21.4051	16.9182	31.3881	CSNK1G3
chr5	123991500	123992158	18.9042	86.3196	13.1566	32.5825	ZNF608
chr5	124579745	124580034	4.87194	46.9786	2.30459	10.4964	ZNF608
chr5	125518446	125519432	59.8417	151.694	28.7822	65.7834	GRAMD3
chr5	126718474	126718740	4.43638	40.9748	2.14178	7.98325	MEGF10
chr5	127220738	127221350	15.9513	48.975	13.7129	21.3122	FLJ33630
chr5	127688984	127689527	6.19797	27.4591	11.7131	18.9093	FBN2
chr5	128458351	128458749	8.57693	27.445	4.13291	8.77899	ISOC1
chr5	128464718	128465886	52.6114	119.707	23.0588	47.6815	ISOC1
chr5	135924390	135924907	3.00503	30.9638	4.41692	14.0392	TRPC7
chr5	138475085	138475403	10.1095	27.2295	3.86745	8.01084	SIL1
chr5	140192771	140193133	28.0973	74.2463	7.44632	21.9709	PCDHA4
chr5	140746129	140746451	18.859	68.8047	4.08148	20.9794	PCDHGA5
chr5	142487923	142489170	6.92285	30.9139	13.0857	21.4034	ARHGAP26
chr5	142577235	142578080	31.2574	122.305	22.6037	43.3067	ARHGAP26
chr5	142981508	142982358	6.24449	38.1272	9.07445	25.1505	NR3C1
chr5	143122421	143123447	4.75372	32.503	10.035	18.4109	HMHB1
chr5	145281801	145282609	8.70654	41.4639	12.3548	20.5637	GRXCR2
chr5	147136202	147136578	2.69399	20.2057	4.35856	10.3515	JAKMIP2
chr5	147143624	147143987	11.9432	40.472	6.06722	15.175	JAKMIP2
chr5	147764772	147765095	6.26425	29.1404	4.38425	11.3659	FBXO38
chr5	148398548	148399001	6.3281	87.118	1.40339	6.96798	SH3TC2
chr5	148980434	148980986	32.5444	205.319	15.355	34.7456	FLJ41603
chr5	148993472	148994122	10.6593	63.6575	9.79971	23.1492	FLJ41603
chr5	149332800	149333338	4.97528	36.0967	5.6208	13.8557	SLC26A2
chr5	150793159	150793685	7.34672	55.0521	1.78875	13.0273	SLC36A1
chr5	150793793	150794679	8.40165	84.3641	6.92356	41.1589	SLC36A1
chr5	154120134	154121100	6.11592	33.5036	19.3692	31.1167	LARP1
chr5	157428246	157428853	6.71471	22.1644	5.16503	16.5036	CLINT1
chr5	160599228	160599930	9.77591	40.6591	5.1197	20.5311	GABRB2
chr5	161287076	161287458	6.64246	17.5231	6.02629	16.245	GABRA1
chr5	161689873	161690727	9.95151	29.1678	7.19531	12.4525	GABRG2
chr5	161900050	161900938	11.1589	71.6118	8.40237	26.6727	GABRG2
chr5	163038321	163038646	1.33241	22.7537	2.1249	7.12044	MAT2B
chr5	163218327	163218639	10.2634	102.193	1.41649	9.65974	MAT2B
chr5	163800668	163800974	3.69095	14.6815	3.76554	6.58474	MAT2B
chr5	164492924	164493330	2.76314	11.5052	8.09335	13.4564	MAT2B
chr5	165208459	165209288	10.5907	39.1721	5.54459	10.4501	ODZ2
chr5	165235205	165235810	44.9441	153.942	6.60349	36.7883	ODZ2
chr5	167709937	167710600	33.9022	144.109	8.89294	19.5762	WWC1
chr5	167780278	167780828	26.3457	138.393	4.08783	8.12212	WWC1
chr5	167789064	167789309	6.35673	27.0221	4.25431	8.81099	WWC1
chr5	170902600	170903106	2.42225	15.6681	2.52323	7.03505	FGF18
chr5	171335656	171335931	3.67882	49.4712	2.44818	7.61723	FBXW11
chr5	171570762	171571080	6.13977	13.1041	3.62435	9.49456	STK10
chr5	172438555	172439003	72.2625	206.257	3.51338	12.3963	ATP6V0E1
chr5	172881577	172882386	9.00567	40.4528	9.02978	15.1169	LOC285593
chr5	172913270	172913719	39.9734	166.345	1.87143	10.0591	LOC285593
chr5	172914173	172914743	2.76116	15.2318	4.49188	12.0187	LOC285593
chr5	173015094	173015501	8.29705	149.706	3.76682	19.7763	LOC285593
chr5	173089370	173090216	8.93209	52.0743	9.15598	19.1954	BOD1
chr5	174136248	174136778	41.9272	208.133	12.6685	32.0185	MSX2
chr5	175760552	175761053	8.34263	23.0647	10.0689	20.0817	C5orf25
chr5	175913649	175914326	3.37024	7.95492	7.50957	12.4939	FAF2
chr5	178804302	178804654	5.58269	39.589	3.08204	8.7584	ADAMTS2
chr6	1131811	1132418	5.90953	33.1431	4.44594	7.74322	LOC285768
chr6	1838795	1839564	72.294	109.023	18.442	32.2772	GMDS
chr6	1839599	1840055	10.8514	21.1619	3.49699	9.42412	GMDS
chr6	3219958	3220303	1.63319	37.9459	2.23324	10.1123	TUBB2B
chr6	3669896	3670508	18.8768	176.489	25.5002	61.6436	C6orf145
chr6	3675315	3675989	5.44419	110.243	1.45492	10.5008	C6orf145
chr6	3710405	3711177	20.4672	99.0206	4.07668	11.1973	C6orf145
chr6	4165305	4165786	4.68302	18.7253	4.315	8.50167	PECI
chr6	4581242	4581735	7.69209	14.8751	9.10049	15.3029	CDYL
chr6	6749179	6749469	10.2429	79.3278	2.28207	7.17014	LY86
chr6	6812855	6813431	8.38184	60.8908	1.51373	18.0435	LY86
chr6	6906958	6907486	4.98318	30.7747	8.01571	15.5817	RREB1
chr6	7236683	7237262	16.0098	47.8171	4.11687	16.3515	RREB1
chr6	7463958	7464341	4.37707	25.6582	3.71466	9.31156	RIOK1
chr6	10201973	10202953	12.3905	24.2183	21.6933	35.4681	TFAP2A
chr6	10205352	10205724	11.0212	15.1812	10.3043	18.6758	TFAP2A
chr6	11428521	11429174	4.64588	11.0116	15.4747	23.8709	NEDD9
chr6	11785758	11786173	10.5779	64.9125	3.28202	7.93828	C6orf105
chr6	12842779	12843930	15.4284	44.8858	9.61812	13.9515	PHACTR1
chr6	12887706	12888020	2.38719	33.5273	1.21907	5.81633	PHACTR1
chr6	12927127	12927672	29.4473	88.2319	6.90166	14.5529	PHACTR1
chr6	12980084	12980496	27.5301	63.184	2.38824	13.1644	PHACTR1
chr6	15750038	15750652	6.64846	33.6712	10.392	19.6528	DTNBP1
chr6	17961629	17961991	5.33054	47.1946	1.88042	8.76832	KIF13A
chr6	18422162	18422875	7.01637	31.3356	7.66986	13.3474	RNF144B
chr6	20218633	20219112	9.17517	72.5215	1.43208	11.8001	MBOAT1
chr6	21325617	21325978	22.7982	87.1605	3.69135	11.1194	CDKAL1
chr6	21403605	21403930	3.2531	21.1357	1.81218	5.4429	CDKAL1
chr6	23269788	23270123	3.49238	16.6329	2.02006	6.24281	HDGFL1
chr6	23692227	23693047	97.088	106.747	12.8648	25.8914	NRSN1
chr6	24550007	24550548	3.73534	56.3133	3.83591	9.48374	KIAA0319
chr6	25284215	25284780	16.5387	129.456	6.05457	25.5195	LRRC16A
chr6	25339757	25340010	4.36906	12.8838	2.27569	5.86364	LRRC16A
chr6	25447497	25447808	16.273	131.215	1.27406	11.4312	LRRC16A
chr6	26296063	26296478	9.9311	65.0511	6.28147	14.7988	HIST1H4H
chr6	28425965	28426947	9.87799	51.6324	4.28178	23.9116	ZSCAN23
chr6	33684970	33685313	9.83779	118.626	2.75287	9.1781	IP6K3
chr6	34192362	34192660	61.1165	113.991	3.20109	11.5246	HMGA1
chr6	34327177	34327831	7.1634	39.6482	8.49027	19.3062	NUDT3
chr6	34563529	34563773	5.59401	41.2454	1.25742	7.88795	C6orf106
chr6	34566413	34566699	10.8998	71.4406	1.81789	7.96407	C6orf106
chr6	34570748	34571022	3.85399	39.986	2.0841	9.105	C6orf106
chr6	35649034	35649504	9.57985	33.2693	7.91428	15.6342	FKBP5
chr6	35694281	35695061	7.8081	83.2276	13.8185	23.4967	LOC285847
chr6	35749937	35750542	19.0575	104.369	5.39198	10.0649	C6orf127
chr6	36423248	36423816	5.28318	16.4313	4.43319	8.40068	KCTD20
chr6	38046932	38047743	6.47608	51.41	7.17763	20.1568	ZFAND3
chr6	40700801	40701706	2.65688	16.254	15.9243	24.6424	LRFN2
chr6	41509061	41509552	4.39423	11.0452	8.71843	15.1841	FOXP4
chr6	41715073	41715907	11.0904	54.0505	24.9964	38.454	PGC
chr6	41980658	41981065	4.82206	25.0406	3.79122	8.04424	CCND3
chr6	42106261	42107439	11.9911	37.3683	20.607	31.2288	C6orf132
chr6	42922029	42922324	14.7692	77.5729	2.9318	8.83272	GNMT
chr6	43674297	43674596	2.10889	27.5418	2.69807	8.65426	MRPS18A
chr6	44124104	44124564	16.1685	51.633	7.38908	13.0441	TMEM63B
chr6	44636616	44637001	8.08052	28.9009	3.86766	8.10414	SUPT3H
chr6	45507972	45508789	5.2011	34.3563	18.6738	32.0553	RUNX2
chr6	46789163	46789888	18.1229	68.6908	20.2622	31.3941	MEP1A
chr6	46950162	46951397	7.77033	24.5672	8.6127	14.2518	GPR110
chr6	49632517	49632918	33.2143	212.876	2.05242	18.7752	CRISP2
chr6	49874088	49875002	12.9832	41.8983	17.4985	25.6183	DEFB133
chr6	50575753	50576584	11.8268	57.2186	14.2649	25.2531	TFAP2D
chr6	51102655	51103077	10.0274	50.3889	5.56013	12.943	TFAP2B
chr6	51602390	51602910	10.6164	40.2209	4.77007	15.3619	PKHD1
chr6	53002530	53002806	1.69741	16.0377	2.04834	8.68587	GCM1
chr6	53039382	53040258	10.4358	57.0066	19.7294	30.4837	GCM1
chr6	53298396	53298885	9.17655	68.4697	7.78844	18.3376	GCLC
chr6	53329077	53331053	30.5453	128.443	25.0761	33.77	GCLC
chr6	53333625	53334696	22.0641	104.061	31.6689	45.4255	GCLC
chr6	53560160	53560574	4.21448	33.1777	3.47209	8.49923	KLHL31
chr6	53569430	53569912	3.32043	52.6137	8.42317	18.5635	KLHL31
chr6	55683351	55683832	8.53421	30.7592	7.68021	16.6201	BMP5
chr6	56985339	56985729	3.14597	16.1562	3.4935	9.37415	ZNF451
chr6	57021153	57021729	5.38345	59.8251	3.47232	19.9862	ZNF451
chr6	63083619	63084072	7.32035	25.9161	2.29801	8.81304	KHDRBS2
chr6	63109970	63111167	3.65044	15.857	9.12923	15.5167	KHDRBS2
chr6	66931735	66932038	17.3379	61.3594	2.9673	7.23188	MCART3P
chr6	68808022	68808303	0.617319	28.5763	1.57394	7.72973	BAI3
chr6	75771617	75772037	10.455	30.7099	3.31105	7.78565	COL12A1
chr6	77126445	77126834	9.49471	93.3062	2.34171	8.80303	IMPG1
chr6	82972915	82973318	3.95249	25.5896	2.19162	5.77375	IBTK
chr6	83327266	83327658	4.83861	20.849	5.56104	10.7066	TPBG
chr6	88082213	88082520	2.50349	13.2806	1.64634	7.8532	C6orf163
chr6	88432965	88433524	13.2371	26.4424	10.4564	19.8696	AKIRIN2
chr6	91459862	91460328	4.05938	9.67186	4.43836	11.0703	MAP3K7
chr6	93515876	93516321	11.0314	113.801	2.96616	13.899	EPHA7
chr6	103366102	103366447	4.18756	41.1054	1.66016	6.82043	GRIK2
chr6	105086428	105087259	2.66644	17.2963	4.71454	10.4073	HACE1
chr6	105569713	105570621	4.10253	15.0071	5.23039	12.8523	BVES
chr6	105807696	105808294	12.4839	54.4951	12.9589	21.0334	PREP
chr6	105961851	105962621	3.62587	35.3684	2.90933	6.14471	PREP
chr6	106879102	106879884	9.57244	63.7507	2.00367	15.9847	AIM1
chr6	110975296	110975868	35.0767	89.5495	2.89278	5.958	CDC2L6
chr6	110986718	110987081	0.523215	10.2187	1.44131	7.46471	CDC2L6
chr6	112496344	112496824	1.92565	27.2791	3.69259	12.5361	LAMA4
chr6	112793335	112793951	5.89307	38.4873	4.75091	9.8595	RFPL4B
chr6	113912146	113912752	5.65811	17.2631	7.07829	12.6894	MARCKS
chr6	114007095	114007636	7.11962	44.6738	4.96626	14.3321	MARCKS
chr6	116432703	116433196	5.4705	68.8372	0.824339	7.6795	NT5DC1
chr6	116451715	116452020	3.19658	47.9819	2.21299	9.87178	NT5DC1
chr6	119797052	119797701	16.5774	77.9802	5.37196	14.6258	MAN1A1
chr6	121159596	121159980	1.25299	19.0786	1.15696	5.53007	C6orf170
chr6	121631557	121632252	2.01495	34.2333	5.66837	10.29	C6orf170
chr6	121709737	121709966	1.93521	18.1421	0.520806	6.15637	GJA1
chr6	121914258	121914878	5.04429	46.954	9.23944	17.0322	GJA1
chr6	122160016	122160368	6.87765	27.792	4.61254	15.739	GJA1
chr6	122292535	122293173	1.47853	7.58589	3.34017	8.17482	HSF2
chr6	125868192	125868997	6.86253	30.0986	6.81623	20.9625	HEY2
chr6	125933024	125934156	12.4716	41.8709	9.08399	18.1102	HEY2
chr6	126921531	126921851	4.214	12.2181	1.56446	5.46453	C6orf173
chr6	129529092	129529386	11.5076	48.9919	3.73241	9.76278	LAMA2
chr6	129565577	129565915	6.88531	27.9157	2.57738	7.28879	LAMA2
chr6	130412084	130412592	3.65397	16.2367	4.90591	10.9502	L3MBTL3
chr6	130610941	130611229	6.17701	21.2214	2.23588	11.4294	SAMD3
chr6	132064946	132065697	1.69948	20.1366	2.38984	9.92085	ENPP3
chr6	133756352	133756935	9.94264	52.6354	5.40415	10.6729	EYA4
chr6	134341194	134341645	12.4512	77.194	2.54955	9.74416	SLC2A12
chr6	134793667	134794174	2.13527	57.898	2.43899	12.2696	SGK1
chr6	136976952	136977705	14.7889	50.5781	3.63601	14.5788	MAP3K5
chr6	138814046	138814590	5.47901	71.3315	1.93061	10.6452	NHSL1
chr6	138903516	138904278	4.13751	22.3468	16.1674	24.5473	NHSL1
chr6	139173543	139174070	3.3084	51.5927	1.80127	7.38676	ECT2L
chr6	139724594	139725060	5.07558	61.2219	5.54383	18.4044	CITED2
chr6	139806777	139807395	84.7048	168.718	5.97228	22.5473	CITED2
chr6	142697221	142697516	2.37355	34.4871	2.54829	9.76823	GPR126
chr6	143369350	143369719	3.21863	13.6949	1.52617	6.33546	AIG1
chr6	144619000	144619283	5.06919	29.0802	2.6315	8.86586	UTRN
chr6	144732236	144732988	7.44552	27.7261	6.14983	16.971	UTRN
chr6	145868592	145868973	2.17676	10.1665	0.959169	5.82041	EPM2A
chr6	147500587	147501346	14.3083	56.6978	4.42924	13.7888	STXBP5
chr6	148578881	148579561	59.1567	110.188	15.3207	25.0669	SASH1
chr6	149423953	149424399	14.703	53.1114	2.16697	11.4156	UST
chr6	150515459	150516193	3.56393	31.5214	4.29116	11.3618	PPP1R14C
chr6	152060357	152060623	2.9322	18.2022	2.13321	5.89634	ESR1
chr6	158183455	158183783	7.43107	20.1075	4.56933	14.3175	SNX9
chr6	158200627	158200956	4.56055	22.2117	1.86871	8.51245	SNX9
chr6	161825353	161825704	4.10516	21.5375	2.17449	5.40439	PARK2
chr6	165295269	165295881	5.98538	17.457	5.6236	12.2993	C6orf118
chr6	165881960	165882251	4.22929	22.0345	1.3133	8.44609	PDE10A
chr6	166061165	166061542	1.55166	15.5308	2.69113	8.75933	PDE10A
chr7	2349778	2350068	28.179	138.858	6.4025	14.1366	SNX8
chr7	2870609	2871105	5.514	32.3761	6.69291	13.3344	GNA12
chr7	4407978	4408499	18.8639	44.9338	9.15227	24.4058	SDK1
chr7	7135582	7135863	1.32476	13.0053	2.6947	8.21491	C1GALT1
chr7	7137838	7138639	9.79905	36.7816	18.4497	33.6554	C1GALT1
chr7	7811807	7812328	7.52902	45.5826	8.74293	20.7006	RPA3
chr7	8279902	8280189	17.4089	78.9469	3.04349	8.72383	ICA1
chr7	9638094	9638439	8.34944	60.1474	3.32362	13.1218	PER4
chr7	9868095	9868477	6.61263	18.9983	4.79474	12.5782	PER4
chr7	11489864	11490349	18.1807	127.12	4.91628	21.6218	THSD7A
chr7	11986244	11986620	10.4729	61.831	2.72659	11.3803	THSD7A
chr7	13178374	13178729	9.18424	30.8848	4.10295	8.96392	ARL4A
chr7	13442391	13442879	4.62362	27.9474	5.34711	12.6125	ETV1
chr7	13938956	13939310	23.0058	60.4979	4.74674	13.878	ETV1
chr7	15876926	15877175	3.16799	17.4154	2.81679	7.60951	MEOX2
chr7	16356739	16357374	3.82047	16.2497	3.93077	12.3641	ISPD
chr7	16975779	16976430	10.7051	32.4128	4.96957	10.7545	AGR3
chr7	17884289	17884938	9.70802	53.2275	17.8023	29.4373	SNX13
chr7	18731334	18731726	12.6618	53.0843	2.84246	12.5821	HDAC9
chr7	18896845	18897476	10.306	35.8124	1.74409	6.86906	HDAC9
chr7	23371654	23372146	19.4147	62.4985	6.73357	28.714	IGF2BP3
chr7	23782162	23782682	9.79827	46.7082	3.5373	15.0428	STK31
chr7	25445351	25445727	4.32723	42.2568	4.36311	15.6598	NPVF
chr7	25608027	25608267	8.18794	28.6847	3.79255	8.13133	NPVF
chr7	25659705	25660453	8.10151	68.0838	7.44082	18.122	MIR148A
chr7	25702456	25703243	10.818	85.6281	18.8306	34.314	MIR148A
chr7	25817293	25818095	5.15629	30.358	16.2925	27.7317	MIR148A
chr7	26152496	26152784	14.3148	62.9521	3.14132	11.3108	NFE2L3
chr7	26598131	26598455	9.70735	94.0782	5.24712	9.77476	KIAA0087
chr7	27062954	27063593	15.3824	36.0813	14.5977	28.7468	HOXA1
chr7	27160376	27161296	50.7655	104.078	22.0996	44.8722	HOXA3
chr7	27976006	27976800	40.9068	165.584	10.2035	40.6632	JAZF1
chr7	28842013	28842501	5.12957	24.3718	4.59177	9.59613	CREB5
chr7	29110995	29111311	6.4511	46.0165	3.09815	10.0826	CPVL
chr7	29249990	29250230	3.27096	9.86656	2.00754	7.93771	CHN2
chr7	29269434	29271685	12.4514	60.0358	13.4872	27.3214	CHN2
chr7	29274295	29276137	8.71683	20.0261	17.2968	31.3498	CHN2
chr7	29376528	29377061	4.22139	23.6023	3.59461	11.53	CHN2
chr7	29388559	29389539	9.35421	72.7508	4.23308	29.3683	CHN2
chr7	29417161	29417752	11.7662	80.4299	17.9886	30.6979	CHN2
chr7	29481925	29482231	4.67576	30.6664	5.97068	10.988	CHN2
chr7	29523837	29524757	8.29484	40.3834	15.4636	29.2649	CHN2
chr7	30817714	30818231	12.7499	47.6726	20.8042	40.0322	FAM188B
chr7	31310898	31311607	3.79853	17.6715	6.27931	11.8897	NEUROD6
chr7	34070283	34071242	30.7012	98.4657	22.108	33.2973	BMPER
chr7	34160674	34161000	7.77572	78.9716	2.17552	16.767	BMPER
chr7	34275324	34276499	35.1858	123.081	30.8183	60.3905	BMPER
chr7	37226329	37226855	5.35839	29.3563	10.1784	24.082	ELMO1
chr7	38310613	38310974	3.67577	32.365	6.61416	14.1435	TARP
chr7	40279217	40280004	7.94459	58.4896	3.15921	12.8573	C7orf10
chr7	40322323	40323087	9.35049	28.7607	12.252	22.243	C7orf10
chr7	41042693	41043541	3.66863	8.55432	5.81352	9.46097	C7orf10
chr7	43461497	43461732	6.9559	24.2511	3.03979	9.02326	HECW1
chr7	45046704	45047173	4.31688	17.1426	6.98679	12.6876	CCM2
chr7	46926061	46926760	12.314	38.5398	27.4626	45.3038	TNS3
chr7	47026470	47026805	1.92762	32.2133	1.15953	9.10063	TNS3
chr7	47797467	47797817	23.8656	136.779	3.02906	18.8898	PKD1L1
chr7	47831229	47831679	6.33089	86.373	6.53449	17.2182	PKD1L1
chr7	49007693	49007978	5.9266	39.4592	2.77675	7.27463	CDC14C
chr7	49463637	49464353	6.42108	16.6424	10.1313	20.4814	VWC2
chr7	50745108	50745829	5.40189	23.2047	13.9197	23.6288	GRB10
chr7	50953555	50954293	12.7664	99.1468	4.24807	9.02251	GRB10
chr7	51074804	51075048	1.76435	15.2132	2.37189	8.29022	COBL
chr7	52187120	52187437	11.3756	22.245	3.68269	9.17345	COBL
chr7	52264986	52265351	8.71061	74.9716	2.18624	10.3174	POM121L12
chr7	52843654	52844084	11.8314	56.349	8.48057	18.0652	POM121L12
chr7	53205219	53205633	11.7045	38.2136	4.45971	11.6987	POM121L12
chr7	53207347	53207893	11.4698	39.3293	5.60143	9.43816	POM121L12
chr7	53278875	53279293	10.6565	118.696	3.57755	26.4325	POM121L12
chr7	55055361	55056687	11.5703	35.8263	19.9151	31.6272	EGFR
chr7	55143383	55143617	5.78438	53.6534	2.61844	11.6343	EGFR
chr7	55245211	55245813	43.2793	150.793	3.94563	10.2462	EGFR
chr7	57410664	57411327	8.00767	23.2254	7.64304	14.0495	ZNF716
chr7	62502726	62503060	3.69239	8.20272	3.5614	7.90306	LOC643955
chr7	65473934	65474439	7.18837	83.1011	4.46669	10.5027	GUSB
chr7	66627523	66628017	8.96064	40.4419	3.50137	12.9934	TYW1
chr7	66916329	66917194	3.20863	14.0716	12.326	19.4656	STAG3L4
chr7	66935369	66936054	25.5583	157.168	4.37401	15.087	STAG3L4
chr7	69928360	69929344	9.87979	28.8065	4.86755	11.9937	AUTS2
chr7	70225805	70226192	14.6445	49.675	5.7499	14.2772	AUTS2
chr7	73360916	73361250	12.078	47.3785	2.71523	11.3785	WBSCR28
chr7	77421336	77421728	22.4165	136.622	3.45532	17.6139	TMEM60
chr7	79064223	79064665	7.42232	24.5573	10.8379	20.529	MAGI2
chr7	80092132	80092721	3.61581	31.6483	8.97248	17.4757	GNAT3
chr7	80410955	80411197	12.7978	84.9958	3.1867	8.32467	SEMA3C
chr7	80719266	80719720	6.75481	54.5736	3.4095	8.52525	SEMA3C
chr7	81120920	81121262	4.66487	23.665	2.95612	8.79106	HGF
chr7	83843193	83843553	6.60875	29.2983	4.38623	10.6621	SEMA3A
chr7	84182721	84183727	46.7618	95.4992	10.0027	23.3786	SEMA3A
chr7	84972197	84972550	5.79285	33.7655	0.506521	6.37998	SEMA3D
chr7	85395132	85395527	5.59042	12.0182	3.34306	6.47022	SEMA3D
chr7	86973601	86974199	15.1137	84.4239	4.37814	12.525	TP53TG1
chr7	89860605	89861088	15.4248	139.087	5.50559	15.7232	STEAP2
chr7	91581111	91581945	8.0753	57.0754	12.9344	23.7733	AKAP9
chr7	92420966	92421756	4.36591	35.4752	2.99259	7.29934	CDK6
chr7	93491777	93492783	24.2474	75.4027	4.20804	13.0821	TFPI2
chr7	94106079	94106841	5.48843	27.6427	9.65937	16.2077	CASD1
chr7	94678469	94678747	6.75902	23.2005	1.01578	6.24058	PPP1R9A
chr7	95177079	95177782	3.31043	19.085	7.14207	14.2369	ASB4
chr7	95179150	95180092	16.3555	99.0749	8.18319	17.4229	ASB4
chr7	95484550	95484859	3.42565	13.3274	1.05027	5.71799	DYNC1I1
chr7	95584947	95585446	3.64883	37.7965	7.61193	15.5006	DYNC1I1
chr7	96001085	96001352	2.67463	18.1488	3.09351	11.3354	SLC25A13
chr7	99424827	99426059	5.22299	25.2294	9.24495	14.2967	CYP3A43
chr7	99568804	99569045	2.3117	35.9568	2.64846	10.3378	AZGP1
chr7	99581316	99581637	7.70751	50.8179	5.29556	13.3053	AZGP1
chr7	100930099	100930415	1.92331	21.0616	0.549438	5.38335	RABL5
chr7	102056186	102056972	3.03818	28.0786	15.1591	25.3105	PRKRIP1
chr7	103570267	103570560	3.45282	11.3936	2.08566	7.09827	RELN
chr7	105101995	105102323	18.2129	84.7295	7.49097	16.4664	PUS7
chr7	105543736	105544085	1.44758	24.8241	3.81964	8.66575	ATXN7L1
chr7	105839597	105840047	1.96961	34.4025	4.61462	12.1468	NAMPT
chr7	105857349	105858333	16.0434	79.6174	9.87709	18.9605	NAMPT
chr7	106016509	106016857	4.07142	48.4661	1.87032	11.4736	NAMPT
chr7	107420077	107420438	3.20929	33.6641	1.10273	6.78902	SLC26A3
chr7	107426399	107426740	7.21462	153.424	1.46268	11.7244	SLC26A3
chr7	107451519	107452196	1.62527	3.99309	1.5378	5.9762	SLC26A3
chr7	107452318	107452798	31.4434	236.092	5.84125	18.8078	SLC26A3
chr7	107497564	107498236	3.28603	28.0838	6.13239	16.636	DLD
chr7	111169595	111170539	9.71497	35.3004	5.46755	11.8533	IMMP2L
chr7	111254015	111254351	5.56214	18.4673	2.51536	9.54293	IMMP2L
chr7	117227892	117229105	8.84236	35.4225	15.2353	24.8267	CFTR
chr7	122838997	122839515	9.56723	73.8457	7.41802	12.8503	SLC13A1
chr7	122843054	122843695	3.73533	27.0315	4.11183	13.9505	SLC13A1
chr7	124559531	124560483	11.7494	22.699	4.01232	10.6294	POT1
chr7	127406853	127407169	3.00918	16.2849	3.08521	6.74144	SND1
chr7	128784146	128784525	4.18941	24.9342	2.32727	9.02407	TSPAN33
chr7	129884264	129884676	4.0321	8.4864	2.94874	6.85406	CPA2
chr7	136856729	136857205	4.91841	18.7928	2.27153	6.23601	PTN
chr7	139357617	139358047	6.36622	28.8882	1.96594	7.22159	HIPK2
chr7	139424778	139425452	15.3858	63.9698	2.89713	6.01974	HIPK2
chr7	139431109	139431599	3.78303	16.4416	2.65216	6.66478	HIPK2
chr7	141214221	141214505	5.66659	17.4724	1.19592	8.69063	AGK
chr7	142592361	142592861	9.59511	42.269	8.08372	15.6464	TRPV6
chr7	142699913	142700648	6.83564	38.0821	5.1102	10.1568	OR9A2
chr7	142760307	142761420	6.67787	19.838	6.07034	15.4658	OR6W1P
chr7	142777115	142777569	4.71052	48.2039	1.9809	12.257	OR6W1P
chr7	142793021	142793492	9.26649	69.7538	3.55704	8.65097	OR6W1P
chr7	142941323	142941821	5.02149	40.2937	2.83005	8.52306	GSTK1
chr7	147997592	147997894	3.03547	15.2964	1.80104	6.57222	CNTNAP2
chr7	148082230	148082960	5.20348	14.6968	9.40791	19.938	CNTNAP2
chr7	148087459	148088110	6.71405	37.2756	10.9038	18.0457	CNTNAP2
chr7	152137167	152137603	2.51493	16.5604	2.25329	8.08356	FABP5L3
chr8	9312807	9313173	2.53236	13.8885	3.62054	12.4312	TNKS
chr8	11431104	11431406	25.9273	77.6826	4.82835	10.5969	BLK
chr8	14220767	14221231	3.3128	29.1891	3.30824	10.7398	SGCZ
chr8	15422091	15422650	4.23117	25.3053	9.95027	21.5972	TUSC3
chr8	15525212	15526085	4.34533	29.2543	11.6418	19.3601	TUSC3
chr8	21582604	21582967	11.7095	31.5562	5.1046	15.9689	GFRA2
chr8	25240745	25241313	1.46012	7.00573	4.13376	9.02948	DOCK5
chr8	25265548	25266172	30.6034	131.416	2.70266	8.68732	DOCK5
chr8	27257356	27258170	3.74565	34.7738	2.70875	9.5892	PTK2B
chr8	27271248	27271772	4.46545	60.2395	2.51445	9.37138	PTK2B
chr8	27453256	27453848	3.48627	17.8367	4.71514	11.6415	CLU
chr8	28004728	28005277	6.63302	27.8265	11.052	17.8416	ELP3
chr8	29627208	29628389	14.6195	29.4049	8.56014	14.3074	C8orf75
chr8	29781306	29781641	1.43248	20.333	2.93208	8.11486	LOC286135
chr8	30533147	30533685	3.30195	74.4704	1.72357	21.4497	GSR
chr8	30534011	30534482	13.4763	53.5026	3.89296	19.0913	GSR
chr8	33986769	33987155	3.57876	20.7653	3.43492	11.9901	DUSP26
chr8	35513480	35513759	5.79537	35.1277	5.30558	12.4517	UNC5D
chr8	35572545	35573323	17.1243	59.5581	18.9466	34.1172	UNC5D
chr8	37455829	37457059	8.68825	39.2925	26.8522	37.8101	ZNF703
chr8	37721446	37722111	5.05329	39.7006	17.0522	27.4463	RAB11FIP1
chr8	37731316	37732234	4.16267	17.2307	10.2634	16.318	RAB11FIP1
chr8	39710151	39710642	6.48561	23.5695	13.8977	21.3007	ADAM2
chr8	39872189	39873033	5.43976	13.0878	8.35211	13.6592	IDO2
chr8	40203424	40204120	28.9074	134.866	32.7353	55.529	ZMAT4
chr8	41867654	41868715	28.7509	97.821	8.81125	29.5046	MYST3
chr8	48265928	48266821	10.6243	41.0762	6.9597	11.8462	KIAA0146
chr8	49316796	49317073	13.1692	35.0494	1.54726	8.16626	EFCAB1
chr8	49541134	49541430	4.04664	33.9125	4.83826	10.995	EFCAB1
chr8	49837790	49838686	4.68599	19.5525	13.2901	22.5112	SNAI2
chr8	50547066	50547371	3.48303	15.2392	4.00114	10.4829	SNTG1
chr8	50997671	50998489	8.56451	40.7565	16.1231	23.6321	SNTG1
chr8	52683601	52684015	9.90922	43.9301	5.18105	11.2529	PXDNL
chr8	53204921	53205454	2.87919	24.6584	2.47703	7.17357	ST18
chr8	53254929	53255354	4.92767	13.509	3.25254	7.57746	ST18
chr8	54328371	54328854	5.75154	30.5593	2.63048	10.6392	OPRK1
chr8	55163523	55163938	5.93121	24.7747	2.91369	11.2322	MRPL15
chr8	55471076	55471862	24.1895	54.6239	7.94245	15.1146	RP1
chr8	58443792	58444204	8.45758	25.7867	6.41163	14.4999	C8orf71
chr8	59525664	59526189	3.61765	13.0903	7.0091	13.3757	NSMAF
chr8	59548999	59549332	4.61604	21.8237	3.05271	8.94338	NSMAF
chr8	59757655	59757997	3.43941	17.0835	5.48209	11.1813	TOX
chr8	60307392	60307608	9.78943	45.4254	3.23019	8.17214	TOX
chr8	65418119	65419333	19.9637	36.2672	8.43843	28.1007	LOC401463
chr8	66217441	66217974	9.52603	52.171	6.16128	29.4288	ARMC1
chr8	66396688	66397277	6.13742	14.0375	6.21166	12.4686	ARMC1
chr8	66397537	66398214	10.1575	54.7671	6.00477	19.4989	ARMC1
chr8	66565268	66565558	5.43147	19.3051	4.4206	9.72157	MTFR1
chr8	67443363	67444008	19.4893	110.059	6.85721	12.8366	C8orf46
chr8	67623159	67623679	6.74727	34.3112	5.85016	21.0962	SGK3
chr8	67623800	67624313	11.0797	36.8527	11.4779	21.8986	SGK3
chr8	67625832	67627215	44.3876	134.101	14.7471	40.2277	SGK3
chr8	67633202	67633627	5.71121	14.3479	7.04619	15.2791	SGK3
chr8	67653977	67654465	8.5986	27.7143	8.29213	15.5921	SGK3
chr8	68722720	68723189	17.2594	78.7796	7.08461	18.9683	CPA6
chr8	69552620	69553037	8.29239	46.455	4.05559	18.7059	C8orf34
chr8	69787325	69788098	16.7322	93.0156	11.8077	22.7458	C8orf34
chr8	75487681	75489046	20.4397	85.2189	8.27204	20.9898	GDAP1
chr8	75489365	75489871	2.88519	20.561	4.38447	10.9669	GDAP1
chr8	78308475	78308825	12.6618	49.3249	2.40783	7.70509	PXMP3
chr8	78725576	78726302	6.87852	21.4705	7.73641	13.9779	PKIA
chr8	78919134	78919432	3.60308	40.4547	4.08237	10.3953	PKIA
chr8	80818980	80819750	10.6227	48.6205	14.8298	23.1305	MRPS28
chr8	80981974	80982388	3.61503	26.6527	6.76606	15.4526	TPD52
chr8	80990162	80991356	11.0987	107.278	8.5935	34.2684	TPD52
chr8	81293234	81294076	17.0017	61.2331	13.2367	23.1181	ZBTB10
chr8	81461855	81462433	3.43051	9.94342	6.38926	10.5073	ZBTB10
chr8	81464519	81464882	10.241	57.1594	2.21766	7.78788	ZBTB10
chr8	81657837	81658535	11.2432	57.8726	6.70997	22.493	ZNF704
chr8	81853420	81853711	13.706	40.3572	4.63564	8.45309	PAG1
chr8	82035438	82036096	59.368	175.204	7.44883	17.5205	PAG1
chr8	83637058	83637713	12.5632	53.9891	7.25454	16.7109	SNX16
chr8	84716260	84717000	17.2645	52.9961	16.6778	26.8327	RALYL
chr8	86853534	86854105	6.46615	36.1258	3.7607	9.64926	REXO1L2P
chr8	87379267	87379766	9.55089	38.0006	7.2372	12.2572	WWP1
chr8	87382341	87382980	8.03498	44.4079	3.56988	8.29422	WWP1
chr8	92119958	92120483	3.65624	21.4598	2.51334	9.42105	LRRC69
chr8	94011017	94011555	12.3088	53.4774	6.70628	20.826	C8orf83
chr8	94019448	94020530	3.31406	9.92534	8.00436	15.0273	C8orf83
chr8	94063349	94063657	21.5867	119.442	2.46974	11.9591	C8orf83
chr8	94172272	94173021	9.85895	35.794	15.2576	29.9655	C8orf83
chr8	96162864	96163288	10.452	39.668	9.16247	15.7949	PLEKHF2
chr8	96274981	96275325	3.68443	17.7475	4.91442	12.9982	C8orf37
chr8	96313824	96314155	8.67964	20.1271	1.99753	8.51205	C8orf37
chr8	96329712	96330162	4.07428	22.1863	2.94481	6.86107	C8orf37
chr8	96529860	96530319	4.87437	34.251	3.4842	19.8386	C8orf37
chr8	97377574	97378040	8.95019	46.04	6.96111	19.675	PTDSS1
chr8	97976295	97976694	48.1306	114.272	6.4775	20.6055	PGCP
chr8	98278471	98279374	7.2367	42.0219	9.44211	15.6925	TSPYL5
chr8	98983803	98984174	3.74734	14.7853	4.89579	11.3319	MATN2
chr8	99793940	99794971	10.9203	47.0132	15.2526	28.0373	STK3
chr8	100119695	100120013	7.42586	21.6197	4.60589	8.51264	VPS13B
chr8	101675123	101675423	11.2816	80.8396	2.61368	7.25785	SNX31
chr8	102435510	102436518	22.2511	71.2064	5.40742	14.3502	NACAP1
chr8	102506664	102508003	6.95594	29.7067	14.3306	22.2067	GRHL2
chr8	102797932	102798227	8.04774	51.8707	4.54299	10.5158	NCALD
chr8	103311488	103311948	3.50126	13.3641	4.99893	10.4513	UBR5
chr8	103378523	103379054	5.83491	34.9532	9.95991	17.808	UBR5
chr8	103379100	103379540	3.62587	10.9138	3.2071	7.95706	UBR5
chr8	104320781	104321310	3.99241	12.3099	6.36074	12.6174	FZD6
chr8	108429721	108430533	20.7173	81.251	12.9049	28.8379	ANGPT1
chr8	108898272	108899019	8.90392	69.0408	6.25681	18.3835	RSPO2
chr8	109279863	109280561	26.2414	63.5717	26.9483	42.3615	EIF3E
chr8	109529708	109530047	5.07218	32.0245	2.23969	10.8932	TTC35
chr8	109995587	109996280	5.78459	29.1036	2.08094	7.65503	TRHR
chr8	110592343	110592818	17.8571	61.5492	8.85059	16.0628	GOLSYN
chr8	112126476	112126854	17.7064	111.35	4.45315	15.5395	CSMD3
chr8	112181110	112181360	2.63365	18.4411	2.90606	7.60751	CSMD3
chr8	113471903	113472506	9.89634	40.6092	6.95053	15.0995	CSMD3
chr8	113674059	113674432	10.7133	45.9217	2.68177	13.3191	CSMD3
chr8	116283261	116283601	7.19487	17.8726	2.75284	8.79708	TRPS1
chr8	116787495	116788233	12.3667	122.222	4.115	22.557	TRPS1
chr8	116789207	116789964	17.3836	106.663	9.39156	33.6942	TRPS1
chr8	116816197	116816916	23.6928	97.8101	11.0233	17.23	TRPS1
chr8	116877304	116880439	17.9918	55.7142	21.5802	31.7346	TRPS1
chr8	117010337	117011389	17.428	92.2269	14.1573	29.9305	TRPS1
chr8	117057875	117058569	5.99883	25.4075	16.6535	25.4514	TRPS1
chr8	117235006	117235549	12.1488	89.8506	7.31652	23.8568	EIF3H
chr8	117462879	117463896	11.611	82.144	12.746	24.803	EIF3H
chr8	117564504	117565097	8.55577	59.2947	4.61904	15.7417	EIF3H
chr8	117669469	117669841	9.28531	33.2927	7.39164	15.0919	EIF3H
chr8	119619738	119620316	3.33412	38.5721	7.6208	18.0344	SAMD12
chr8	120111896	120112392	6.10624	14.5651	2.84837	8.67193	COLEC10
chr8	120164520	120164821	6.94925	99.1531	1.09381	14.5713	COLEC10
chr8	120934703	120935111	4.63334	25.1479	4.0131	9.99523	DEPDC6
chr8	120989650	120989975	77.2368	147.909	4.23329	8.341	DEPDC6
chr8	122331177	122331579	7.18446	45.4752	3.96496	15.4458	HAS2
chr8	122443742	122444352	11.2544	38.9537	14.5414	30.1717	HAS2
chr8	124417751	124418118	17.002	264.194	1.54562	20.4268	ATAD2
chr8	124609724	124610633	11.8804	67.1378	15.2349	22.5167	KLHL38
chr8	124631453	124632315	14.6036	65.394	20.0407	34.0281	KLHL38
chr8	125213710	125214220	15.8148	82.3824	18.4478	29.9527	FER1L6
chr8	125538446	125539269	6.27704	20.1319	9.58871	15.8274	TATDN1
chr8	125681459	125682226	6.2566	46.1528	6.75666	20.4825	MTSS1
chr8	125683633	125684159	7.71021	61.5282	9.26241	24.8302	MTSS1
chr8	125754268	125754591	2.95964	36.7583	2.46979	8.28144	MTSS1
chr8	126264876	126266162	7.56359	61.1173	10.9239	24.5258	NSMCE2
chr8	128402886	128403847	5.14904	54.2151	6.213	24.6779	POU5F1B
chr8	128407826	128408554	4.79339	50.7586	8.09376	25.6656	POU5F1B
chr8	128410155	128410952	10.6966	33.4175	7.97569	12.0244	POU5F1B
chr8	128859622	128860095	4.34998	29.2854	3.2703	8.27151	PVT1
chr8	128864154	128865361	10.2826	27.5883	20.3708	28.703	PVT1
chr8	129169540	129170081	14.3539	94.188	5.77897	14.7665	PVT1
chr8	132855204	132855702	9.67177	51.3483	5.4272	16.702	EFR3A
chr8	133911057	133911734	22.1946	131.032	18.3273	41.3452	TG
chr8	134151649	134151995	2.55431	12.3858	5.34786	12.3358	TG
chr8	134425047	134425331	5.31438	29.3737	2.50294	7.51348	ST3GAL1
chr8	134461488	134461979	3.81143	32.7624	15.8995	26.876	ST3GAL1
chr8	134467526	134468358	52.4794	144.674	21.5434	32.8513	ST3GAL1
chr8	134493305	134493988	10.5169	27.1599	14.4383	23.1751	ST3GAL1
chr8	141941130	141941463	6.73773	44.1043	3.68782	12.3905	PTK2
chr8	143415022	143415693	3.97402	18.8379	16.1224	23.5094	TSNARE1
chr8	143758677	143759238	22.5249	78.2816	12.9203	21.6426	PSCA
chr8	144136983	144137858	53.207	145.941	14.7261	29.5196	C8orf31
chr9	3882004	3882384	5.51787	14.6179	3.56618	11.6786	GLIS3
chr9	4866135	4866699	17.3718	121.979	9.32033	21.2679	RCL1
chr9	9215853	9216227	2.86752	16.5556	3.18597	9.44735	PTPRD
chr9	14154311	14154740	4.89353	17.2777	7.35985	13.6951	NFIB
chr9	14179412	14179870	8.30481	50.7319	2.54755	7.00593	NFIB
chr9	18299338	18299667	2.9634	23.0702	2.23122	8.49772	ADAMTSL1
chr9	22455158	22455701	23.0127	71.8051	9.90086	30.1518	DMRTA1
chr9	22954988	22955376	5.95234	35.5066	2.61141	7.54138	DMRTA1
chr9	24373700	24375743	3.59029	25.0918	2.99913	11.6775	ELAVL2
chr9	24381072	24382202	17.4127	82.4523	3.01812	15.6206	ELAVL2
chr9	26782682	26783243	10.5944	74.8271	2.09006	17.7566	C9orf82
chr9	26801778	26802098	3.75896	18.3303	1.17156	10.0204	C9orf82
chr9	33431121	33431717	2.92113	27.2635	1.97991	7.72405	SUGT1P
chr9	36419842	36420658	3.67129	19.6666	14.5729	23.6906	RNF38
chr9	37700571	37701211	20.3657	53.3301	2.65116	8.04989	FRMPD1
chr9	66478722	66480248	8.72053	47.6952	14.534	32.3295	LOC442421
chr9	69274993	69275466	15.5957	33.1366	4.73654	9.3728	CBWD6
chr9	70502693	70503111	100.113	140.201	19.83	35.9467	CBWD3
chr9	71962482	71963151	1.96078	36.7117	2.07091	6.41707	FAM189A2
chr9	73089827	73090456	3.45029	16.9021	3.91034	8.21413	TRPM3
chr9	74278047	74278480	12.808	25.723	5.90797	11.7397	TMEM2
chr9	75598171	75598536	2.87579	10.1119	2.35665	6.13412	ALDH1A1
chr9	75600775	75601084	0.409767	11.3623	1.52635	5.8011	ALDH1A1
chr9	75942166	75942489	6.13097	54.4289	1.28866	12.4212	ANXA1
chr9	83851050	83851566	5.68307	26.1296	1.87737	7.94034	TLE1
chr9	84429320	84429944	14.8329	87.1813	3.97639	26.5229	FLJ43950
chr9	89019088	89019508	0.904414	11.1816	1.86737	7.04855	ZCCHC6
chr9	93328573	93328976	1.98253	15.1164	3.31667	9.00118	DIRAS2
chr9	94392999	94393745	3.37082	9.51913	7.54256	12.42	ROR2
chr9	94472616	94473078	6.76392	20.8856	11.6942	20.5445	ROR2
chr9	96897623	96898062	2.54101	25.7707	2.62819	10.812	PTPDC1
chr9	98044391	98045082	6.88793	38.5888	5.70587	18.6618	FANCC
chr9	100991673	100992191	1.86505	27.1473	2.73968	8.47351	TBC1D2
chr9	102814589	102814882	2.85646	37.892	2.9103	8.77228	ERP44
chr9	107736217	107736965	4.81588	26.319	12.4192	18.0038	ABCA1
chr9	108097564	108098016	10.4992	57.294	6.21386	14.3114	SLC44A1
chr9	108334700	108335069	13.1696	82.7146	1.96643	11.9664	FKTN
chr9	108643993	108644574	4.90344	16.5509	4.65099	8.80288	TMEM38B
chr9	110303654	110304354	14.297	57.1262	19.9423	34.9282	KLF4
chr9	110803070	110803471	3.78906	49.6166	1.8357	11.786	KLF4
chr9	110942794	110943072	4.09914	49.2324	1.32634	8.509	ACTL7B
chr9	111723411	111723908	11.6809	35.7739	15.5428	27.4295	CTNNAL1
chr9	112063249	112064068	19.022	74.0762	2.83082	13.3009	EPB41L4B
chr9	112840788	112841396	18.043	48.453	13.3444	23.6693	AKAP2
chr9	112951399	112951746	23.8494	158.333	5.92605	11.4314	C9orf152
chr9	113352937	113354111	16.1357	59.4658	17.5739	32.4689	SVEP1
chr9	114124721	114125302	13.6011	31.0822	6.50254	11.8783	KIAA0368
chr9	114801976	114802435	10.557	47.9872	3.84442	12.1685	SUSD1
chr9	115476673	115477174	2.45654	13.1682	5.06589	8.75736	C9orf80
chr9	115584673	115585494	7.43976	13.6672	7.60034	14.3498	SNX30
chr9	118088291	118089124	5.17871	9.30866	6.18955	9.9819	2001-12-01
chr9	120698389	120699343	3.2995	10.78	5.58356	14.4973	TLR4
chr9	121766533	121767694	21.6243	64.1106	14.5687	24.5559	DBC1
chr9	122630741	122631430	11.686	59.3054	9.87346	27.7143	MIR147
chr9	123390843	123391409	19.4781	82.7145	4.33443	24.8027	MEGF9
chr9	123519893	123520249	6.12104	26.9539	8.05525	14.268	FBXW2
chr9	123538914	123539320	6.7675	51.1007	4.13246	14.7862	FBXW2
chr9	123745174	123745545	5.37187	14.4626	6.79449	14.6759	C5
chr9	123844655	123845024	8.96961	68.0375	8.28177	15.3283	CEP110
chr9	125738930	125739344	2.4406	11.2957	7.88853	13.4813	RABGAP1
chr9	125810607	125810934	5.68038	37.5567	3.1372	10.1364	RABGAP1
chr9	125812004	125812368	7.71533	110.189	5.69197	14.8471	RABGAP1
chr9	126071848	126072127	3.93922	23.3545	2.92707	9.69526	STRBP
chr9	126073162	126073736	14.6338	48.3615	5.72995	22.5652	STRBP
chr9	126082145	126082706	9.30337	53.9378	14.5983	35.9699	CRB2
chr9	127435961	127436742	10.7163	52.3236	3.64694	13.8136	NR6A1
chr9	127470878	127471740	17.6795	63.5294	10.3319	22.118	NR6A1
chr9	128656596	128656932	7.43126	68.621	1.26426	8.8789	PBX3
chr9	131869401	131869989	43.8188	114.658	8.21746	27.8386	CRAT
chr9	132517427	132518815	13.3286	47.2218	11.3982	17.9011	PTGES
chr9	136608536	136608904	7.28052	17.309	4.52717	10.5165	SARDH
chr9	139121335	139122035	14.0184	96.1363	16.2788	41.5316	QSOX2
chr9	140639353	140639689	5.53576	18.9063	3.05939	9.93399	EHMT1
chr10	141375	142171	8.64373	26.2908	10.0288	15.4691	ZMYND11
chr10	3028374	3028854	14.5663	42.6026	5.16332	12.048	PFKP
chr10	5082007	5082494	3.83233	37.2215	5.93859	13.5111	AKR1C2
chr10	5308245	5308689	3.92686	32.7356	1.77959	11.0121	AKR1C4
chr10	5706315	5706688	7.14898	51.0217	4.3824	11.1244	ASB13
chr10	5813978	5814303	1.46098	38.3231	3.22888	12.6733	GDI2
chr10	7802977	7803650	10.4342	30.0058	10.8184	19.763	KIN
chr10	8200988	8201261	7.31879	20.529	6.05608	12.4871	GATA3
chr10	8656030	8656957	7.24877	45.8502	15.0498	29.0698	GATA3
chr10	8990828	8991194	19.1241	73.2325	5.95401	10.2138	GATA3
chr10	14613972	14614610	59.7565	186.376	17.343	30.2207	FAM107B
chr10	14627522	14628003	9.12912	34.1737	8.0957	14.4421	FAM107B
chr10	21177720	21177993	2.46743	39.6697	0.815078	6.75937	NEBL
chr10	22640407	22640815	1.08618	11.9255	1.94512	6.12152	SPAG6
chr10	22641978	22642352	4.14386	17.0596	2.24366	8.39034	SPAG6
chr10	22755691	22756175	8.35311	52.9552	4.81126	9.92731	SPAG6
chr10	22944339	22944768	23.5999	87.0364	1.18834	6.87101	PIP4K2A
chr10	23269744	23270112	12.3315	67.8448	2.41865	9.41172	ARMC3
chr10	24003879	24004105	8.73438	49.7606	2.90645	9.24511	KIAA1217
chr10	24517779	24518224	1.70721	6.84632	6.65562	13.0372	KIAA1217
chr10	27276369	27277424	17.0376	74.5056	11.7153	18.8994	ANKRD26
chr10	30898306	30898642	1.97464	28.1587	3.11313	11.0578	LYZL2
chr10	34441402	34441754	2.50358	28.3557	1.99134	7.5962	PARD3
chr10	35781235	35781735	11.0284	80.1736	8.84927	22.226	CCNY
chr10	35979446	35979819	20.2758	75.1759	3.5847	9.3028	FZD8
chr10	43690068	43690515	3.53227	44.3049	3.1641	12.4982	RASGEF1A
chr10	44273546	44274335	19.4725	84.1133	6.26181	13.934	HNRNPA3P1
chr10	44976472	44976824	42.3306	106.361	3.7694	9.64059	CXCL12
chr10	45774174	45774749	5.62403	17.0158	6.88044	12.3342	OR13A1
chr10	46193274	46193627	48.2438	101.746	12.8548	26.5988	ANUBL1
chr10	47131884	47132329	7.82754	14.7153	7.87458	13.4807	LOC728643
chr10	48484306	48484983	4.42508	28.661	8.71884	16.0006	GDF10
chr10	48903491	48903896	10.1232	56.6622	3.09216	12.8008	BMS1P5
chr10	51457998	51458286	8.32687	36.7102	4.0527	10.8198	AGAP7
chr10	51466674	51467002	10.6313	46.9949	1.97509	9.11119	AGAP7
chr10	51767505	51768295	44.4765	94.2726	21.7147	33.0426	AGAP6
chr10	54181507	54181949	11.5761	30.3457	8.26537	17.9286	DKK1
chr10	54568970	54569307	10.5653	38.25	3.16226	15.4029	MBL2
chr10	56888628	56888932	6.29757	26.1923	1.1088	9.72144	PCDH15
chr10	58253123	58253963	6.70472	52.0864	4.48688	22.2164	ZWINT
chr10	58717739	58718773	18.2543	73.1709	3.69018	20.7118	ZWINT
chr10	59409784	59410271	10.5844	74.7433	3.06136	25.8173	IPMK
chr10	59518765	59519236	5.43569	20.9907	4.87224	11.565	IPMK
chr10	59519436	59519895	28.1952	202.925	1.73766	13.5131	IPMK
chr10	60408337	60408597	4.22222	42.3961	3.24898	9.5897	BICC1
chr10	60759019	60759505	10.4968	120.625	2.98676	14.7724	BICC1
chr10	61060096	61060649	10.3103	50.0162	8.39879	14.8111	FAM13C
chr10	61114328	61114752	1.64842	19.3785	5.01515	13.2462	FAM13C
chr10	62491013	62491757	5.84757	37.7095	6.43759	15.6126	CDC2
chr10	63064658	63065242	8.40361	18.7515	20.0698	28.8393	TMEM26
chr10	65322142	65323711	12.1824	35.2623	12.3234	19.4476	REEP3
chr10	65442203	65442513	3.01432	31.1711	5.18489	10.625	REEP3
chr10	66082479	66082807	12.1252	62.6154	3.36072	8.7998	ANXA2P3
chr10	67671228	67671552	3.22797	66.7284	2.65912	10.5886	CTNNA3
chr10	68110362	68110868	9.3487	46.8868	4.94539	14.8873	CTNNA3
chr10	70391214	70391907	4.77786	13.584	10.6512	16.8187	TET1
chr10	70393829	70394693	15.3656	62.2982	16.7306	32.7882	TET1
chr10	71879901	71880687	5.47227	11.7562	17.6168	27.2073	AIFM2
chr10	73349771	73350250	24.8345	88.4693	3.74387	12.688	CDH23
chr10	76781614	76782268	8.5225	58.7351	6.30631	14.3476	MYST4
chr10	77493009	77493441	35.2976	72.7329	15.6128	31.4396	C10orf11
chr10	77793147	77793591	6.68166	37.4014	4.77127	10.2263	C10orf11
chr10	78828767	78829698	5.8168	28.2759	10.8755	18.9179	KCNMA1
chr10	79245627	79246493	4.77814	27.3721	7.9645	15.7232	KCNMA1
chr10	79257964	79258401	25.9233	190.973	3.57194	13.1011	KCNMA1
chr10	79258475	79259101	17.0408	166.298	6.57787	26.5589	KCNMA1
chr10	79266854	79267675	13.5856	117.725	9.83492	27.5375	KCNMA1
chr10	79629603	79630347	30.4172	121.835	29.9288	43.573	DLG5
chr10	80241529	80242389	7.68393	35.0558	12.0021	25.9852	RPS24
chr10	81102134	81102679	8.38001	49.459	2.95165	7.2371	PPIF
chr10	82610169	82610541	7.28733	88.6959	6.15495	13.9949	SH2D4B
chr10	82889113	82889971	3.85609	10.1044	4.61527	8.71399	SH2D4B
chr10	83029880	83030214	12.2675	32.1811	4.87876	11.7796	NRG3
chr10	83074416	83074817	3.79538	16.8479	4.40498	8.52175	NRG3
chr10	84016456	84016877	2.70078	19.9895	3.28242	8.28324	NRG3
chr10	84223227	84223936	6.12016	20.8192	16.7619	25.0986	NRG3
chr10	84226679	84226987	1.57039	13.2031	3.27087	10.6021	NRG3
chr10	85990193	85991174	3.34937	9.09435	4.5248	9.129	LRIT1
chr10	88767119	88768377	20.4833	44.8	12.8419	20.4388	AGAP11
chr10	88851106	88851788	14.8228	78.2134	23.4694	34.722	GLUD1
chr10	89407686	89408324	28.6855	116.288	12.9209	28.4895	PAPSS2
chr10	89590442	89590930	8.36508	23.6304	6.65158	12.4489	CFLP1
chr10	89931554	89932324	11.1292	31.0982	16.9024	26.3537	RNLS
chr10	90399905	90400342	5.70215	53.0442	4.1853	16.6513	LIPF
chr10	90615770	90616479	9.51687	40.8939	12.4085	20.0879	ANKRD22
chr10	90891044	90891347	11.2326	39.9464	1.02198	7.97556	CH25H
chr10	91651061	91651605	15.0103	90.1813	5.054	21.5804	KIF20B
chr10	91654825	91655204	15.3645	39.1369	5.62867	16.1881	KIF20B
chr10	91784687	91785096	8.12645	18.6789	4.98834	9.84676	KIF20B
chr10	93536013	93536532	5.18425	11.7276	9.51556	20.0023	TNKS2
chr10	93563564	93564705	5.26113	19.4984	5.45332	8.28372	TNKS2
chr10	93686466	93686842	4.43836	23.7663	3.79191	10.8782	BTAF1
chr10	94662898	94663878	5.93036	43.2383	13.4999	24.8598	EXOC6
chr10	96175587	96176185	12.8587	67.7826	9.1376	21.4052	TBC1D12
chr10	100237258	100237625	5.35452	47.624	8.73267	18.3513	HPSE2
chr10	101097126	101098009	14.3295	46.5798	18.2619	26.3629	CNNM1
chr10	101155601	101156073	5.19884	36.6177	7.44957	18.4923	GOT1
chr10	102180273	102180713	9.46756	65.5868	14.4082	24.0305	C10orf75
chr10	105711580	105711961	2.80487	29.8101	5.67096	13.3792	SLK
chr10	106048288	106048642	12.8978	70.3861	6.2702	13.4624	GSTO2
chr10	111686163	111686435	2.2996	15.4029	0.894414	5.3931	XPNPEP1
chr10	112866959	112867283	6.85456	77.9036	1.83053	9.92253	ADRA2A
chr10	114397718	114398267	6.63763	39.1337	5.73192	12.1559	VTI1A
chr10	115681438	115682429	13.5779	55.6935	11.0429	23.509	NHLRC2
chr10	115687025	115687765	4.77383	25.7516	5.92154	9.72436	NHLRC2
chr10	116109128	116109855	1.66327	27.3394	4.86233	12.0966	AFAP1L2
chr10	120512624	120512990	8.10215	31.0843	4.94086	11.9238	C10orf46
chr10	121423516	121424230	11.4594	47.9242	15.338	32.5583	BAG3
chr10	121857649	121858432	7.7426	23.9818	8.02426	14.0375	SEC23IP
chr10	121860423	121860705	9.6939	38.2067	3.41271	9.32149	SEC23IP
chr10	122214580	122215641	11.7918	59.5033	7.98303	15.7932	PPAPDC1A
chr10	122285195	122285773	8.18853	53.7555	7.12066	16.9111	PPAPDC1A
chr10	123349186	123349537	14.0722	58.9383	3.29754	8.65727	FGFR2
chr10	124940154	124940592	17.4374	77.8301	6.80321	14.5333	BUB3
chr10	124986741	124987800	3.35854	22.6952	10.6677	19.7266	BUB3
chr10	126601710	126602254	8.00672	34.079	3.82633	9.40401	ZRANB1
chr10	127280318	127280975	15.7607	80.4607	8.47861	20.3397	LOC100169752
chr10	127640364	127640820	2.49904	40.3568	1.71844	12.5166	FANK1
chr10	128606768	128607432	26.7842	79.9413	6.11722	11.3962	DOCK1
chr10	129156662	129157442	8.53858	46.6929	12.0565	31.4961	DOCK1
chr10	129938911	129939250	4.77338	42.2583	3.13898	8.58387	MKI67
chr11	4061697	4062260	2.95292	9.92168	3.04159	7.65156	STIM1
chr11	7291451	7291784	3.10651	14.2836	2.82226	10.5001	SYT9
chr11	7576377	7576763	3.3721	12.7748	2.37813	7.48248	PPFIBP2
chr11	7644043	7644730	5.2011	36.5817	2.88583	9.40941	PPFIBP2
chr11	9120028	9120675	5.9571	28.1242	6.05047	12.8307	FLJ46111
chr11	10000396	10000697	5.85975	39.6933	1.24125	6.06001	SBF2
chr11	11660903	11661454	1.26388	12.0117	4.00114	8.20959	GALNTL4
chr11	12269173	12269458	10.8625	59.3351	3.86311	10.5744	MICAL2
chr11	12403547	12403992	4.56962	89.515	1.53438	19.2853	PARVA
chr11	12408088	12408895	5.88686	36.4032	5.43387	23.0441	PARVA
chr11	12443118	12443528	3.94677	21.6599	1.97445	6.16567	PARVA
chr11	13891945	13893022	0.913482	4.59326	6.44013	9.98946	SPON1
chr11	15282836	15283243	5.01805	25.7752	5.62729	10.2782	INSC
chr11	15515548	15516158	23.5301	70.9524	3.44379	8.23435	INSC
chr11	15553925	15554335	7.64339	67.4917	2.83646	8.58535	INSC
chr11	15994534	15994787	1.70159	19.0041	1.48952	6.11589	SOX6
chr11	19167226	19167695	8.60677	27.5833	9.19716	17.3586	ZDHHC13
chr11	19628993	19629697	7.37584	47.1064	6.80153	24.001	NAV2
chr11	20472535	20473006	5.88464	18.5513	5.97736	13.8397	PRMT3
chr11	21592723	21593312	7.70241	22.9271	14.3534	22.0421	NELL1
chr11	21671332	21671808	7.77794	45.8092	5.01403	19.5186	NELL1
chr11	24842722	24843185	5.28076	30.7436	5.90325	12.1173	LUZP2
chr11	26494745	26495052	10.5295	33.7186	6.02506	12.3582	ANO3
chr11	27140660	27141066	5.046	35.1999	5.58204	14.8195	BBOX1
chr11	27536171	27536528	5.47613	24.1344	4.16435	9.30245	BDNFOS
chr11	31268039	31268501	14.2678	64.1802	9.56783	17.8292	DCDC1
chr11	32505038	32505429	6.36003	17.634	5.46297	14.1899	WIT1
chr11	32619435	32619838	32.4022	106.445	5.5222	15.2536	EIF3M
chr11	33737695	33738315	4.12529	51.4433	16.5941	30.1488	CD59
chr11	34692390	34693497	40.3083	123.884	11.5661	31.8721	EHF
chr11	34771464	34772283	49.9128	153.922	13.9811	38.4262	EHF
chr11	34778758	34779313	7.41227	21.873	5.22675	9.09536	EHF
chr11	34816408	34817108	7.1738	41.5652	6.27662	18.1343	APIP
chr11	34842953	34843781	4.0325	32.2734	4.38152	9.34508	APIP
chr11	34847186	34848576	9.75229	74.0913	9.48525	15.9181	APIP
chr11	34932634	34933010	16.6624	134.829	1.38554	14.8949	APIP
chr11	35326006	35326295	13.0079	62.8304	8.28533	18.9036	SLC1A2
chr11	35480493	35480919	7.30876	52.5693	9.00244	17.9933	PAMR1
chr11	35785235	35785784	1.63519	9.62288	10.5852	19.7876	TRIM44
chr11	35929615	35929960	6.8447	142.019	3.43491	12.8562	LDLRAD3
chr11	35933146	35933624	9.02749	43.1738	4.76293	11.6062	LDLRAD3
chr11	35936317	35936959	3.79459	17.5726	12.0165	20.5716	LDLRAD3
chr11	36037911	36038636	11.3083	54.0278	17.3188	29.0865	LDLRAD3
chr11	36339367	36340211	13.4164	106.399	3.31191	24.5678	PRR5L
chr11	40637379	40637707	6.66674	26.115	4.3461	9.85247	LRRC4C
chr11	45787431	45787704	6.82716	25.0574	3.06955	8.46493	DKFZp779M0652
chr11	46493485	46494453	6.57287	62.7498	5.14915	19.5037	AMBRA1
chr11	46510955	46511382	7.30351	73.157	5.64658	13.2221	AMBRA1
chr11	49251928	49252221	6.58586	16.0033	3.47076	11.3999	FOLH1
chr11	50114550	50115422	14.4478	76.0465	25.4538	37.2712	OR4C12
chr11	56642888	56643615	3.80899	15.8738	9.5185	15.6229	OR5AK2
chr11	60168885	60170496	12.9817	29.9941	18.1442	27.8931	MS4A14
chr11	60660898	60661180	12.4283	87.245	5.58259	14.2469	PRPF19
chr11	65018931	65019223	15.1508	64.8941	2.10111	8.64146	SLC22A20
chr11	65956542	65957603	10.7034	118.165	8.75588	26.3824	PACS1
chr11	68305420	68305946	12.7677	74.5672	7.25227	28.4299	SAPS3
chr11	69789885	69790792	2.29224	11.0127	9.5914	16.6099	ANO1
chr11	69962585	69963132	6.72903	39.6758	10.9195	20.2178	ANO1
chr11	71777451	71778192	2.6588	16.4995	14.0074	22.0778	NUMA1
chr11	72070139	72070449	5.01978	14.2211	2.9754	8.17053	CLPB
chr11	73180382	73180924	17.9227	72.7979	12.1201	22.318	FAM168A
chr11	75403371	75404177	3.61473	13.5522	3.61249	9.82694	MAP6
chr11	76516824	76517089	8.47145	43.9699	1.92376	7.25467	TSKU
chr11	77289518	77290248	7.84683	20.0427	10.9336	22.6751	AQP11
chr11	77810434	77811136	4.48393	16.1347	6.74911	13.9739	ALG8
chr11	77811316	77811663	9.02015	79.4858	2.32636	11.2909	ALG8
chr11	78665241	78665592	6.29121	45.798	1.70217	12.7178	ODZ4
chr11	80237154	80237667	5.41026	20.635	14.1072	24.5349	ODZ4
chr11	80493663	80493978	4.61854	57.9279	2.69633	8.67984	ODZ4
chr11	82587131	82587681	4.74701	46.8195	6.28351	14.849	PRCP
chr11	82730511	82730814	3.61467	17.6713	2.32874	8.62118	RAB30
chr11	83099884	83100300	4.46206	55.2943	1.68567	10.279	DLG2
chr11	83120102	83120411	3.30681	14.1558	4.17631	10.7929	DLG2
chr11	83121865	83122631	32.1768	121.32	4.40767	10.7506	DLG2
chr11	83231418	83232248	5.13794	14.547	6.71619	11.0308	DLG2
chr11	83495424	83496079	7.10026	53.6982	7.64631	34.4363	DLG2
chr11	86905252	86905646	27.3867	71.2446	6.96504	16.8226	TMEM135
chr11	87339110	87339498	4.04002	54.0169	3.98055	10.7521	TMEM135
chr11	89254719	89255720	8.98341	26.8761	6.20467	9.79729	NOX4
chr11	89349039	89349348	4.09357	26.8517	5.31684	11.8971	NOX4
chr11	91129929	91130400	13.3984	52.0252	4.52223	15.3032	FAT3
chr11	91289253	91289970	22.1184	73.0883	20.5488	31.0044	FAT3
chr11	91319158	91319684	5.2621	64.6204	5.71179	15.4258	FAT3
chr11	91340783	91341429	6.50337	28.8496	8.05648	16.5878	FAT3
chr11	91341807	91342143	46.9918	155.91	4.54468	12.3672	FAT3
chr11	93088460	93089301	7.38328	22.821	17.7927	27.6168	CCDC67
chr11	94324550	94324843	4.60232	32.4198	2.48947	8.74522	PIWIL4
chr11	95926324	95928017	8.53342	40.8334	8.68166	17.7939	MAML2
chr11	96153238	96153946	6.26651	29.5333	7.71621	17.2386	JRKL
chr11	100503604	100504222	23.0903	145.175	11.1423	25.3295	FLJ32810
chr11	100751553	100752152	8.0156	21.2203	9.82267	16.0375	FLJ32810
chr11	100787114	100787567	9.64308	49.0944	9.40016	18.5507	FLJ32810
chr11	101203316	101203718	3.54026	16.3025	4.33788	8.60489	TRPC6
chr11	101885266	101885998	16.142	96.7588	21.6455	44.107	KIAA1377
chr11	101896419	101897559	7.8292	75.9351	16.5694	42.2592	C11orf70
chr11	102384263	102384940	5.78664	36.1743	10.5099	27.6522	MMP7
chr11	105571777	105572366	14.4503	34.7365	10.0788	19.2718	GRIA4
chr11	106008317	106008830	16.2974	39.4353	3.71696	13.2413	AASDHPPT
chr11	106306912	106307415	21.5301	74.6788	5.59086	14.7961	GUCY1A2
chr11	107095478	107096210	6.51078	45.1101	2.96967	12.4276	CWF19L2
chr11	107701638	107702078	9.99706	24.711	6.11743	14.076	SLC35F2
chr11	108477296	108477891	13.7428	41.1874	11.3365	27.1689	EXPH5
chr11	110645014	110645408	11.0293	49.7796	7.37555	14.5464	ARHGAP20
chr11	110646180	110646403	9.82281	84.2765	1.56717	6.87305	ARHGAP20
chr11	113210591	113211383	37.7871	191.818	19.7316	47.9617	TTC12
chr11	113907283	113907808	8.84394	117.067	3.4257	23.1631	ZBTB16
chr11	113911141	113911920	6.36665	58.4432	3.71775	17.6589	ZBTB16
chr11	113915829	113916309	5.2942	68.6029	2.22334	19.0524	ZBTB16
chr11	114032653	114033217	8.04157	77.4664	3.93803	30.6072	ZBTB16
chr11	114033517	114034402	40.2316	152.969	6.54367	19.2153	ZBTB16
chr11	114034619	114034995	24.3302	260.356	3.73731	30.5454	ZBTB16
chr11	114035972	114036554	15.2681	95.7572	12.9286	31.9676	ZBTB16
chr11	114049772	114050699	137.231	267.241	6.96354	60.307	ZBTB16
chr11	114053031	114053284	3.62837	16.5492	2.62013	9.89334	ZBTB16
chr11	115791870	115792452	31.6066	78.5256	3.33794	11.4001	CADM1
chr11	115899221	115899739	8.12749	23.7507	8.3926	16.3171	CADM1
chr11	116816882	116817625	9.63523	30.9588	8.28714	24.5956	SIK3
chr11	116941936	116942607	60.7953	152.171	17.0355	26.3062	SIK3
chr11	119886977	119887335	3.75963	16.4955	4.46794	9.78089	TRIM29
chr11	121061223	121061492	3.18192	30.1191	3.17225	8.90955	TECTA
chr11	121394621	121395051	8.85735	24.6442	13.7135	21.7923	SORL1
chr11	124488210	124488634	4.45551	70.8901	1.07997	8.47129	PANX3
chr11	125432275	125432564	8.37693	28.5199	3.93674	11.2345	EI24
chr11	128477579	128478423	36.0666	76.6822	33.4236	45.7012	ETS1
chr11	128751013	128752026	17.249	116.171	13.4066	56.5392	KCNJ5
chr11	128752327	128752653	7.38733	44.6759	3.01725	9.09526	KCNJ5
chr11	129721699	129722418	25.8589	86.6133	12.0466	34.7762	TMEM45B
chr11	129895261	129895740	24.7922	217.088	3.60432	29.8914	NCRNA00167
chr11	130508673	130508929	9.61999	108.433	3.28749	12.4577	ADAMTS15
chr11	130613946	130614412	9.71643	25.7282	7.40519	15.8421	SNX19
chr11	130720147	130721050	31.8339	72.953	28.0588	45.0643	SNX19
chr11	132263270	132264256	9.9214	41.1491	13.2607	22.3304	OPCML
chr11	133253212	133253993	10.0014	66.8643	4.02297	19.3237	OPCML
chr11	134367566	134367838	53.3098	262.263	3.52105	8.67672	B3GAT1
chr12	1159163	1159744	7.69732	45.108	10.9677	19.5537	ERC1
chr12	1331050	1331427	3.53992	23.5874	3.23409	8.25713	ERC1
chr12	1680858	1681147	1.73935	16.916	1.86972	8.9266	FBXL14
chr12	1842114	1842548	4.72045	30.2009	1.74516	9.07897	ADIPOR2
chr12	4006081	4006797	3.74725	12.0631	12.4489	20.2934	PARP11
chr12	6373803	6374410	24.6998	83.6809	11.5197	29.018	CD9
chr12	6376390	6376699	3.19208	51.8474	1.14361	9.5955	CD9
chr12	7417804	7418146	4.29464	15.6542	1.82088	10.1532	ACSM4
chr12	7531793	7532123	2.329	19.9315	2.8665	9.08315	CD163L1
chr12	8143445	8143823	3.52051	34.9673	1.07174	6.78326	FOXJ2
chr12	8791534	8792218	3.89479	18.7893	8.0703	17.6326	MFAP5
chr12	9926038	9926473	1.95894	16.8995	3.15177	7.32028	CD69
chr12	11836994	11837269	10.6451	50.6282	1.67255	7.80285	ETV6
chr12	12720854	12721754	7.31006	31.6788	4.61064	17.6381	DUSP16
chr12	12729026	12729551	5.96912	23.5928	12.9069	21.2809	DUSP16
chr12	13255039	13255375	7.01298	34.718	4.12284	9.18301	GSG1
chr12	14690271	14690768	5.7704	27.0993	7.59484	14.0851	PLBD1
chr12	15311080	15311428	9.99117	49.0876	4.06396	11.9156	RERG
chr12	15417138	15417847	9.95977	30.7819	6.64092	25.9338	RERG
chr12	16677284	16677657	6.77897	41.9601	5.64011	11.5461	LMO3
chr12	18395460	18396031	5.21328	22.13	10.2355	17.7504	PIK3C2G
chr12	21758269	21758566	8.05323	27.3553	2.04478	6.82973	GYS2
chr12	23339833	23340158	9.02298	99.7073	1.23541	6.93689	SOX5
chr12	23377079	23377425	5.17084	15.5688	2.62627	6.47751	SOX5
chr12	24386667	24387331	6.27368	22.7422	2.00218	5.34705	SOX5
chr12	24818747	24819084	5.15113	47.2531	3.52505	13.0993	C12orf67
chr12	25495534	25496037	6.88468	15.7287	11.5687	19.5382	KRAS
chr12	26958290	26958691	40.1388	96.2014	6.85554	17.3035	ITPR2
chr12	29254324	29254899	5.17041	35.3994	6.36913	12.4508	FAR2
chr12	29714526	29714764	7.77795	50.1086	1.96691	8.20309	TMTC1
chr12	29887646	29888021	13.8739	74.35	3.37628	12.133	TMTC1
chr12	34274966	34275479	6.25438	33.107	4.48951	12.8615	ALG10
chr12	34385810	34386237	1.63387	14.668	2.00089	7.26809	ALG10
chr12	39224047	39224432	7.71875	34.1237	3.43878	13.5216	CPNE8
chr12	40407587	40408143	11.1975	47.7608	11.5303	19.4003	SLC2A13
chr12	41027999	41028636	10.034	60.2559	7.87429	19.8607	CNTN1
chr12	42178344	42178731	9.50451	21.4363	4.40533	11.2577	PDZRN4
chr12	42405800	42406384	28.1161	152.003	7.64921	25.4345	GLT8D3
chr12	44203917	44204569	6.42216	18.1573	7.83159	21.9438	TWF1
chr12	45524146	45524426	6.8464	21.7474	3.42555	9.40845	PLEKHA9
chr12	46551185	46551523	5.72777	54.6201	3.53866	7.69308	SLC38A1
chr12	46580894	46581210	4.15916	31.2679	3.29242	8.11645	SLC38A1
chr12	46594936	46595602	38.6241	129.661	12.3743	35.2832	SLC38A1
chr12	46603740	46604524	7.93299	56.4067	6.8104	18.2104	SLC38A1
chr12	46829044	46829452	4.42542	34.9755	3.25436	9.89776	SLC38A2
chr12	46902455	46903384	4.14608	26.7312	11.5957	17.5102	SLC38A2
chr12	50280500	50280830	2.68583	18.4603	4.02588	10.8526	FAIM2
chr12	52519902	52520504	3.37788	118.23	3.16151	8.84406	KRT80
chr12	52520678	52520922	2.50122	75.9307	2.93974	10.5441	KRT80
chr12	53275162	53275411	4.11381	17.6306	2.69103	8.49355	KRT8
chr12	53551643	53552073	124.135	188.533	5.31027	10.7663	CSAD
chr12	54294199	54294633	6.90272	31.7478	6.30645	15.2896	HOXC13
chr12	54837893	54838515	10.1213	53.9439	2.60777	22.6623	GTSF1
chr12	57352882	57353217	1.91628	9.49322	5.05525	10.9953	RDH16
chr12	58387038	58387274	6.80303	30.7796	3.34221	8.85759	XRCC6BP1
chr12	59324577	59324858	2.99647	26.3377	3.18558	9.86321	LRIG3
chr12	59657417	59657873	5.16745	36.6594	3.25669	12.2185	LRIG3
chr12	59763864	59764556	17.6789	54.1639	16.6116	25.2823	SLC16A7
chr12	60429852	60430287	14.3733	57.719	2.90731	9.37369	SLC16A7
chr12	60928929	60929372	6.7196	62.4028	5.58519	16.5086	SLC16A7
chr12	61108146	61108810	28.9428	63.4967	13.2332	24.3442	SLC16A7
chr12	61304145	61304904	10.5615	37.6091	5.98834	13.82	FAM19A2
chr12	63351128	63351658	6.02987	45.3951	7.04241	12.9276	PPM1H
chr12	63361352	63361809	6.37245	15.9977	4.67441	9.58845	PPM1H
chr12	64984073	64984455	94.317	223.845	0.880161	9.72058	RASSF3
chr12	66111790	66112112	1.96611	30.4635	1.58307	14.8555	RPSAP52
chr12	67314981	67315276	8.17221	29.1439	3.66097	7.78436	GRIP1
chr12	67934028	67934606	2.4754	18.4541	5.50025	12.2851	DYRK2
chr12	69999729	70000245	3.62431	20.6804	8.93204	19.7365	LRRC10
chr12	70097114	70097389	6.25262	37.6591	3.87003	9.38747	BEST3
chr12	70652264	70652830	11.0958	38.7191	7.17	16.8246	CNOT2
chr12	72672678	72673255	5.74937	16.7207	4.29596	8.22824	TRHDE
chr12	75004286	75005059	7.55121	24.6292	10.7236	28.0915	LOC552889
chr12	76103686	76103995	4.71641	38.2974	4.08328	8.33974	KRR1
chr12	76813409	76814473	12.9617	40.843	18.4104	28.419	OSBPL8
chr12	77471288	77471607	5.18776	9.27681	2.46307	8.80598	E2F7
chr12	79781734	79782035	15.8588	78.9009	2.38068	8.26346	SYT1
chr12	81319860	81320116	6.77602	23.8689	2.71025	8.56757	LIN7A
chr12	81966060	81966476	4.4438	16.3199	3.40674	7.87325	PPFIA2
chr12	83108254	83108530	10.9002	47.3796	3.59639	12.869	TMTC2
chr12	83183448	83183743	4.64408	18.9689	1.79303	7.36505	TMTC2
chr12	83324709	83326121	37.6302	110.887	46.1597	64.1787	TMTC2
chr12	83348729	83349523	13.44	87.1966	18.7295	43.5271	TMTC2
chr12	83490945	83492241	12.8044	42.6683	18.2942	24.6184	TMTC2
chr12	83510507	83510872	4.34663	20.6081	3.20946	9.55509	TMTC2
chr12	83809728	83810091	2.91256	28.6553	2.58601	10.1751	TMTC2
chr12	83823882	83824348	3.9833	9.47313	3.4647	10.0894	TMTC2
chr12	84199599	84200062	7.31812	17.3261	7.10356	12.9398	TMTC2
chr12	87943681	87944087	5.42024	22.3783	5.30924	9.6925	C12orf50
chr12	87997359	87997745	16.9294	44.0409	6.13199	17.3169	C12orf50
chr12	88807989	88808534	4.80451	13.4279	12.2801	20.6709	KITLG
chr12	88916551	88917151	31.9815	81.1042	6.4403	17.9708	KITLG
chr12	89620292	89620840	7.68949	29.048	6.78593	12.9509	DUSP6
chr12	91271536	91271935	6.09289	31.068	4.29464	9.95063	C12orf12
chr12	92424428	92424771	10.3103	119.457	2.21689	22.6623	BTG1
chr12	93116426	93116790	8.29278	29.8304	10.2579	21.6237	PLEKHG7
chr12	93905470	93906656	12.4782	62.3944	15.232	21.8733	MRPL42
chr12	93946250	93946600	4.1603	76.8221	1.19875	8.74296	SOCS2
chr12	94097865	94098210	6.97315	51.7556	2.39782	9.65935	CRADD
chr12	94170852	94171172	3.03091	46.5947	3.34392	11.0477	CRADD
chr12	94207846	94208434	7.50232	112.115	1.51008	11.7214	CRADD
chr12	95939381	95940271	19.6371	76.4096	22.744	51.0821	USP44
chr12	95972547	95972806	9.38144	35.2992	2.14261	9.37962	USP44
chr12	96735190	96735592	18.8352	42.9841	7.14485	19.7183	PCTK2
chr12	97553289	97553664	3.65672	25.4259	3.68976	9.28314	NEDD1
chr12	98405811	98406541	3.56958	14.1413	6.48502	10.9441	MIR135A2
chr12	98867016	98867365	3.56634	39.1617	3.37579	8.23669	LOC100128191
chr12	101995055	101995438	3.28942	35.3122	2.35011	14.5304	MYBPC1
chr12	102002110	102002857	37.1633	184.691	9.55556	19.1788	MYBPC1
chr12	102009645	102010615	24.8863	138.839	11.7219	31.7644	MYBPC1
chr12	102120937	102121362	4.25138	18.2683	7.34426	15.9309	CHPT1
chr12	102736381	102736670	8.18415	85.3059	2.78403	8.1773	IGF1
chr12	102875435	102876114	24.1506	96.8885	21.7454	33.0383	IGF1
chr12	102896712	102898171	26.3814	118.669	6.29696	27.7236	IGF1
chr12	102908699	102909616	2.41913	10.5434	4.9617	9.30553	IGF1
chr12	103766751	103767854	5.28167	27.1252	2.73104	13.2841	C12orf42
chr12	104561246	104561859	9.927	67.6238	7.96921	22.7428	NFYB
chr12	106135201	106136278	7.20793	31.2371	17.7867	29.3455	NUAK1
chr12	106290282	106290733	4.82607	16.4613	9.8265	15.3711	NUAK1
chr12	107176431	107176742	11.8882	74.1434	5.84428	14.644	RIC8B
chr12	111505418	111505661	6.96137	193.101	1.99547	7.42647	CUX2
chr12	112194626	112195110	5.50421	24.7331	2.93864	7.10392	ACAD10
chr12	112743502	112743999	2.28778	39.4724	2.90987	13.1475	C12orf51
chr12	116546605	116546856	10.2	108.959	3.10367	13.6097	MED13L
chr12	116843692	116844002	1.78082	19.8945	4.98394	10.244	NCRNA00173
chr12	116947150	116947717	23.4522	95.2224	29.7271	46.7712	NCRNA00173
chr12	117003740	117004624	4.6608	28.0022	12.8217	21.8267	MAP1LC3B2
chr12	117074748	117075193	16.3806	110.079	4.07792	13.3798	MAP1LC3B2
chr12	117956645	117956943	10.2484	97.7784	3.36756	8.30499	KSR2
chr12	117965199	117965514	5.50686	41.8138	1.62609	8.17801	KSR2
chr12	120555830	120556327	6.27739	50.5573	9.84832	22.0778	RAB35
chr12	120834793	120835246	4.47495	10.5174	6.68434	11.2152	MSI1
chr12	121737587	121738554	3.1386	23.3907	5.74512	9.58691	CAMKK2
chr12	122086664	122086873	0	42.8104	1.60326	9.07346	MORN3
chr12	122395819	122396608	7.99345	46.0706	4.84267	21.5473	WDR66
chr12	124615002	124615953	20.0352	64.7117	31.1791	44.662	ZNF664
chr12	125310145	125310487	3.96514	22.3112	4.11442	8.51043	SCARB1
chr12	126959225	126959713	3.89454	18.0989	6.50967	11.18	LOC100128554
chr12	127045668	127046294	5.3762	13.6959	7.72251	12.7454	LOC100128554
chr12	128869656	128870115	2.1903	16.3502	7.9036	14.1364	TMEM132C
chr13	21417879	21418377	13.9152	41.7228	8.3821	14.6679	XPO4
chr13	21479108	21479499	5.31082	32.2281	7.15993	15.6651	XPO4
chr13	24296671	24297283	5.92124	81.6095	6.15872	16.793	MIPEP
chr13	26552256	26552863	6.66465	31.4431	7.38747	13.2261	ATP8A2
chr13	26810633	26810974	1.86028	7.70264	1.62794	4.90805	RNF6
chr13	30317298	30317849	16.6648	65.8107	2.49388	9.15122	UBL3
chr13	30646307	30647031	5.29731	20.4573	4.93105	8.78303	KATNAL1
chr13	33482478	33483067	3.42663	13.3513	6.65322	13.793	KL
chr13	33801917	33802303	33.2978	78.9844	2.54899	7.27232	STARD13
chr13	34319522	34319918	4.27815	72.4015	0.676499	5.12779	RFC3
chr13	34743646	34744301	5.51512	19.3758	6.30595	13.7105	RFC3
chr13	35117078	35117428	6.77224	22.8028	3.19849	8.34023	NBEA
chr13	35391186	35391751	7.76963	24.532	11.579	19.1072	NBEA
chr13	39978783	39979184	2.05241	23.8104	2.67131	7.29318	LHFP
chr13	42354543	42355992	7.90553	44.5994	5.98244	12.7313	KIAA0564
chr13	42468873	42469651	13.3111	68.0617	7.21817	31.4747	KIAA0564
chr13	42474124	42474804	3.08724	11.3769	3.38281	10.4784	KIAA0564
chr13	42477223	42478295	3.10284	40.1384	10.6644	30.5151	KIAA0564
chr13	43111375	43112050	8.58187	45.0763	10.9005	27.3073	TNFSF11
chr13	43149822	43150458	2.94645	21.2307	4.10558	12.2132	TNFSF11
chr13	43468111	43468521	3.21486	12.3464	4.76038	11.2953	EPSTI1
chr13	44772734	44773404	3.02749	9.36685	3.4677	6.96053	LOC121838
chr13	45428864	45429303	5.31853	46.1429	2.55265	11.8493	NUFIP1
chr13	46694177	46694733	4.7345	23.4111	5.35417	11.6587	LCP1
chr13	46787390	46788374	4.54743	14.0597	3.49049	9.90206	LCP1
chr13	50723258	50723612	4.59258	23.528	4.75453	11.3748	FAM10A4
chr13	51185650	51186071	2.31882	20.9903	1.05359	5.93766	DLEU7
chr13	52186788	52187194	2.51365	11.1989	3.81601	9.67341	WDFY2
chr13	52210437	52210797	8.8949	48.1275	2.34147	5.68787	WDFY2
chr13	52691942	52692498	2.15888	42.2896	1.21242	5.84318	NEK5
chr13	53771298	53771996	4.43706	54.0964	6.80268	14.2351	OLFM4
chr13	57908669	57909468	3.48318	12.7545	3.37887	9.84233	PRR20C
chr13	62053086	62053943	7.46114	35.85	6.85706	16.2631	PCDH20
chr13	62524140	62524708	1.44897	26.9422	1.2779	6.70818	PCDH20
chr13	63296125	63296475	1.98971	55.7503	0.996473	5.54005	OR7E156P
chr13	71153702	71154578	8.23882	70.4242	12.7628	29.2855	ATXN8OS
chr13	73784344	73785186	2.69176	20.6603	3.06445	6.42042	KLF5
chr13	73833032	73833542	1.66341	16.5906	8.30348	18.352	KLF5
chr13	73864903	73865343	5.97406	24.484	6.21106	13.5473	KLF5
chr13	77407443	77408030	5.70319	12.6193	5.32671	11.9288	KCTD12
chr13	77665038	77665657	12.4327	56.5626	6.82114	12.2724	MYCBP2
chr13	77717502	77718237	8.56866	49.7155	16.8176	25.0331	MYCBP2
chr13	77866014	77866364	5.658	12.4351	3.43851	8.18029	MYCBP2
chr13	77880329	77881194	7.56047	45.7574	4.56887	12.5879	MYCBP2
chr13	78948411	78948741	11.3381	28.5945	3.42488	8.63296	POU4F1
chr13	80801314	80801923	5.85478	35.1044	6.59513	13.6739	SPRY2
chr13	85821967	85822582	3.11912	11.2155	1.57993	4.17494	SLITRK6
chr13	85947211	85947881	11.0214	44.8331	6.65305	13.609	SLITRK6
chr13	88346706	88347434	3.38111	18.3006	7.87712	15.645	SLITRK5
chr13	88842031	88842457	6.48842	81.4292	2.10363	11.2042	SLITRK5
chr13	89600716	89601165	18.784	100.584	7.2815	23.1193	SLITRK5
chr13	91552178	91552714	5.93875	19.4016	4.88345	8.96253	LOC144776
chr13	91893548	91893871	6.24856	67.5493	0.927071	7.91937	MIR17HG
chr13	92449990	92450433	17.7151	40.6274	3.01366	14.3683	GPC5
chr13	93936032	93936608	5.06471	17.0782	3.88439	10.0048	GPC6
chr13	93936711	93937292	6.52921	42.2619	4.61997	17.6786	GPC6
chr13	93991307	93991652	7.25942	27.1959	3.20394	11.2399	GPC6
chr13	94118908	94119395	3.45014	31.9151	2.36887	8.13579	GPC6
chr13	94271198	94271429	5.44292	31.0793	1.45838	5.43719	GPC6
chr13	96311771	96312333	2.79595	14.46	3.60093	6.72533	DZIP1
chr13	96900066	96900681	4.99677	23.1387	3.06241	7.59517	HS6ST3
chr13	106448358	106448899	30.077	134.856	2.56274	18.6042	DAOA
chr13	106748866	106749417	9.81231	54.9191	6.10132	14.6699	EFNB2
chr13	106833976	106834643	16.7166	82.2869	6.22282	16.6788	EFNB2
chr13	107389332	107389629	8.49234	55.4545	2.77383	8.22803	ARGLU1
chr13	108614449	108615155	9.11433	31.7372	7.63543	14.9844	FAM155A
chr13	110036163	110036651	3.31334	19.0437	5.29436	13.57	MYO16
chr13	110350365	110350710	3.55998	13.737	1.74693	5.63439	IRS2
chr13	110429503	110429799	1.25335	18.0445	2.906	7.91843	IRS2
chr13	110667215	110667583	21.5388	122.152	1.38596	6.28572	COL4A1
chr13	111193487	111194063	4.84049	32.9609	4.74173	12.7535	RAB20
chr13	111489601	111490023	3.06943	18.9405	2.45843	6.17002	C13orf29
chr14	21788208	21788604	2.9736	15.8914	13.0071	21.0476	RPGRIP1
chr14	24865307	24866019	3.13344	38.8682	9.95139	15.6235	NYNRIN
chr14	25486694	25487203	3.90799	9.02113	6.09192	11.8933	STXBP6
chr14	26311299	26312219	13.7752	22.5646	21.9864	30.3945	NOVA1
chr14	27336568	27336825	6.82357	21.4931	3.79312	10.4542	NOVA1
chr14	27568749	27569403	9.50408	30.6945	2.68728	7.11007	NOVA1
chr14	29418697	29419121	6.8714	21.0836	4.86274	11.1481	C14orf23
chr14	29587402	29588028	12.9207	40.5933	12.7434	27.5113	C14orf23
chr14	30765167	30765753	2.67713	26.9454	5.61119	13.0416	G2E3
chr14	30919694	30920748	5.0503	56.6207	8.37619	15.5321	G2E3
chr14	32834859	32835267	22.5274	79.8905	1.80502	6.35631	AKAP6
chr14	35848263	35848871	6.78488	127.174	2.52902	22.1168	NFKBIA
chr14	37812767	37813103	10.4648	35.09	4.5963	10.1944	MIPOL1
chr14	37838770	37839111	6.03384	30.2965	2.83408	10.6132	MIPOL1
chr14	37887067	37887626	5.8507	44.5523	7.04998	15.8629	MIPOL1
chr14	38901348	38901870	9.73163	31.5263	7.00169	22.0324	CLEC14A
chr14	40846937	40847271	3.11237	19.3027	2.64936	10.0587	FBXO33
chr14	42492608	42493156	13.8402	42.5811	4.49769	12.6921	LRFN5
chr14	43775877	43776246	6.79412	28.5694	4.2262	9.643	FSCB
chr14	43929806	43930470	5.7817	33.6082	4.18184	12.9241	FSCB
chr14	50428986	50429376	12.2137	69.3635	3.9516	9.83104	C14orf182
chr14	50568675	50569018	3.6398	24.7299	2.40903	10.3704	C14orf138
chr14	51069600	51069955	5.17171	26.849	2.55514	11.2839	ATL1
chr14	51115684	51115955	5.28431	18.4521	3.18461	12.1238	SAV1
chr14	51808781	51809320	8.30651	29.4963	8.80729	21.858	TMX1
chr14	53014899	53015293	6.20877	35.6693	5.55271	16.8214	TXNDC16
chr14	55306301	55306778	26.5924	119.832	7.40006	15.9379	GCH1
chr14	58285107	58285687	12.4762	34.1328	5.93944	12.4191	C14orf37
chr14	59206701	59207281	4.41634	24.4814	12.4366	20.4662	DACT1
chr14	59588827	59589317	5.65128	67.7724	3.74638	10.9143	DAAM1
chr14	60321390	60321851	5.2762	65.7069	0.959011	11.0786	RTN1
chr14	60514280	60515006	3.84039	21.7748	3.42464	12.6427	C14orf135
chr14	61993711	61993991	8.19397	22.4088	5.01834	11.1625	PRKCH
chr14	61995191	61995542	5.63467	70.816	4.13631	11.8179	PRKCH
chr14	64934315	64934788	4.76758	22.1801	9.64181	16.0902	AKAP5
chr14	67991336	67991734	3.39132	14.1263	5.54478	11.6298	PLEKHH1
chr14	68610654	68611876	18.1182	84.8068	19.6968	32.9276	RAD51L1
chr14	68740768	68741440	8.91977	26.5227	13.4417	20.4219	RAD51L1
chr14	69997846	69998845	37.9688	132.295	22.2364	32.8006	FLJ44817
chr14	70000393	70000653	3.44303	16.4827	4.08142	10.5752	FLJ44817
chr14	71421537	71421854	4.84902	50.6809	4.77571	12.975	PCNX
chr14	73571854	73572246	8.61776	43.7802	8.48398	17.2127	RBM25
chr14	74127220	74127646	4.78532	45.7794	5.21959	14.5903	DNAL1
chr14	74716233	74716638	6.85299	27.3413	7.10143	13.4618	VSX2
chr14	75412099	75412801	32.4986	85.9775	14.1033	31.4845	PGF
chr14	76032618	76033074	12.5396	52.3876	9.786	17.4992	FLVCR2
chr14	76183940	76184480	10.8798	60.1302	8.02353	23.4673	TTLL5
chr14	78159627	78159973	4.4609	16.5399	8.41879	14.1358	ALKBH1
chr14	80482977	80483497	4.10047	12.0001	7.41746	14.4064	NRXN3
chr14	80847928	80848876	4.09771	30.4893	4.26571	8.64819	C14orf145
chr14	80851772	80852516	4.08104	29.5925	3.08134	7.30972	C14orf145
chr14	81054270	81054955	22.9391	131.024	11.3905	35.5577	C14orf145
chr14	81072417	81073235	10.7393	147.818	3.87268	31.6777	C14orf145
chr14	81073370	81073689	4.99724	40.9764	3.64039	11.2726	C14orf145
chr14	81084350	81084924	4.07648	29.7143	5.05046	13.1085	C14orf145
chr14	83189306	83189670	4.45945	12.6765	3.10184	7.27485	SEL1L
chr14	84421757	84422150	4.39779	22.065	5.73357	12.6087	FLRT2
chr14	84427531	84428095	6.25681	84.9897	3.5214	12.384	FLRT2
chr14	84776429	84776814	4.62073	13.7323	2.32778	8.08403	FLRT2
chr14	84908825	84909171	14.7221	86.6148	2.46972	8.72216	FLRT2
chr14	85910791	85911036	5.65387	15.8585	2.72876	8.51612	FLRT2
chr14	89506264	89506544	5.32699	41.4395	1.56259	7.24795	FOXN3
chr14	94793462	94794020	23.2223	74.2288	7.93667	20.8054	SERPINA6
chr14	95770816	95771134	1.46526	47.9443	2.05304	7.34953	CLMN
chr14	95775622	95775997	4.41981	18.5787	3.35474	9.27964	CLMN
chr14	97152478	97152823	2.00387	18.2406	2.62025	10.2301	VRK1
chr14	99122763	99123190	18.3166	57.8245	4.20531	14.6397	C14orf177
chr14	101507056	101507455	1.44072	15.8167	4.32477	10.0404	MIR376A1
chr14	103163349	103163833	7.24389	47.4382	4.20647	10.6761	RCOR1
chr15	20480995	20481530	4.95821	30.0432	6.45361	13.4814	GOLGA6L6
chr15	20848639	20849127	14.2212	73.0977	5.68081	21.8749	BCL8
chr15	31627735	31628072	2.90808	26.4107	4.80149	13.2752	KLF13
chr15	31792336	31792660	1.44595	17.8141	1.26562	7.47316	OTUD7A
chr15	33322653	33322909	10.9455	76.4873	4.07744	9.52528	FMN1
chr15	35248958	35249345	6.09205	20.9902	5.03458	9.78892	AQR
chr15	35600924	35601347	4.10086	37.3193	1.51421	6.33232	ATPBD4
chr15	37028513	37028877	5.47517	25.4929	4.02343	10.4761	C15orf41
chr15	38508765	38509431	12.734	59.6969	7.65029	18.7647	SPRED1
chr15	39186984	39188069	47.0026	162.867	29.0614	61.2774	C15orf53
chr15	39932858	39933336	10.9188	46.5834	3.52682	8.74593	FSIP1
chr15	43569845	43570245	5.31795	29.4178	3.00181	8.76375	TGM7
chr15	47758570	47758963	3.44413	11.1133	3.10509	11.8318	SEMA6D
chr15	48192652	48193517	7.58244	43.6745	13.1158	23.0866	SEMA6D
chr15	48765772	48766016	4.40049	34.1783	2.99038	8.26943	FBN1
chr15	48929451	48930297	5.83101	46.1252	7.96728	33.0542	FBN1
chr15	49363587	49363862	2.59221	56.7544	1.36085	9.06234	SECISBP2L
chr15	49366182	49366759	2.14395	7.97059	5.85916	12.4671	SECISBP2L
chr15	49367522	49368379	7.28089	54.2331	4.36025	18.7169	SECISBP2L
chr15	50519350	50519847	3.30429	9.76994	4.74442	8.42176	SLC27A2
chr15	50644607	50645155	7.59938	28.4325	3.29945	10.9755	FLJ10038
chr15	52598572	52598815	3.64222	50.7843	1.30228	6.72265	MYO5A
chr15	52945214	52947341	13.4499	59.4961	12.6382	18.7813	KIAA1370
chr15	52948420	52949121	24.5162	124.347	9.39634	28.0789	KIAA1370
chr15	52997699	52998061	3.8545	20.9378	6.36737	13.9199	KIAA1370
chr15	53009719	53010136	11.1952	40.7225	7.62519	19.1372	KIAA1370
chr15	54326710	54327072	6.66667	25.8073	2.2314	8.64282	UNC13C
chr15	54389315	54389712	4.07919	39.1852	1.23804	10.6176	UNC13C
chr15	54919123	54919447	12.9783	53.7363	5.78035	12.8205	UNC13C
chr15	56334059	56335290	5.52449	17.7069	14.9583	22.209	RFX7
chr15	57289920	57290308	6.05024	20.3786	1.95035	7.36301	TCF12
chr15	58676805	58677299	3.68319	23.4331	3.241	13.2677	LIPC
chr15	59577124	59577465	4.44833	15.9697	4.51274	9.842	MYO1E
chr15	59841857	59842155	5.47686	53.9033	2.13279	9.29613	FAM81A
chr15	59846318	59846762	6.8328	23.4157	4.64991	9.77689	FAM81A
chr15	60556317	60556763	2.23711	7.23733	4.98372	10.0909	ANXA2
chr15	61044729	61045366	4.47237	67.6231	2.30597	9.06521	RORA
chr15	61206272	61206860	3.11807	28.3769	2.70273	6.07937	RORA
chr15	61713903	61714903	3.74282	32.3658	6.2684	18.6549	RORA
chr15	62831544	62832166	2.53236	8.40949	5.18703	11.4647	MGC15885
chr15	63311770	63312971	3.28194	11.64	14.4196	20.4844	TPM1
chr15	63345208	63345857	5.1369	60.4626	9.42677	23.3438	TPM1
chr15	63632951	63633400	3.80135	36.3382	2.12789	6.66905	CA12
chr15	63766690	63767172	10.3606	39.7471	6.86781	18.3905	USP3
chr15	65277318	65278027	5.73084	68.1894	6.18543	14.3377	SPG21
chr15	67525049	67525639	5.97894	22.0967	7.7051	14.1927	AAGAB
chr15	69114319	69114979	19.2843	49.0883	8.47709	16.7308	ANP32A
chr15	70667281	70667734	6.25264	18.024	9.58333	16.0219	TLE3
chr15	70749512	70749741	1.73616	20.9612	3.01486	8.53636	UACA
chr15	72785584	72785894	1.9442	17.8078	4.71387	9.66566	ARIH1
chr15	75451749	75452051	4.42743	13.748	1.84131	7.51739	C15orf39
chr15	75474203	75474718	8.937	29.1614	3.78061	12.3226	C15orf39
chr15	76154932	76155776	15.1941	67.5786	15.5861	27.4057	UBE2Q2
chr15	77383008	77383897	4.48218	18.0539	10.6257	18.1938	SGK269
[truncated: 415 more rows]

## Sheet: Table S2 ZR-75-1
Analysis Type:	PANTHER Overrepresentation Test (Released 20210224)
Annotation Version and Release Date:	GO Ontology database DOI: 10.5281/zenodo.5228828 Released 2021-08-18
Analyzed List:	upload_1 (Homo sapiens)
Reference List:	Homo sapiens (all genes in database)
Test Type:	FISHER
Correction:	FDR
GO biological process complete	Homo sapiens - REFLIST (20595)	upload_1 (171)	upload_1 (expected)	upload_1 (over/under)	upload_1 (fold Enrichment)	upload_1 (raw P-value)	upload_1 (FDR)
regulation of Rho protein signal transduction (GO:0035023)	88	6	0.73	+	8.21	0.000128	0.0436
positive regulation of MAP kinase activity (GO:0043406)	112	7	0.93	+	7.53	5.86e-05	0.0271
negative regulation of epithelial cell proliferation (GO:0050680)	129	8	1.07	+	7.47	1.82e-05	0.0114
negative regulation of transmembrane transport (GO:0034763)	122	7	1.01	+	6.91	9.77e-05	0.0366
regulation of MAP kinase activity (GO:0043405)	176	8	1.46	+	5.47	0.000147	0.0491
axon guidance (GO:0007411)	227	9	1.88	+	4.78	0.000153	0.0482
neuron projection guidance (GO:0097485)	228	9	1.89	+	4.75	0.000158	0.0488
developmental growth (GO:0048589)	359	13	2.98	+	4.36	1.34e-05	0.01
growth (GO:0040007)	362	13	3.01	+	4.33	1.45e-05	0.0104
regulation of epithelial cell proliferation (GO:0050678)	338	12	2.81	+	4.28	3.48e-05	0.0177
angiogenesis (GO:0001525)	310	11	2.57	+	4.27	7.46e-05	0.0301
blood vessel morphogenesis (GO:0048514)	404	14	3.35	+	4.17	9.96e-06	0.00921
positive regulation of MAPK cascade (GO:0043410)	471	16	3.91	+	4.09	2.89e-06	0.00349
axonogenesis (GO:0007409)	337	11	2.8	+	3.93	0.000152	0.0487
tube morphogenesis (GO:0035239)	644	21	5.35	+	3.93	1.42e-07	0.00056
chemotaxis (GO:0006935)	504	15	4.18	+	3.58	2.7e-05	0.0146
taxis (GO:0042330)	507	15	4.21	+	3.56	2.89e-05	0.0151
blood vessel development (GO:0001568)	486	14	4.04	+	3.47	7.08e-05	0.0301
vasculature development (GO:0001944)	509	14	4.23	+	3.31	0.000114	0.0398
regulation of MAPK cascade (GO:0043408)	658	18	5.46	+	3.29	1.25e-05	0.00984
circulatory system development (GO:0072359)	870	22	7.22	+	3.05	4.37e-06	0.0049
cell morphogenesis (GO:0000902)	675	17	5.6	+	3.03	6.04e-05	0.0264
positive regulation of intracellular signal transduction (GO:1902533)	960	24	7.97	+	3.01	1.86e-06	0.00266
tube development (GO:0035295)	845	21	7.02	+	2.99	9.5e-06	0.00933
regulation of anatomical structure morphogenesis (GO:0022603)	908	22	7.54	+	2.92	8.45e-06	0.00885
negative regulation of cell population proliferation (GO:0008285)	704	17	5.85	+	2.91	9.95e-05	0.0364
negative regulation of developmental process (GO:0051093)	877	21	7.28	+	2.88	1.64e-05	0.0112
regulation of intracellular signal transduction (GO:1902531)	1655	38	13.74	+	2.77	9.87e-09	0.000155
regulation of cellular component movement (GO:0051270)	1025	23	8.51	+	2.7	1.73e-05	0.0113
positive regulation of cell communication (GO:0010647)	1632	35	13.55	+	2.58	2.19e-07	0.000574
positive regulation of signal transduction (GO:0009967)	1460	31	12.12	+	2.56	1.52e-06	0.00238
regulation of locomotion (GO:0040012)	990	21	8.22	+	2.55	9.08e-05	0.0357
regulation of cell motility (GO:2000145)	950	20	7.89	+	2.54	0.000149	0.0488
locomotion (GO:0040011)	1195	25	9.92	+	2.52	2.29e-05	0.0129
positive regulation of signaling (GO:0023056)	1639	34	13.61	+	2.5	7.18e-07	0.00125
regulation of cell population proliferation (GO:0042127)	1650	33	13.7	+	2.41	2.87e-06	0.00376
negative regulation of cell communication (GO:0010648)	1301	26	10.8	+	2.41	4.51e-05	0.0221
negative regulation of signal transduction (GO:0009968)	1204	24	10	+	2.4	0.0001	0.0358
negative regulation of signaling (GO:0023057)	1305	26	10.84	+	2.4	4.64e-05	0.0221
movement of cell or subcellular component (GO:0006928)	1413	28	11.73	+	2.39	2.28e-05	0.0133
anatomical structure morphogenesis (GO:0009653)	2130	41	17.69	+	2.32	4.03e-07	0.000791
regulation of developmental process (GO:0050793)	2368	44	19.66	+	2.24	2.54e-07	0.000571
tissue development (GO:0009888)	1597	29	13.26	+	2.19	7.45e-05	0.0308
regulation of cell communication (GO:0010646)	3242	57	26.92	+	2.12	1.91e-08	0.00015
regulation of signal transduction (GO:0009966)	2867	50	23.8	+	2.1	2.1e-07	0.000661
regulation of signaling (GO:0023051)	3257	56	27.04	+	2.07	4.53e-08	0.000237
positive regulation of response to stimulus (GO:0048584)	2080	35	17.27	+	2.03	5.87e-05	0.0264
regulation of molecular function (GO:0065009)	3060	48	25.41	+	1.89	1.17e-05	0.00967
regulation of response to stimulus (GO:0048583)	3805	56	31.59	+	1.77	1.04e-05	0.0091
positive regulation of biological process (GO:0048518)	6062	77	50.33	+	1.53	2.15e-05	0.013
positive regulation of cellular process (GO:0048522)	5580	70	46.33	+	1.51	9.44e-05	0.0362
chr1	78262296	78262751	1.76205	15.0624	3.66909	10.4676	FAM73A
chr1	78687754	78688266	1.39507	10.7289	4.29175	14.0741	MGC27382
chr1	79015039	79015544	1.11405	7.31477	0.934819	9.01468	PTGFR
chr1	79756002	79757471	5.77175	16.3721	5.58645	17.6328	ELTD1
chr1	80857715	80858803	12.6761	12.8991	20.85	28.5376	ELTD1
chr1	81963862	81964625	3.09123	9.10302	7.86754	13.7104	LPHN2
chr1	82193601	82194085	3.15519	16.0572	4.31725	10.2009	LPHN2
chr1	84873528	84873862	3.07552	17.1049	2.32582	9.1427	DNASE2B
chr1	85084963	85085384	1.11932	21.4712	4.35111	9.62895	C1orf180
chr1	85293286	85294112	0.904494	8.39032	3.12252	8.8161	LPAR3
chr1	85324329	85324707	0.623324	5.30974	1.40087	6.79179	LPAR3
chr1	85669328	85670053	4.30109	5.74618	12.4951	19.1832	SYDE2
chr1	85988015	85988486	7.00228	18.7779	4.4497	10.1593	DDAH1
chr1	88180461	88181404	4.81688	17.7368	3.69452	9.28675	LMO4
chr1	88370301	88371171	2.39258	11.8489	6.39152	12.3777	LMO4
chr1	90044856	90045525	2.63706	6.4683	2.64327	8.86875	LRRC8B
chr1	94245432	94245652	5.28839	14.9789	2.41872	6.19633	MIR760
chr1	94502182	94502781	1.6047	6.3799	7.61461	15.1605	ABCA4
chr1	95209249	95209725	5.06183	37.2371	1.92003	6.05375	SLC44A3
chr1	97639460	97640328	2.88261	20.8041	14.4937	23.5275	DPYD
chr1	100128312	100128732	1.8463	15.0074	1.9291	9.00802	PALMD
chr1	100272325	100272845	2.15467	12.6859	3.52747	14.6438	FRRS1
chr1	100951305	100952133	14.2638	56.9483	7.84586	37.3715	CDC14A
chr1	102358723	102359218	1.06223	5.50062	7.02506	13.391	OLFM3
chr1	103190227	103190739	1.64847	15.6755	6.14382	14.3873	COL11A1
chr1	106819128	106819474	5.22566	32.4859	0.625851	7.11195	PRMT6
chr1	108219156	108219532	1.39569	8.29656	1.58074	7.98722	VAV3
chr1	109371650	109371910	1.12043	12.183	4.18778	9.85839	AKNAD1
chr1	110267985	110268863	12.0101	43.4757	20.4139	31.0407	GSTM5
chr1	110967119	110967504	2.75225	11.3279	4.55645	11.5875	HBXIP
chr1	111934443	111934902	4.80504	19.7304	4.97525	15.9574	LOC441897
chr1	112055853	112056424	3.44353	7.81274	9.49165	16.2291	ADORA3
chr1	112491255	112491824	2.23891	11.1805	1.95462	13.0649	KCND3
chr1	112926068	112926667	1.48631	4.05306	7.3476	13.8703	CTTNBP2NL
chr1	114977701	114978088	2.53299	17.9696	6.3652	19.6778	TRIM33
chr1	115371987	115372534	1.99015	7.73392	4.28412	11.039	SYCP1
chr1	115685806	115686400	2.86187	18.483	3.09623	10.5963	TSPAN2
chr1	116496952	116497598	4.93657	20.9664	7.74988	19.8498	SLC22A15
chr1	116715398	116715672	8.80266	29.2806	3.40368	9.21555	C1orf161
chr1	116731997	116732515	11.8402	44.7638	7.66831	29.4715	C1orf161
chr1	116750017	116750324	1.98885	8.56074	2.47256	8.79448	C1orf161
chr1	116835511	116835934	4.77962	17.2044	12.8191	27.183	ATP1A1
chr1	116865715	116866563	4.0612	14.4241	15.6362	23.4876	ATP1A1
chr1	117217373	117217886	10.7236	20.152	13.0953	22.754	IGSF3
chr1	117231631	117232144	3.88809	14.5814	13.3159	32.9299	IGSF3
chr1	117955583	117956127	2.61754	6.42883	10.2405	17.704	MAN1A2
chr1	118283210	118283701	4.45388	26.8384	5.00579	13.8921	FAM46C
chr1	119327831	119328235	1.89006	26.2778	10.601	19.9403	TBX15
chr1	120316391	120317347	3.6675	5.90325	14.4126	22.0503	HMGCS2
chr1	121282445	121283175	5.33725	16.0371	11.1662	16.9422	LOC647121
chr1	121283853	121284595	3.85107	8.08866	19.0918	27.8448	LOC647121
chr1	121289087	121289724	5.27873	20.9601	12.3813	22.4314	LOC647121
chr1	144047359	144049273	1.31907	3.43567	6.06688	6.119	FAM72D
chr1	145245580	145246529	9.68952	27.4407	8.35661	14.8615	NOTCH2NL
chr1	145447655	145448388	5.44427	12.8642	16.6053	30.2328	TXNIP
chr1	146581536	146581905	3.30899	41.5405	1.98564	6.94629	PRKAB2
chr1	146709809	146710208	6.86474	10.8101	8.86326	15.4035	CHD1L
chr1	146713617	146714352	6.95527	11.0424	13.132	25.0254	CHD1L
chr1	146923864	146924333	9.67803	104.921	3.17748	21.0574	BCL9
chr1	150227971	150228864	3.84541	12.2065	29.2371	39.2574	CA14
chr1	151535679	151536391	18.1466	70.3549	8.10191	19.132	TUFT1
chr1	151568453	151569593	5.04585	16.7393	9.10545	16.8471	TUFT1
chr1	152164171	152164786	4.78991	61.9697	2.77606	37.2764	HRNR
chr1	152705606	152706398	3.46844	12.6357	10.6104	31.8363	C1orf68
chr1	155618279	155618859	8.19315	22.5138	21.5476	31.5988	YY1AP1
chr1	155733178	155733720	10.4832	26.8908	13.4656	28.6214	GON4L
chr1	156585994	156586913	9.82026	61.4178	29.0908	42.7895	HAPLN2
chr1	159264136	159264854	3.11537	9.23838	14.3485	26.3869	FCER1A
chr1	159866262	159866882	4.80033	25.7475	9.47417	17.6222	CCDC19
chr1	160126318	160127694	4.99753	27.3133	5.16868	19.0981	ATP1A4
chr1	160171603	160172098	4.67009	48.1889	3.26556	17.9113	CASQ1
chr1	161794263	161794916	16.6443	39.2636	15.6809	28.6149	ATF6
chr1	162129033	162129848	7.84964	13.1005	17.4179	25.4007	NOS1AP
chr1	162159181	162159476	3.97234	17.3197	6.32276	14.0247	NOS1AP
chr1	162537372	162537663	2.82088	10.4426	1.67992	6.99393	UAP1
chr1	163586563	163587695	6.71306	27.2643	8.21779	30.0156	NUF2
chr1	163596365	163597053	6.10711	20.9117	8.24331	24.7583	NUF2
chr1	163736220	163736728	4.46986	9.43735	7.98209	16.7747	NUF2
chr1	163985372	163985665	3.28833	32.1828	1.99782	10.318	PBX1
chr1	164250359	164250780	3.86654	29.8304	1.71213	8.86495	PBX1
chr1	164599446	164600190	3.07312	7.18028	10.8671	22.5149	PBX1
chr1	164600654	164601152	3.25337	10.9609	13.451	22.6246	PBX1
chr1	165585477	165586128	4.95792	5.15169	10.4345	16.3807	MGST3
chr1	165742447	165742934	6.46899	20.6747	10.5993	25.8476	TMCO1
chr1	166660668	166662046	3.65002	13.2328	12.4298	20.9437	FMO9P
chr1	167597269	167597733	5.95884	7.2452	18.4318	25.9953	RCSD1
chr1	167880067	167880397	2.93078	8.82464	5.04863	9.91249	ADCY10
chr1	168043312	168043557	3.09006	17.8604	3.99319	10.7787	DCAF6
chr1	168600658	168601634	14.7488	49.741	35.7039	49.7821	XCL1
chr1	169041796	169042973	4.65267	16.223	7.63357	13.0333	ATP1B1
chr1	169437248	169437965	5.24181	23.2048	10.3762	28.8365	SLC19A2
chr1	169479812	169480210	6.21244	19.0477	7.95529	14.215	F5
chr1	169543643	169544074	4.89818	22.3351	11.058	20.5387	F5
chr1	170066467	170067221	16.3399	28.7697	31.3731	44.8363	KIFAP3
chr1	170566547	170566918	6.35963	14.633	2.60413	10.1896	GORAB
chr1	171179339	171180087	9.23037	22.1326	24.1175	34.956	FMO2
chr1	171188267	171188654	7.57818	26.5132	4.58274	14.8451	FMO2
chr1	172076511	172077156	4.83595	16.3383	13.5734	21.163	DNM3
chr1	172438904	172440076	6.11104	19.3251	24.0527	41.859	C1orf105
chr1	172498993	172499723	4.85494	16.7065	21.1251	36.6448	C1orf9
chr1	172715445	172716525	10.4738	23.1639	16.3152	27.84	FASLG
chr1	172901858	172902655	4.15836	21.6025	9.27845	27.1137	TNFSF18
chr1	173031212	173031982	18.8383	34.6774	27.7854	41.6005	TNFSF18
chr1	173891682	173892017	1.73172	7.93337	2.54256	8.14348	SERPINC1
chr1	174483385	174484076	4.30696	8.60318	15.5405	30.0603	RABGAP1L
chr1	174529810	174530367	6.0599	8.74683	5.20226	9.72047	RABGAP1L
chr1	174537725	174538144	5.48773	32.2073	2.56185	15.169	RABGAP1L
chr1	174552788	174553846	9.17929	20.2924	34.2885	49.2143	RABGAP1L
chr1	175131578	175131859	4.44769	20.0311	4.06539	10.3173	KIAA0040
chr1	175238333	175238799	3.73473	10.4176	10.5331	20.1612	TNR
chr1	175269860	175270239	8.76793	33.9414	9.40024	21.2881	TNR
chr1	176536611	176536980	8.93674	20.2614	4.332	8.9881	PAPPA2
chr1	177245672	177245952	9.79316	21.7236	6.11479	15.2042	FAM5B
chr1	177388891	177389926	12.173	21.3836	32.2993	45.8732	FAM5B
chr1	177558250	177559110	7.02446	29.8523	12.4919	29.3997	FAM5B
chr1	178306292	178306930	5.16164	38.2611	6.18505	24.4783	RASAL2
chr1	179835605	179836388	5.74372	12.4458	28.8455	40.329	TOR1AIP2
chr1	179841005	179841348	3.97456	41.9247	6.13897	15.2527	TOR1AIP2
chr1	182113186	182113583	8.63472	53.6822	8.38962	19.7184	ZNF648
chr1	182171623	182172081	7.53496	16.3698	9.27969	16.81	ZNF648
chr1	182172216	182172792	4.10167	16.2677	8.57963	19.0585	ZNF648
chr1	182354109	182354551	3.51383	21.3289	6.39865	12.8822	GLUL
chr1	182672609	182673283	6.39674	7.95657	12.9361	19.8469	RGS8
chr1	182937908	182938944	3.07445	23.9184	13.6035	47.0817	C1orf14
chr1	183029457	183030222	4.50465	12.1287	19.9199	30.1465	LAMC1
chr1	183058191	183058702	8.75857	40.49	3.3387	12.326	LAMC1
chr1	183688135	183688885	9.65281	18.885	22.959	31.1794	RGL1
chr1	184124911	184126056	5.81439	14.9831	25.4679	37.5293	TSEN15
chr1	184332094	184332456	2.17201	20.2312	5.06673	12.1598	C1orf21
chr1	184566789	184567364	3.81995	12.1743	17.7508	32.4239	C1orf21
chr1	184589705	184590153	2.91901	24.0061	1.99272	9.13453	C1orf21
chr1	184598978	184599370	4.88458	32.6269	6.23779	19.3548	C1orf21
chr1	184601936	184602277	16.3185	87.0923	3.95546	13.1437	C1orf21
chr1	184714917	184715401	6.59138	14.1698	10.2055	17.8849	EDEM3
chr1	184772131	184772745	4.49533	11.7169	21.8095	32.8341	FAM129A
chr1	184874344	184875228	10.6619	24.4847	30.4694	40.0618	FAM129A
chr1	185037376	185037874	4.44354	10.6722	10.3562	16.5197	RNF2
chr1	185312039	185312408	23.7693	82.1888	5.16417	10.1111	IVNS1ABP
chr1	185459657	185460142	2.83503	17.5299	5.01566	16.0877	IVNS1ABP
chr1	185504006	185504339	9.23281	59.9542	1.87498	13.7476	HMCN1
chr1	186106283	186106937	4.71439	12.1432	26.1109	36.4996	HMCN1
chr1	187178776	187179045	4.83252	11.0079	3.48069	7.96066	PLA2G4A
chr1	187771454	187772023	3.75636	9.67308	4.88315	10.1281	PLA2G4A
chr1	187940995	187941383	3.64141	22.7451	2.69523	13.4107	PLA2G4A
chr1	188041444	188042467	7.74196	20.5167	29.9379	54.0228	PLA2G4A
chr1	188138893	188139971	11.8032	19.9175	14.1907	22.1662	PLA2G4A
chr1	188401604	188402260	7.22341	18.4227	8.18284	17.2244	PLA2G4A
chr1	188516872	188517907	9.23207	27.1446	19.0248	27.0609	FAM5C
chr1	188651519	188652144	6.21898	21.4229	10.9602	26.0063	FAM5C
chr1	188682359	188682938	10.1191	27.195	18.2926	39.2107	FAM5C
chr1	189543592	189544120	6.09778	18.2819	8.94508	17.0699	FAM5C
chr1	189813788	189814521	3.83518	7.23003	9.96109	16.7819	FAM5C
chr1	190435281	190435576	8.0881	42.6303	5.37585	9.47657	FAM5C
chr1	191132522	191133420	11.1629	17.6729	32.5029	43.8906	FAM5C
chr1	191907714	191908621	9.16252	17.7319	20.6448	29.4692	RGS18
chr1	191993120	191993525	10.7491	31.5324	6.1281	19.5022	RGS18
chr1	192465292	192466036	9.5452	29.5959	17.628	26.7491	RGS1
chr1	192659936	192660518	1.39775	8.06816	4.48941	8.82127	RGS13
chr1	192830909	192831378	9.36081	57.0913	1.15035	7.71579	RGS2
chr1	193187951	193188437	2.57878	9.82203	4.61085	9.90838	CDC73
chr1	195214696	195215513	6.44758	12.6935	13.9735	22.2578	KCNT2
chr1	195600070	195600754	2.99092	5.49875	8.9865	14.7806	KCNT2
chr1	195985175	195985776	5.17129	14.4532	11.5484	19.8357	KCNT2
chr1	196322384	196322870	4.77332	18.9805	5.02553	19.6995	KCNT2
chr1	196647279	196648248	6.08106	14.5335	39.0991	49.4876	CFH
chr1	196665344	196665591	6.20001	15.8796	3.42246	9.54507	CFH
chr1	197011961	197012682	11.7741	42.3219	4.26633	11.9327	F13B
chr1	197607614	197608247	22.1295	43.8454	14.4006	45.4703	DENND1B
chr1	198625766	198626439	3.17308	8.23703	6.90098	11.3558	PTPRC
chr1	200341075	200341516	14.6919	19.2621	16.0523	25.7955	ZNF281
chr1	200341922	200342440	12.4737	28.7097	14.7575	27.4159	ZNF281
chr1	200379565	200380435	6.29648	8.7218	25.385	35.518	ZNF281
chr1	201055384	201055948	3.27609	14.2611	10.2987	21.1022	CACNA1S
chr1	201251198	201251856	6.12975	19.3726	12.7456	23.6731	PKP1
chr1	201748532	201749067	4.64372	11.0353	8.98317	16.8491	NAV1
chr1	203398375	203398717	5.71998	20.8639	10.845	21.8525	PRELP
chr1	203657855	203658304	5.66266	26.4719	16.3417	25.9115	ATP2B4
chr1	203858103	203858785	7.95516	15.091	12.3865	17.6323	SNRPE
chr1	204114573	204114878	6.9301	50.6258	2.90014	10.5752	ETNK2
chr1	205727890	205728317	6.53447	32.4331	10.3878	19.0923	NUCKS1
chr1	206509997	206511988	1.01735	2.89532	5.45489	6.90654	SRGAP2
chr1	206922217	206922556	5.70779	25.1419	5.04021	12.3662	MAPKAPK2
chr1	207015351	207015630	4.58299	20.6061	4.16499	8.48892	IL19
chr1	207178192	207178420	8.23986	70.2072	2.42007	14.5252	C1orf116
chr1	207198760	207199689	9.78265	25.1117	8.89621	22.8103	C1orf116
chr1	207201140	207202759	16.5471	45.6963	29.8148	53.2179	C1orf116
chr1	207205105	207205652	11.5926	97.6088	6.0096	26.79	C1orf116
chr1	207927315	207927702	4.4792	15.6496	12.3815	20.7234	CD46
chr1	208124019	208124715	5.98803	40.6879	26.2193	46.2691	CD34
chr1	208472014	208472428	8.0126	41.797	4.56757	17.6096	PLXNA2
chr1	209691209	209691653	5.22247	19.9784	16.7575	30.6973	CAMK1G
chr1	209699613	209700092	5.02955	25.3525	7.86334	13.7532	CAMK1G
chr1	209719728	209720000	12.2217	30.494	6.64807	16.2366	CAMK1G
chr1	210903114	210903899	14.1339	23.897	32.1032	46.3418	KCNH1
chr1	211190570	211191312	6.86008	9.96434	29.7843	41.062	KCNH1
chr1	211635013	211635473	7.03915	15.4229	8.2519	21.9297	RD3
chr1	214060942	214061627	2.73155	10.5507	14.5188	26.0689	PROX1
chr1	214157867	214158811	5.13199	8.17816	30.6977	42.7882	PROX1
chr1	214443026	214444350	10.7579	16.1023	24.7447	34.9406	SMYD2
chr1	214558050	214558654	5.40092	10.9662	17.8708	27.0665	PTPN14
chr1	215287211	215288068	7.15232	11.5907	27.6909	38.5879	KCNK2
chr1	215288647	215289251	5.65271	46.1884	19.851	34.2166	KCNK2
chr1	215338003	215338263	4.33661	16.7878	4.48476	12.0012	KCNK2
chr1	215649094	215650063	7.6451	17.2709	23.8933	34.4957	KCTD3
chr1	215713095	215714079	7.28387	24.0862	19.1821	28.8127	KCTD3
chr1	216938625	216939162	3.57663	19.2533	5.15371	17.9478	ESRRG
chr1	217292797	217293564	14.7229	21.6517	14.6243	22.3282	ESRRG
chr1	217488416	217488921	12.7297	13.7925	6.91939	13.3587	GPATCH2
chr1	217644553	217645284	7.24201	14.1601	18.1913	45.7111	GPATCH2
chr1	217978755	217980182	6.41226	11.0533	22.5281	30.8969	SPATA17
chr1	218066239	218067517	3.6574	9.80639	21.5767	29.5942	SPATA17
chr1	218743921	218744259	3.704	22.6744	4.04927	17.3609	TGFB2
chr1	218792165	218792783	7.16643	13.6856	16.3731	29.5402	TGFB2
chr1	218819535	218820459	16.511	46.6383	8.87433	14.638	TGFB2
chr1	218823623	218824434	14.9601	81.0747	5.54754	28.1067	TGFB2
chr1	218844627	218845774	10.1754	16.2929	37.37	52.1011	TGFB2
chr1	219187422	219187857	5.86914	19.9525	12.0894	25.0537	LYPLAL1
chr1	220546051	220546297	3.23963	9.41392	5.08793	13.5275	RAB3GAP2
chr1	220666108	220666558	6.33828	10.3505	19.7885	26.9968	MARK1
chr1	221266889	221267789	3.93146	10.3439	6.92648	12.1952	HLX
chr1	221291944	221292391	4.50081	13.8561	11.3191	22.2075	LOC400804
chr1	221316418	221317414	7.07351	38.5097	27.7227	50.4692	LOC400804
chr1	221752193	221753112	4.68372	12.2349	10.3044	23.5952	DUSP10
chr1	221768121	221768625	7.52814	19.9879	22.0128	35.6839	DUSP10
chr1	221888805	221889259	8.52916	23.6178	7.92362	13.4678	DUSP10
chr1	222005969	222006402	9.82639	24.8506	6.55484	11.8272	DUSP10
chr1	222773588	222774079	17.8483	35.0499	8.62134	15.9819	TAF1A
chr1	223119761	223120074	11.7458	103.806	2.37102	10.942	DISP1
chr1	223121439	223121959	3.81994	39.0752	7.70387	23.645	DISP1
chr1	223840004	223840454	4.45539	9.87175	13.865	21.5447	CAPN8
chr1	223856123	223856408	3.20493	11.2651	6.26071	13.2153	CAPN8
chr1	223908337	223908933	10.4207	21.1648	7.80128	12.0656	CAPN2
chr1	224330460	224331012	25.9923	52.3057	11.925	23.7634	FBXO28
chr1	224374426	224374763	4.22088	13.0457	9.34571	18.0877	DEGS1
chr1	224447539	224448044	5.47285	9.41189	9.21057	15.8393	NVL
chr1	224638104	224638648	8.62668	37.8911	7.13305	18.3321	WDR26
chr1	225641677	225642342	8.7524	23.2729	7.22269	18.4563	LBR
chr1	225960260	225960958	7.16459	26.8765	12.1715	17.742	SRP9
chr1	226009412	226009818	5.2601	17.6362	11.0039	20.8195	EPHX1
chr1	226303670	226303957	6.01258	21.3211	3.54731	15.2182	ACBD3
chr1	227451900	227452252	3.69185	10.0619	7.55341	16.6107	CDC42BPA
chr1	227593970	227594602	8.6291	21.0465	13.8847	25.9826	CDC42BPA
chr1	228989340	228989947	5.51309	20.0532	11.0155	29.423	RHOU
chr1	229038302	229039263	4.52764	15.6086	7.16451	12.2842	RHOU
chr1	229621034	229621559	4.61509	13.7183	18.4005	26.4923	NUP133
chr1	229979839	229980814	5.13184	27.7421	6.49306	10.1597	URB2
chr1	230026706	230027336	6.8145	10.1212	10.9739	17.1292	GALNT2
chr1	230818734	230819153	5.79662	15.2077	11.393	22.232	COG2
chr1	231462057	231462317	6.53639	29.57	5.78809	12.6885	EXOC8
chr1	232117820	232118662	3.92728	6.81461	28.1125	36.5424	DISC1
chr1	232299680	232300627	10.3877	14.6868	14.3363	19.6701	DISC1
chr1	232457907	232458663	4.94875	31.7592	12.8979	29.3988	SIPA1L2
chr1	232800613	232801583	9.11785	12.3175	20.7051	29.8969	KIAA1383
chr1	233161100	233161622	9.73835	28.011	3.12551	9.27698	PCNXL2
chr1	233840615	233841489	18.1353	70.4665	23.9849	42.3544	KCNK1
chr1	234137738	234138203	2.41791	8.81202	6.91281	13.5274	SLC35F3
chr1	234594135	234594483	6.59041	15.3347	5.43206	8.84988	TARBP1
chr1	236483820	236484434	6.69738	50.0466	3.4031	15.8166	ERO1LB
chr1	236552042	236553248	10.8549	37.1552	30.9876	42.5593	EDARADD
chr1	236562552	236563406	8.45867	13.1245	14.7021	22.3102	EDARADD
chr1	237339999	237340406	4.39287	14.382	4.04095	13.7405	RYR2
chr1	239798403	239799045	2.45978	15.039	3.35497	11.1938	CHRM3
chr1	239882411	239882985	8.59285	12.5155	12.3652	21.7094	CHRM3
chr1	239917261	239917780	4.9232	10.7582	4.49687	14.3287	CHRM3
chr1	240042563	240042947	7.34568	32.4545	6.03427	14.9432	CHRM3
chr1	240046846	240047538	1.82481	16.2646	3.8525	11.8893	CHRM3
chr1	241870142	241870717	9.12354	23.75	11.3358	18.5798	WDR64
chr1	241961049	241961480	6.43794	27.9393	6.36336	13.6911	WDR64
chr1	242289790	242290389	5.4432	9.1767	9.19545	14.937	PLD5
chr1	242310403	242311015	5.89453	24.5232	11.0499	24.4744	PLD5
chr1	243889048	243889971	6.46159	10.8398	24.4367	38.7867	AKT3
chr1	244065178	244066129	8.32552	15.4424	17.7928	41.5085	AKT3
chr1	244417350	244418026	15.5679	29.7275	2.75691	9.98715	C1orf100
chr1	245281189	245281849	5.31983	16.1629	12.9195	23.9155	EFCAB2
chr1	246136504	246136986	2.08831	5.45803	5.79531	10.7203	SMYD3
chr1	246158396	246159108	5.43324	12.4352	13.9645	24.8269	SMYD3
chr1	246162662	246163723	3.72189	14.6502	12.827	18.1069	SMYD3
chr1	246666517	246667076	11.1435	40.0913	31.0548	45.976	TFB2M
chr1	246771629	246772470	10.039	24.6191	11.5423	21.5752	C1orf71
chr1	247677613	247678114	2.55847	10.8726	10.5307	22.0047	LOC148824
chr2	723961	724423	2.33347	15.0529	5.57678	14.1165	TMEM18
chr2	3612636	3613158	6.42482	10.9443	7.95281	14.7079	RNASEH1
chr2	4170232	4170899	6.55476	12.6296	9.64663	23.0791	ALLC
chr2	6049873	6050817	2.3446	16.8225	15.3176	23.4801	LOC150622
chr2	6268223	6269248	4.86175	19.6892	3.83861	14.5225	LOC400940
chr2	7171908	7172432	11.4111	22.0973	7.64616	14.6255	RNF144A
chr2	7932473	7933027	11.0218	29.9776	5.2872	10.4325	LOC339788
chr2	9141184	9141526	2.63487	53.5065	1.71464	9.32434	MBOAT2
chr2	10040778	10041031	5.98526	22.2464	2.53021	10.2249	TAF1B
chr2	10087422	10087740	5.5078	30.6336	2.48741	9.01592	GRHL1
chr2	10804856	10805435	5.94171	20.5946	7.51591	22.46	NOL10
chr2	11679592	11679921	22.0074	73.7518	3.09091	10.0646	GREB1
chr2	12407925	12408658	2.91562	9.75246	14.7439	23.9069	LPIN1
chr2	13022252	13022690	1.12148	13.4032	1.87346	10.1406	TRIB2
chr2	13728101	13728551	1.6406	6.99065	4.74774	10.5136	TRIB2
chr2	14263787	14264480	8.26005	18.6047	17.2764	24.7724	FAM84A
chr2	15424547	15425097	3.97721	18.9078	2.3677	8.10718	NBAS
chr2	16998738	16999650	12.1777	36.9545	19.1403	29.9268	FAM49A
chr2	17546624	17547856	5.73035	9.22825	27.053	36.4955	RAD51AP2
chr2	18981343	18982191	26.5286	27.0217	28.3514	39.9883	NT5C1B
chr2	21023665	21024087	6.29008	10.1899	6.64349	13.0158	C2orf43
chr2	23162015	23162922	18.0517	40.8907	23.2776	54.765	KLHL29
chr2	23591868	23592598	1.94328	5.23488	7.7753	13.6944	KLHL29
chr2	23631044	23631674	6.93606	55.4662	1.30546	14.2708	KLHL29
chr2	23791484	23791835	2.76808	16.6505	2.60047	8.69202	KLHL29
chr2	24124803	24125721	3.68265	14.6915	5.92486	19.6602	ATAD2B
chr2	24762772	24763395	3.60131	16.578	6.50896	19.5182	NCOA1
chr2	24768185	24768730	1.89945	12.6302	4.90904	16.0689	NCOA1
chr2	24794608	24795060	3.53338	10.1161	5.13955	11.5477	NCOA1
chr2	26046285	26046822	3.39614	24.5613	3.20681	14.6438	ASXL2
chr2	28189405	28190149	3.79095	13.1675	12.3553	20.3375	BRE
chr2	28221828	28222150	3.30042	22.2196	1.5957	7.98138	BRE
chr2	28491972	28492679	1.28832	5.3424	13.7756	23.1142	BRE
chr2	28664577	28665257	3.88811	6.09616	6.98736	18.4991	FOSL2
chr2	28826108	28826472	1.83652	11.7119	2.89156	9.75926	PLB1
chr2	29834023	29834535	2.88228	17.7736	2.87613	15.8604	ALK
chr2	29908915	29909745	1.49117	5.80309	5.69106	11.3211	ALK
chr2	29994743	29995356	5.53745	13.3527	9.66653	16.4971	ALK
chr2	30827482	30827980	6.15759	31.3551	2.84183	12.3245	LCLAT1
chr2	30862610	30863211	4.87078	16.8294	13.5033	24.0341	LCLAT1
chr2	34052317	34052826	1.85617	9.72571	1.7192	12.6931	MYADML
chr2	35448857	35449144	1.92589	9.73245	2.06921	6.85651	CRIM1
chr2	36949522	36950231	4.69116	16.3649	11.8343	28.2342	VIT
chr2	38030009	38030714	8.38771	49.2563	8.71654	27.0584	CDC42EP3
chr2	40102806	40103388	5.70135	13.9719	11.0434	20.7281	THUMPD2
chr2	40964518	40964920	4.62884	22.8619	6.05748	12.3709	SLC8A1
chr2	41369084	41370927	7.29272	15.3608	7.10737	11.923	SLC8A1
chr2	42100570	42101218	2.90421	12.5332	6.45751	15.5384	SGK493
chr2	42961002	42961452	2.5392	14.5513	2.20173	7.31135	MTA3
chr2	43014505	43014956	6.75839	22.5346	12.477	21.8212	HAAO
chr2	43016016	43016624	5.41526	13.7421	5.18428	12.9611	HAAO
chr2	43023422	43023772	3.67054	31.0201	2.35894	14.5821	HAAO
chr2	43690183	43690833	5.67621	13.5485	9.14328	15.7102	THADA
chr2	43705516	43706149	6.51683	15.679	9.97521	15.4452	THADA
chr2	45693203	45693561	2.91293	11.8199	3.29495	10.95	SRBD1
chr2	45890816	45891586	4.26578	5.4104	17.59	31.5015	PRKCE
chr2	46265190	46265750	3.6476	21.0956	17.0349	26.8863	PRKCE
chr2	46361615	46362668	5.1729	13.7491	25.2325	34.2375	PRKCE
chr2	46542455	46542736	2.41897	18.2728	2.48248	12.353	EPAS1
chr2	46679752	46680503	3.42107	22.6114	9.7093	21.0684	LOC388946
chr2	46848392	46849175	12.8484	23.2121	28.7623	46.8547	CRIPT
chr2	49534062	49534640	3.49365	23.8819	3.30728	9.46716	FSHR
chr2	50071428	50072019	2.1629	7.92005	6.07627	13.0118	NRXN1
chr2	50073906	50074749	1.61112	9.07077	4.08292	8.16492	NRXN1
chr2	50348635	50349201	10.6594	15.531	13.9744	22.5046	NRXN1
chr2	50634855	50635786	10.3008	26.0447	27.1437	41.5847	NRXN1
chr2	52147462	52148402	8.023	11.7	34.4984	49.248	NRXN1
chr2	53147350	53148015	2.06653	9.27748	5.11885	10.0071	ASB3
chr2	53788299	53788635	12.7276	19.8642	3.30162	12.0974	ASB3
chr2	53791220	53791752	2.07044	6.26468	7.9127	13.9532	ASB3
chr2	53837020	53837718	2.68347	6.21756	6.3728	15.0299	ASB3
chr2	55165931	55166504	2.11784	4.87358	13.6591	23.7324	EML6
chr2	55180220	55180889	6.17136	13.29	24.0373	37.0679	EML6
chr2	58308173	58308587	3.49833	15.7872	4.63068	10.1636	VRK2
chr2	61134823	61136285	3.51636	5.80452	23.1893	31.2926	REL
chr2	63451288	63451917	1.92551	13.264	8.81379	21.6884	C2orf86
chr2	65133927	65134615	13.1977	47.4051	4.21204	14.5342	SLC1A4
chr2	65581370	65583539	1.95199	3.71053	8.59843	11.4709	SPRED2
chr2	65600446	65600845	8.64359	28.2594	4.71766	10.1812	SPRED2
chr2	65839510	65839977	3.65321	13.9713	6.03367	16.0809	SPRED2
chr2	67536540	67536915	2.12797	17.1012	1.06649	9.87889	ETAA1
chr2	67742877	67743948	4.56056	22.8848	10.0629	21.7448	ETAA1
chr2	70265097	70265502	4.16503	20.0228	5.58612	14.0741	PCBP1
chr2	72192283	72193054	3.16363	8.37932	6.39973	13.9556	CYP26B1
chr2	75262585	75263075	8.61546	37.1102	1.0749	10.3987	TACR1
chr2	75264645	75265340	2.09546	6.262	5.65069	13.9073	TACR1
chr2	75495177	75495693	1.3475	25.0593	2.06095	9.44056	TACR1
chr2	75549016	75549352	1.72575	10.5967	1.21156	7.55567	TACR1
chr2	75708432	75708777	4.42176	21.5866	3.61131	11.0077	FAM176A
chr2	75809827	75810524	3.15513	8.56686	14.0501	22.565	FAM176A
chr2	76483829	76484291	10.0333	26.1988	4.51144	8.70017	LRRTM4
chr2	76604965	76605714	6.65434	14.3041	9.15274	22.8438	LRRTM4
chr2	77274490	77274911	2.25231	20.5744	3.34362	15.7335	LRRTM4
chr2	77465552	77466125	2.66922	32.2937	2.83334	8.39938	LRRTM4
chr2	77618147	77618756	1.81528	13.7009	11.5011	20.5793	LRRTM4
chr2	78751895	78752228	11.0378	22.5876	2.31467	15.2909	REG3G
chr2	79492997	79493361	6.68792	32.3878	3.15058	10.5566	REG3A
chr2	80019217	80019637	15.0043	57.6311	6.73939	16.7974	CTNNA2
chr2	82319841	82320595	8.69799	16.7085	23.2227	40.6403	CTNNA2
chr2	82337027	82337463	2.08414	7.34101	4.72139	18.3535	CTNNA2
chr2	82368332	82368928	3.75447	20.623	11.9262	25.8687	CTNNA2
chr2	82714186	82714440	2.78205	15.5546	1.3921	5.63104	LOC388965
chr2	83834382	83834874	10.1483	32.3124	2.83906	16.9454	LOC388965
chr2	83911830	83912451	3.19524	11.1199	6.68504	13.7726	LOC388965
chr2	85186695	85187289	2.78912	7.84023	4.91483	9.2914	KCMF1
chr2	85934404	85934842	2.05547	6.69345	4.52383	12.5383	GNLY
chr2	86151671	86151896	13.6975	52.8986	4.62394	10.3896	ST3GAL5
chr2	98551437	98551913	4.20445	9.71534	1.61101	8.68688	TMEM131
chr2	98586649	98587106	3.54571	6.2313	6.21897	14.9605	TMEM131
chr2	100528473	100528796	1.1132	7.10168	3.93607	9.61785	AFF3
chr2	100672693	100673509	3.80601	9.1114	22.5839	34.5115	AFF3
chr2	100683163	100683800	3.52496	8.08767	9.56805	17.2814	AFF3
chr2	100683983	100685374	7.03918	28.3607	4.75384	10.5228	AFF3
chr2	101696403	101697116	2.41909	25.0245	5.12532	14.2575	TBC1D8
chr2	101736647	101737483	5.06851	23.9463	13.8171	21.7495	TBC1D8
chr2	103202154	103203106	4.2303	9.66722	3.36723	6.21559	SLC9A2
chr2	104003330	104004188	14.52	26.2377	18.3009	30.268	TMEM182
chr2	105628482	105629233	4.90747	6.28771	7.59351	12.6957	MRPS9
chr2	105912478	105912986	4.25441	8.31366	6.54705	12.7052	TGFBRAP1
chr2	106068048	106068531	2.00453	5.62151	4.77837	9.21648	FHL2
chr2	107176169	107176598	4.97534	18.71	4.03669	9.27205	RGPD3
chr2	108418885	108419168	1.33671	8.3069	1.64227	7.81903	LOC729121
chr2	109029360	109029887	2.38791	7.67748	6.16957	12.484	SULT1C4
chr2	109307748	109308144	1.17036	8.3661	1.50759	5.86584	LIMS1
chr2	110377606	110378136	1.81604	13.0108	6.45609	18.8999	ANKRD57
chr2	112663596	112664393	3.98845	18.4245	3.37445	8.02781	MERTK
chr2	113422694	113423051	3.82141	23.071	5.2133	14.3016	SLC20A1
chr2	113697191	113697451	1.54726	15.6537	1.07177	7.93715	IL1F7
chr2	113803959	113804815	3.49122	9.48349	18.0087	32.6833	IL1F8
chr2	113836576	113837214	5.76427	9.31465	15.2664	25.0821	IL1F10
chr2	115512344	115513533	9.29313	20.3729	19.5953	26.7267	DPP10
chr2	118309501	118310038	3.75869	14.661	2.90044	12.731	DDX18
chr2	118314374	118315003	3.03061	9.29921	9.71905	14.9396	DDX18
chr2	118520010	118520439	2.89534	6.08902	6.2626	12.9056	DDX18
chr2	120061629	120061930	2.36631	13.7327	1.6063	8.90755	C2orf76
chr2	120072986	120073626	3.79674	7.44028	6.39202	11.4406	C2orf76
chr2	120824187	120825510	4.46502	12.473	25.1134	33.4571	EPB41L5
chr2	122233807	122234214	5.02597	17.437	10.9038	22.6137	CLASP1
chr2	123802528	123803880	2.90434	4.8485	11.0647	17.87	CNTNAP5
chr2	123916610	123917056	4.73515	11.9282	1.92552	6.97814	CNTNAP5
chr2	124916844	124917386	2.43873	6.41316	3.85708	9.85064	CNTNAP5
chr2	124940884	124941694	10.4183	53.2842	6.27869	24.8403	CNTNAP5
chr2	125965485	125966172	2.15949	10.9785	2.90143	16.5412	CNTNAP5
chr2	126156687	126157180	3.71784	5.41158	5.52138	15.7948	CNTNAP5
chr2	126284663	126285213	5.34366	15.0205	2.58963	9.43199	CNTNAP5
chr2	126672046	126672306	0.792839	6.89877	1.63871	6.38538	GYPC
chr2	126684183	126684771	9.34503	19.4385	15.7294	24.5121	GYPC
chr2	129861596	129862094	10.7284	29.4691	3.0857	6.57013	HS6ST1
chr2	129898072	129898624	1.8038	10.6972	6.12851	11.7968	LOC389033
chr2	129923374	129923792	1.79639	7.53073	1.1446	5.61851	LOC389033
chr2	130703030	130703763	6.93911	33.9479	10.1471	34.391	LOC389033
chr2	133100753	133101223	4.50767	12.5071	6.064	15.5386	GPR39
chr2	133563771	133564755	5.3192	11.8751	18.345	30.981	NCKAP5
chr2	134044995	134045364	3.29752	30.734	1.28641	10.8972	NCKAP5
chr2	134431718	134432478	5.77052	14.9346	3.63462	9.15634	NCKAP5
chr2	135920829	135921456	8.45686	29.4449	7.31388	32.0539	RAB3GAP1
chr2	137074816	137075088	1.13424	5.39919	3.35983	8.76293	CXCR4
chr2	137937093	137938081	2.56728	12.8424	12.3325	23.1663	THSD7B
chr2	138650695	138651144	2.45232	27.7978	1.71365	5.82189	HNMT
chr2	138935107	138935964	3.54856	9.77389	11.1377	19.8236	HNMT
chr2	140151349	140151783	1.87624	9.69332	8.11454	15.3586	NXPH2
chr2	140449927	140450595	8.41614	9.36048	11.8954	17.5576	LRP1B
chr2	140981240	140981749	1.93974	8.83456	7.82241	13.7945	LRP1B
chr2	140987611	140988082	3.57816	23.4001	5.56638	13.1449	LRP1B
chr2	142286220	142287103	2.10411	9.07252	7.54267	15.3535	LRP1B
chr2	143708610	143709532	2.57864	7.75759	6.71526	10.7326	KYNU
chr2	144975322	144975936	5.32115	19.2409	6.47504	21.8883	GTDC1
chr2	145784371	145785100	4.00009	14.3498	3.41052	11.4453	ZEB2
chr2	147004859	147005301	4.71492	11.759	2.49588	10.6006	PABPCP2
chr2	147444579	147445277	1.25533	7.6408	8.22247	15.3712	PABPCP2
chr2	147639650	147639916	4.59185	13.0851	3.30635	11.3097	PABPCP2
chr2	148160572	148161054	2.07159	7.80394	3.01527	8.85371	ACVR2A
chr2	149960644	149960997	2.32936	18.0725	1.4842	8.77991	LYPD6B
chr2	150198807	150199637	2.04806	7.83419	13.9256	23.2677	LYPD6
chr2	150222447	150223138	2.00307	5.19144	5.79537	10.7788	LYPD6
chr2	150278940	150280134	4.61232	12.6713	16.4131	23.4906	LYPD6
chr2	150283823	150284541	8.71036	43.3531	3.30846	7.94043	LYPD6
chr2	150412905	150413518	5.58548	15.0924	5.82374	16.3444	MMADHC
chr2	150956295	150957877	7.55032	17.4303	15.5621	27.7262	RND3
chr2	151031032	151031335	5.51585	22.5105	2.74417	8.94955	RND3
chr2	151265789	151266146	0.389349	10.7447	2.68553	7.584	RND3
chr2	151469474	151469841	3.07887	21.2257	4.69748	17.5502	RND3
chr2	151470758	151471048	2.10663	16.2658	4.5648	11.0097	RND3
chr2	151793228	151793956	3.15563	9.42691	11.4031	18.847	RBM43
chr2	153120367	153120847	1.61508	6.62767	1.50918	8.57687	FMNL2
chr2	153587084	153587957	5.69921	12.5464	34.5963	44.5667	ARL6IP6
chr2	155535212	155535936	2.38668	7.60014	10.8449	16.9622	KCNJ3
chr2	155639011	155639363	1.90445	10.5051	4.14452	11.0126	KCNJ3
chr2	155645673	155646167	6.53439	13.1806	6.6875	12.0374	KCNJ3
chr2	155757227	155757948	4.96721	5.88433	11.2348	17.2177	KCNJ3
chr2	158640654	158641048	1.99947	9.41049	2.03169	10.142	ACVR1
chr2	159659209	159659941	2.75644	4.66092	9.37907	14.9357	DAPL1
chr2	159855266	159855812	4.78746	14.6278	9.01027	14.375	TANC1
chr2	159947978	159948388	2.25234	5.21556	5.9967	13.595	TANC1
chr2	159949739	159950279	2.37749	13.0249	1.52225	6.30954	TANC1
chr2	161310328	161311291	2.4201	12.0455	11.313	20.5346	RBMS1
chr2	161439320	161440253	4.14062	11.9223	9.85639	15.3643	RBMS1
chr2	162327983	162328725	4.46971	10.131	18.5178	28.2896	TBR1
chr2	162439583	162440240	1.83917	4.06681	5.39179	9.58795	SLC4A10
chr2	162794916	162795566	1.26745	7.89728	4.95661	10.2452	SLC4A10
chr2	164224082	164224741	13.5004	28.0338	4.46717	9.3727	FIGN
chr2	164225038	164226152	11.7673	13.1859	34.3004	45.2494	FIGN
chr2	164524102	164524519	1.78157	14.4069	2.06253	7.81935	FIGN
chr2	164533007	164534032	3.72821	17.6429	13.8708	23.3494	FIGN
chr2	165696864	165697259	2.38845	19.1507	4.16792	15.1533	COBLL1
chr2	166440390	166440895	1.91541	7.36397	3.84515	9.3414	CSRNP3
chr2	166668408	166669257	5.38296	13.4676	9.04964	17.5386	GALNT3
chr2	167979566	167979789	1.5648	14.0438	2.03329	7.87196	XIRP2
chr2	168291957	168292168	2.97296	8.35337	1.84607	6.49014	XIRP2
chr2	168341803	168342054	1.50879	7.47588	1.06748	6.83136	XIRP2
chr2	168577409	168577911	2.68609	7.60233	6.37615	12.6177	B3GALT1
chr2	168652247	168652655	2.22326	10.7919	2.40256	10.1904	B3GALT1
chr2	169134868	169135336	2.91757	25.0875	3.60286	14.9821	STK39
chr2	169327392	169327746	6.30002	22.0755	3.84641	9.75319	LASS6
chr2	170859856	170860200	1.51786	33.7461	2.41227	10.394	UBR3
chr2	172266697	172267770	3.5334	14.14	8.8363	17.3118	METTL8
chr2	172409356	172409786	3.20476	14.7677	1.01492	8.16083	CYBRD1
chr2	172619359	172619827	3.07259	17.4431	10.6733	17.0328	DYNC1I2
chr2	172649192	172649944	1.51776	8.4508	4.42343	9.23003	SLC25A12
chr2	173663619	173664033	3.85418	14.1297	7.37232	13.5669	RAPGEF4
chr2	174917368	174917786	2.59088	7.7753	4.21044	10.7012	OLA1
chr2	175020598	175021109	1.82222	16.5711	2.58657	9.99549	OLA1
chr2	175063474	175063984	3.8111	14.1609	5.97049	10.7001	OLA1
chr2	175368125	175368444	2.62438	15.0619	0.896533	6.66232	GPR155
chr2	175701330	175701677	2.74123	16.1481	5.09929	12.4152	CHN1
chr2	176794738	176795107	2.91801	11.3183	5.12359	11.1221	KIAA1715
chr2	178240373	178240805	1.6465	6.7717	2.48604	9.14097	LOC100130691
chr2	178258988	178259384	11.7373	15.4561	3.994	8.88147	AGPS
chr2	178989827	178990265	1.92577	5.87094	5.76052	13.3055	RBM45
chr2	179082852	179083244	1.843	4.79766	5.53761	12.6561	OSBPL6
chr2	179774305	179775357	4.63967	34.6808	9.79242	20.7034	CCDC141
chr2	180307111	180307791	1.44677	8.64013	8.18847	23.9385	ZNF385B
chr2	180438644	180439640	32.1516	63.1423	35.232	71.0208	ZNF385B
chr2	180719440	180720199	2.77454	15.8504	10.4399	31.6245	ZNF385B
chr2	180818458	180819102	3.47617	8.90781	5.24229	14.2042	CWC22
chr2	181239399	181239732	2.84731	6.27343	4.58844	11.5359	CWC22
chr2	181579696	181580408	10.0906	20.9388	3.03423	13.6676	UBE2E3
chr2	182361294	182361909	3.31774	27.0032	3.18331	18.6137	ITGA4
chr2	182941923	182942602	2.94798	13.8095	12.981	21.9126	PPP1R1C
chr2	184627865	184628798	4.20896	16.0486	6.39751	17.1502	NUP35
chr2	184791189	184791773	4.88986	15.1669	14.2942	28.2053	ZNF804A
chr2	184815538	184815791	4.85905	20.1737	3.40853	10.6268	ZNF804A
chr2	185428655	185429433	3.7656	13.6899	17.2097	29.5696	ZNF804A
chr2	185618394	185619071	4.22613	9.1593	13.1175	25.2835	ZNF804A
chr2	185621821	185622432	1.8591	4.19381	4.17014	8.4764	ZNF804A
chr2	186084671	186085057	2.17945	6.39579	4.53698	9.3948	ZNF804A
chr2	186249917	186250332	1.57389	8.32371	4.0961	9.54465	ZNF804A
chr2	186843341	186843745	1.94534	23.4749	1.73796	8.99713	ZC3H15
chr2	187408691	187409507	4.01629	38.0833	8.65354	21.3747	ZC3H15
chr2	188228193	188229026	4.57238	8.58745	21.7851	30.2265	CALCRL
chr2	188788908	188789514	3.63354	18.9064	7.46393	16.7182	GULP1
chr2	188851105	188851504	3.04785	13.5293	2.93074	11.2488	GULP1
chr2	188994294	188994898	2.24892	4.98846	5.39983	14.1268	GULP1
chr2	189187722	189188260	1.16526	5.27268	6.52695	15.0939	GULP1
chr2	189228488	189229277	7.33011	11.2163	27.4955	38.264	GULP1
chr2	189924635	189925347	2.1319	10.0309	4.73272	9.16466	COL5A2
chr2	190014775	190015248	6.99614	16.5222	15.4789	22.8664	COL5A2
chr2	190086351	190087337	3.1674	5.20846	10.2347	15.8618	COL5A2
chr2	190818845	190819653	2.20405	4.13348	5.67128	12.0733	PMS1
chr2	191099986	191100580	4.02426	30.3077	2.53479	12.0144	HIBCH
chr2	191686843	191687594	4.50747	10.7507	10.3571	15.5901	GLS
chr2	191914878	191915244	4.70209	13.581	2.48952	8.78599	STAT4
chr2	192114306	192114623	6.31002	41.2072	4.28039	12.7436	MYO1B
chr2	192127783	192128163	3.65948	30.1656	4.18974	10.8347	MYO1B
chr2	193302800	193303265	8.70283	17.9263	3.77559	8.12804	TMEFF2
chr2	194339917	194340257	1.2646	21.5825	0.807447	5.34814	PCGEM1
chr2	195063333	195063682	2.1762	16.4475	2.17059	9.04795	PCGEM1
chr2	195505954	195506833	3.34294	13.9663	3.21944	14.303	SLC39A10
chr2	195886907	195887239	2.16792	12.2548	1.41381	6.43407	SLC39A10
chr2	196831034	196831423	4.49325	12.3512	5.63165	13.7557	DNAH7
chr2	197280804	197281217	1.96123	13.3637	3.7726	11.0686	HECW2
chr2	198352147	198352459	6.27932	37.8235	1.39561	8.24031	HSPD1
chr2	198478077	198478667	12.0212	45.1081	13.6038	22.1576	RFTN2
chr2	198709400	198710104	8.64834	15.1096	22.5206	35.8455	PLCL1
chr2	198743777	198744197	3.12203	11.4018	3.23434	12.6429	PLCL1
chr2	200681666	200682101	0.646723	4.09692	3.13613	9.1413	C2orf69
chr2	201322798	201323715	3.10099	9.10509	6.52788	23.4278	SPATS2L
chr2	204816171	204816822	2.48333	7.59552	12.546	19.0709	ICOS
chr2	204934185	204934488	0.983173	14.7589	2.10923	7.04666	ICOS
chr2	204974156	204974895	3.04521	8.1507	15.7177	22.9323	ICOS
chr2	207511371	207511657	0.775329	5.11197	1.3346	7.50527	LOC200726
chr2	207687641	207688173	2.73274	33.5992	2.5936	9.99698	FASTKD2
chr2	208712552	208712917	15.3052	19.4674	2.98899	9.64751	PLEKHM3
chr2	212046388	212047119	3.83509	21.8449	4.01758	14.1601	ERBB4
chr2	212242943	212243847	5.6374	13.8331	35.1884	49.6933	ERBB4
chr2	212258357	212259152	4.84877	11.069	8.05225	14.0825	ERBB4
chr2	212261550	212261993	1.85253	20.6058	7.00892	14.9121	ERBB4
chr2	212273182	212273559	5.33963	22.5547	5.12536	12.4296	ERBB4
chr2	212300029	212300516	4.30093	10.8123	4.58578	9.15789	ERBB4
chr2	212468751	212469164	2.64442	28.2196	10.0527	24.9578	ERBB4
chr2	212803288	212804240	3.38425	5.19274	9.28568	14.0166	ERBB4
chr2	212961672	212962053	3.84849	8.27857	5.75814	13.2964	ERBB4
chr2	213780248	213780513	4.04802	25.4951	2.35378	8.07448	IKZF2
chr2	215242898	215244589	4.73785	11.7079	12.1693	18.4127	SPAG16
chr2	215259774	215260228	30.0137	47.7886	2.13999	5.97473	SPAG16
chr2	216030217	216032146	4.58177	9.35162	18.4404	28.434	ABCA12
chr2	216071617	216072303	4.07292	10.124	13.4767	28.9545	ABCA12
chr2	216363068	216363545	2.40986	6.29679	11.8259	20.3841	FN1
chr2	216699982	216700879	19.4541	61.4682	11.7014	32.5873	MREG
chr2	217415673	217416766	5.51178	15.5643	10.1049	21.4735	RPL37A
chr2	217864362	217865218	3.42936	5.36249	14.1888	19.9821	TNP1
chr2	217911738	217913201	2.26098	7.16252	5.01771	15.0107	TNP1
chr2	217920268	217921139	5.34472	12.7228	21.7986	35.4067	TNP1
chr2	217957090	217957860	7.77532	28.3142	13.9365	23.0234	DIRC3
chr2	217974773	217975289	3.62825	20.4163	4.44151	14.8238	DIRC3
chr2	218128682	218129193	1.3006	7.05467	2.52271	9.00884	DIRC3
chr2	218204926	218205414	13.4496	46.1408	7.20512	13.5292	DIRC3
chr2	219175514	219176284	6.85313	31.2609	15.6753	32.4596	PNKD
chr2	219176672	219177409	4.17256	19.0563	14.0532	22.5929	PNKD
chr2	220710981	220711745	3.07369	28.3863	16.1691	30.4243	SLC4A3
chr2	221063554	221064125	4.75001	18.5911	7.24908	17.7463	SLC4A3
chr2	221174746	221175284	2.21856	4.62207	2.73567	12.994	SLC4A3
chr2	221190451	221190922	3.14418	15.935	4.73833	13.3046	SLC4A3
chr2	222048795	222049363	1.5118	9.33978	3.83704	9.75351	EPHA4
chr2	223661366	223661819	5.60669	16.0106	8.08408	15.2758	ACSL3
chr2	225196173	225197049	5.88399	24.0588	37.5153	53.9687	FAM124B
chr2	226626044	226626798	3.01648	9.70678	14.6647	22.3014	KIAA1486
chr2	226664089	226664650	2.84227	14.8885	5.65213	14.9966	KIAA1486
chr2	226707718	226708626	5.47577	22.7519	3.56043	8.77825	KIAA1486
chr2	227267891	227268704	4.91042	12.091	19.0936	27.3628	IRS1
chr2	227392897	227393354	1.16106	6.23594	3.14751	8.14664	IRS1
chr2	227479954	227480478	3.69429	4.72607	3.58031	7.31753	IRS1
chr2	227541803	227542133	1.8557	12.7428	2.78276	9.10928	IRS1
chr2	227603531	227604133	1.97067	28.0772	4.25675	12.7038	IRS1
chr2	227658822	227659549	1.79868	6.08628	10.0483	15.9951	IRS1
chr2	228442343	228442681	2.84479	33.038	2.33294	9.89191	AGFG1
chr2	229459617	229459861	1.43865	10.1586	2.1111	6.63654	SPHKAP
chr2	230044176	230044633	2.38329	17.2646	5.42676	16.5674	PID1
chr2	230971504	230972129	3.25762	5.07136	9.66878	15.6804	SLC16A14
chr2	231953827	231954227	4.16247	22.8239	7.49247	18.9539	PSMD1
chr2	234395634	234396475	4.88271	9.3952	11.4586	20.1127	USP40
chr2	235277397	235278014	2.44073	20.4681	7.97186	18.9053	ARL4C
chr2	236449658	236450027	2.48343	16.6075	4.59921	15.2786	AGAP1
chr2	236450402	236450911	4.43146	12.1654	4.21905	10.3032	AGAP1
chr2	237468033	237468487	2.4519	12.5315	4.06538	16.7871	CXCR7
chr2	237569403	237569655	2.38522	11.9507	2.23262	7.05587	CXCR7
chr2	238410517	238411497	7.05494	28.4175	4.35734	8.40563	MLPH
chr2	238695279	238695758	1.71359	6.91368	2.59834	6.29827	LRRFIP1
chr2	241349064	241349337	2.44056	8.09046	4.16669	9.06227	GPC1
chr3	991213	992300	2.88631	22.6826	10.7049	28.5283	CNTN6
chr3	3528428	3528713	3.70408	28.1654	3.10279	8.9142	CRBN
chr3	4033730	4034514	2.91057	4.6243	10.1008	16.822	LRRN1
chr3	4733847	4734700	2.19719	7.50315	14.1754	29.7916	ITPR1
chr3	4828371	4828662	2.5649	31.3112	1.14988	10.4138	ITPR1
chr3	5686370	5687164	3.02904	10.9454	9.99375	19.5018	EDEM1
chr3	5926598	5927478	3.82348	13.8967	6.66043	13.5166	EDEM1
chr3	6018589	6019024	2.71955	20.3913	3.46507	12.5581	EDEM1
chr3	6851438	6851777	1.27651	13.3187	1.1912	5.5647	GRM7
chr3	6851862	6852366	1.96241	8.5211	4.88337	14.5492	GRM7
chr3	7202498	7202713	10.8073	55.0803	1.53485	7.19044	GRM7
chr3	7423796	7424629	4.58362	34.0183	1.7966	9.8715	GRM7
chr3	8261858	8262379	2.37739	17.7258	2.79467	12.9755	LMCD1
chr3	8324090	8324624	2.64836	6.77791	4.34323	9.87545	LMCD1
chr3	8335395	8336368	1.646	5.68891	9.23146	21.4291	LMCD1
chr3	8369338	8370130	2.38911	10.3783	6.09357	12.224	LMCD1
chr3	8843307	8843869	6.66801	12.1389	19.7272	27.653	OXTR
chr3	10800471	10801301	2.71917	7.47417	8.11903	19.4893	LOC285370
chr3	12696970	12697370	2.37212	7.15419	3.87457	15.1901	RAF1
chr3	13093301	13093738	1.12135	6.49543	2.87952	7.22557	IQSEC1
chr3	14270233	14270929	4.61387	31.574	8.02189	18.31	LSM3
chr3	14290227	14291189	6.51238	30.543	9.54968	16.5908	LSM3
chr3	15606735	15607052	1.62416	7.93353	0.991416	5.99137	HACL1
chr3	15840373	15840854	2.61691	11.0489	5.61986	11.7461	ANKRD28
chr3	17556943	17557426	1.69943	8.21398	6.35969	13.2044	TBC1D5
chr3	17600652	17601300	4.3937	4.58198	15.4567	23.3671	TBC1D5
chr3	18526739	18527276	2.1769	8.49371	6.57829	20.6607	SATB1
chr3	18859646	18860164	2.45671	9.81581	3.67224	8.74024	KCNH8
chr3	19406932	19407408	2.68669	8.38331	13.5028	22.3723	KCNH8
chr3	20828411	20829186	2.19147	8.47705	11.107	16.9338	SGOL1
chr3	20911570	20912779	4.78592	8.78511	8.51608	12.9514	VENTXP7
chr3	20946257	20946873	8.35001	31.6625	1.80969	5.85374	VENTXP7
chr3	21896797	21897779	1.19843	5.25846	3.15753	10.6841	ZNF385D
chr3	23634454	23634870	1.27716	13.371	5.16155	18.2439	UBE2E2
chr3	24181570	24181928	4.36504	57.3217	3.17102	10.7765	THRB
chr3	24879991	24880310	2.71179	49.9817	1.02345	8.89753	THRB
chr3	25302127	25302490	2.78358	9.11754	1.71866	7.63869	RARB
chr3	25895662	25896493	3.2449	14.9057	5.91162	23.7687	OXSM
chr3	26481049	26481398	5.90376	11.8345	6.75844	13.475	LRRC3B
chr3	26777527	26778068	3.31263	24.9438	8.03658	17.2595	LRRC3B
chr3	27401479	27402327	2.65907	26.639	2.46118	7.30256	NEK10
chr3	28662917	28663309	1.46594	17.132	1.88549	8.84005	ZCWPW2
chr3	28829808	28830653	3.64083	14.5299	15.4212	27.5114	ZCWPW2
chr3	29978633	29979403	7.33403	31.9255	13.6994	22.991	RBMS3
chr3	31038031	31038687	2.44153	6.061	8.83075	15.7842	GADL1
chr3	31208057	31208633	3.14049	6.65919	4.71955	10.1291	GADL1
chr3	32145982	32146267	4.82284	16.6557	1.33452	5.64267	GPD1L
chr3	32708477	32709190	5.33534	13.7986	10.1958	19.87	CNOT10
chr3	33111307	33111686	5.94942	12.1762	2.50672	6.31211	GLB1
chr3	34114274	34114859	3.14492	11.7018	11.5121	19.0785	PDCD6IP
chr3	35137829	35138461	2.27477	14.9719	11.2884	17.4532	ARPP-21
chr3	35540178	35540723	3.04648	21.0499	2.98666	11.6165	ARPP-21
chr3	35549986	35550488	2.84093	7.6075	5.7371	12.1317	ARPP-21
chr3	35570874	35571393	4.42951	33.1297	9.59233	24.3626	ARPP-21
chr3	36609282	36609868	1.93118	6.64606	5.9473	16.5467	STAC
chr3	36990786	36991144	0.818372	6.67704	2.5479	7.03025	TRANK1
chr3	37123735	37124152	3.80549	35.2309	1.8985	10.5474	LRRFIP2
chr3	37794737	37795776	5.4014	17.7701	13.8984	19.695	ITGA9
chr3	40731277	40731532	1.49138	7.38561	3.00118	8.68268	ZNF621
chr3	41584512	41585098	2.38102	4.20923	8.33326	14.4656	ULK4
chr3	44908939	44909396	5.45319	21.6365	3.75592	15.1396	TMEM42
chr3	53519939	53520402	5.1325	11.7686	4.48839	11.3725	CACNA1D
chr3	54356285	54357026	4.28468	10.1582	9.50082	16.2334	CACNA2D3
chr3	55340335	55340671	4.74766	11.7857	2.18781	7.6369	WNT5A
chr3	55638570	55638953	1.47702	11.1979	2.92413	8.05204	ERC2
chr3	55816274	55817092	6.26771	19.2887	23.1246	35.3584	ERC2
chr3	55966371	55966622	1.75334	33.3428	2.52435	8.52982	ERC2
chr3	56081881	56082496	2.35479	11.096	4.91265	10.5673	ERC2
chr3	56892168	56892866	3.90987	27.5046	9.98404	29.6951	ARHGEF3
chr3	57515804	57516367	4.55923	14.6092	15.0349	25.2505	DNAH12
chr3	57850733	57851008	0.717309	10.8034	1.62551	7.49359	SLMAP
chr3	58135035	58135435	3.34229	30.6925	4.16805	13.0471	FLNB
chr3	58136031	58136455	3.32912	23.9453	1.34176	11.8168	FLNB
chr3	59527015	59527446	5.93439	81.0559	1.70987	9.28317	FHIT
chr3	60422608	60422849	1.61802	13.7026	1.38384	6.78858	FHIT
chr3	60679052	60679529	2.4071	9.18027	2.30577	7.35358	FHIT
chr3	60939881	60940959	14.3324	26.3398	15.6783	29.0505	FHIT
chr3	61993056	61993598	5.09634	18.7111	7.65641	15.4216	PTPRG
chr3	62824402	62824876	2.07173	8.0446	2.74341	9.57856	CADPS
chr3	63031484	63032326	1.73725	8.44788	12.3333	22.7287	LOC285401
chr3	64519235	64519512	2.34973	24.4759	1.79887	8.23334	ADAMTS9
chr3	66519359	66519895	2.33621	22.7289	4.11494	20.1235	LRIG1
chr3	66622387	66622905	2.44038	28.1448	2.51707	8.88515	LRIG1
chr3	66638937	66639220	2.66828	10.6561	2.84295	9.72323	LRIG1
chr3	66646905	66647275	1.34315	13.3453	3.01205	10.4602	LRIG1
chr3	69981429	69982127	3.48401	17.6746	2.996	13.2166	MITF
chr3	70852334	70853760	8.71318	21.1176	33.2208	45.2082	FOXP1
chr3	71109722	71110137	3.12639	6.64065	3.05518	7.09126	FOXP1
chr3	71160112	71160444	3.01382	15.1765	0.875349	6.93364	FOXP1
chr3	73853371	73853788	0.636882	18.9118	1.16641	12.157	PDZRN3
chr3	74457983	74458776	3.61877	10.9617	16.2843	27.649	CNTN3
chr3	76890917	76891237	2.15537	9.66073	2.88224	9.57145	ROBO2
chr3	77007246	77007762	3.51048	6.42695	6.89874	13.2775	ROBO2
chr3	77640860	77641611	1.51405	4.61772	8.78038	13.7802	ROBO2
chr3	77738164	77738460	2.80534	21.9868	0.861061	7.16153	ROBO2
chr3	77742004	77743475	3.25597	16.0239	7.70355	17.0086	ROBO2
chr3	78070339	78071037	0.882341	7.33864	4.03786	9.12709	ROBO2
chr3	78071183	78072056	3.37921	12.885	19.8607	28.8783	ROBO2
chr3	78679692	78680974	6.38389	12.8802	7.87681	13.4323	ROBO1
chr3	78847364	78848050	3.40232	7.84341	5.7163	11.707	ROBO1
chr3	79387180	79387667	3.82726	10.8561	2.13049	11.5356	ROBO1
chr3	79407417	79408004	2.61957	7.07899	12.109	19.049	ROBO1
chr3	81293483	81293883	1.8885	9.02848	1.01925	4.97789	GBE1
chr3	81603557	81603968	9.62266	62.6177	1.16994	10.5259	GBE1
chr3	82976758	82977539	2.27593	12.7951	5.7043	11.7998	GBE1
chr3	83096132	83096481	0.819005	10.8692	2.73244	12.5988	GBE1
chr3	85370979	85371412	0.777537	11.4889	1.93751	7.39511	CADM2
chr3	85384555	85384940	2.06909	14.509	1.14443	6.94299	CADM2
chr3	85837083	85837526	9.49999	54.7923	1.44418	8.24368	CADM2
chr3	89545784	89546394	4.5323	22.6779	14.0305	27.5687	EPHA3
chr3	89966205	89967011	1.36655	4.04396	8.27627	13.754	EPHA3
chr3	93896905	93897285	6.3355	22.5495	1.44296	7.55744	NSUN3
chr3	94701154	94701631	5.37156	22.0928	8.26941	21.5178	LOC255025
chr3	96850122	96851240	3.19934	7.0827	16.8058	22.9511	EPHA6
chr3	97601966	97602993	3.26633	3.70341	14.572	19.9187	CRYBG3
chr3	97646217	97647284	9.65233	19.9094	38.9546	54.6031	CRYBG3
chr3	99287419	99288344	3.69031	6.20369	14.6092	22.0087	COL8A1
chr3	100203065	100203539	2.78553	7.29476	6.46655	12.9452	TMEM45A
chr3	100788935	100789414	1.81596	18.7088	3.00166	8.40908	ABI3BP
chr3	101495973	101497066	2.37388	5.70513	7.85239	12.5364	FAM55C
chr3	101498442	101499311	1.0891	5.82189	13.0869	19.1757	FAM55C
chr3	101644176	101644777	5.28926	12.0499	2.86617	7.16305	LOC152225
chr3	101872434	101873128	3.37359	8.82696	18.3635	28.9322	LOC152225
chr3	101899052	101900060	5.3811	12.8598	12.9801	18.9289	LOC152225
chr3	101956763	101957576	10.0794	28.3215	4.76416	9.40498	ZPLD1
chr3	102312632	102313009	3.60838	8.57312	9.84061	17.5376	ZPLD1
chr3	104318028	104318427	16.7535	43.008	2.11141	7.14844	MIR548A3
chr3	104329370	104330524	10.6975	42.7704	6.77418	11.2255	MIR548A3
chr3	104634631	104635182	4.40414	18.3596	3.26399	11.2983	ALCAM
chr3	104859691	104860693	4.81913	24.139	4.64994	10.8985	ALCAM
chr3	105390056	105390385	2.37869	9.24853	2.81782	6.84545	CBLB
chr3	105583772	105584467	5.36446	6.18461	8.47006	14.2517	CBLB
chr3	105901770	105902417	2.64068	16.8384	6.38175	14.9419	CBLB
chr3	106397351	106397860	4.63014	14.6538	3.0359	8.82669	LOC100302640
chr3	106397937	106398450	4.17857	27.6447	6.33511	10.624	LOC100302640
chr3	106560819	106561388	2.90999	6.3984	4.69301	14.7587	LOC100302640
chr3	106682177	106682969	2.83303	5.84199	11.6271	17.1706	LOC100302640
chr3	107157353	107157837	2.18416	28.5212	2.47499	11.3755	CCDC54
chr3	107206835	107207092	2.17904	7.16866	2.50977	7.59914	BBX
chr3	107543261	107544038	6.03982	18.7004	7.7993	15.0594	BBX
chr3	108514120	108514431	3.25435	7.12533	3.0669	9.0491	TRAT1
chr3	111317430	111318012	2.19718	6.98592	6.34642	15.1618	CD96
chr3	113452954	113453285	0.813671	15.1327	1.4622	7.23826	NAT13
chr3	114686129	114686423	1.14067	12.1445	2.56827	9.82246	ZBTB20
chr3	115987856	115988324	1.13288	7.00799	3.53044	8.18899	LSAMP
chr3	120408295	120408792	2.99954	22.585	1.77212	5.56434	RABL3
chr3	121047829	121048141	2.39826	7.72111	1.00256	5.69221	STXBP5L
chr3	121555932	121556762	3.38386	13.0442	5.88534	13.7291	EAF2
chr3	121688436	121689310	2.89436	8.04897	9.49004	18.5015	ILDR1
chr3	122117356	122118026	2.51844	16.1511	2.24104	8.33212	FAM162A
chr3	122370491	122370849	89.9085	139.066	2.95258	7.9709	PARP15
chr3	123451272	123451736	3.36187	17.0127	11.4901	17.4394	MYLK
chr3	124560358	124560719	6.86243	29.1312	3.59174	12.1557	ITGB5
chr3	127845852	127846275	5.41731	9.10891	6.73311	19.3505	RUVBL1
chr3	128066638	128067094	5.40188	10.0134	4.20336	9.48371	EEFSEC
chr3	129600044	129600391	1.81976	8.7537	3.81248	8.93344	TMCC1
chr3	132577279	132577798	6.13004	18.5689	10.5359	16.8248	NCRNA00119
chr3	132907893	132908277	2.70125	8.57064	4.18589	10.2073	TMEM108
chr3	136789745	136790414	1.10648	6.51253	11.6354	19.5398	IL20RB
chr3	138436918	138437483	2.79081	6.18994	3.49831	7.99371	PIK3CB
chr3	138564703	138565144	3.98703	16.9184	6.77521	12.8738	PIK3CB
chr3	139277154	139277482	7.02314	28.9931	0.972822	7.59534	NMNAT3
chr3	139546367	139546791	1.61606	17.3064	2.44807	7.53574	CLSTN2
chr3	140993865	140994364	1.80922	14.8332	8.16616	17.3379	ACPL2
chr3	141461992	141462840	7.13447	13.6292	18.5412	25.8899	RNF7
chr3	141798149	141798618	1.02088	6.5506	4.55172	9.59347	TFDP2
chr3	142208129	142208925	5.41391	15.8109	2.41497	16.4069	ATR
chr3	143014009	143014569	1.4637	8.60803	5.30435	11.538	SLC9A9
chr3	144102440	144103634	8.63672	23.3481	9.86674	23.8443	C3orf58
chr3	144108197	144109289	3.43569	4.00821	8.99344	13.2833	C3orf58
chr3	144174819	144175414	6.60311	17.1045	5.28999	16.2384	C3orf58
chr3	144446424	144446799	2.62033	19.7617	2.67922	10.4685	C3orf58
chr3	144711851	144712572	5.67806	11.6621	14.9184	22.3067	C3orf58
chr3	145807319	145807608	5.35609	12.4742	3.09161	9.67613	PLOD2
chr3	148997779	148998859	2.38898	4.81583	9.71696	14.0517	TM4SF18
chr3	150166871	150167681	2.79024	8.32068	15.3318	25.0266	TSC22D2
chr3	150454830	150455783	6.88712	24.9849	19.3984	34.0896	SIAH2
chr3	151290804	151291115	2.71374	31.1939	0.839544	5.76083	IGSF10
chr3	151511337	151512582	2.91669	5.11101	15.4554	24.7289	LOC201651
chr3	151929249	151930685	4.70786	8.77929	10.4197	20.5716	LOC401093
chr3	152103325	152104376	16.9619	31.9804	4.36654	23.1645	MBNL1
chr3	152545995	152546307	3.7021	7.2901	3.18822	10.2244	P2RY1
chr3	152673289	152673660	1.96489	6.66759	3.84191	8.21382	P2RY1
chr3	153795605	153795918	3.50058	14.6349	3.60014	9.73032	SGEF
chr3	153824457	153824956	2.06219	22.2227	2.9612	10.2506	SGEF
chr3	153935839	153937013	5.07023	23.5626	7.58192	17.6299	SGEF
chr3	153943390	153943711	5.7906	18.5049	2.10114	8.26417	SGEF
chr3	154509372	154509812	2.16971	20.721	2.86829	9.41055	MME
chr3	156423882	156424564	3.0867	8.05981	10.175	16.2319	TIPARP
chr3	157258489	157258911	2.67908	19.0604	6.83304	18.4384	C3orf55
chr3	157699561	157700529	3.31325	8.19892	2.20306	6.76714	SHOX2
chr3	158748877	158749617	6.39231	14.7021	23.9577	40.9416	IQCJ
chr3	160514152	160514960	4.19893	21.4255	4.17787	7.5206	PPM1L
chr3	161107965	161108571	4.55281	11.9718	4.98563	16.0074	C3orf57
chr3	162855781	162856816	12.8012	20.9172	34.1641	51.4208	OTOL1
chr3	162924312	162924743	9.66198	27.4944	6.90982	16.5192	OTOL1
chr3	163397405	163397706	1.19433	9.58224	2.24895	8.653	SI
chr3	165464733	165465134	7.74447	23.5069	2.77105	11.2054	BCHE
chr3	165671692	165672724	7.47063	10.1333	25.4276	37.2358	BCHE
chr3	166473005	166473401	3.27674	9.98813	1.34435	7.06764	ZBBX
chr3	166495538	166496336	2.46493	8.57075	4.8108	10.9532	ZBBX
chr3	167618575	167619497	3.14574	7.18688	19.5204	31.1164	SERPINI1
chr3	168985788	168986505	2.92686	5.42928	4.75402	10.1009	MECOM
chr3	170210636	170211196	8.78131	18.5115	16.3883	28.5993	SLC7A14
chr3	170524409	170524842	4.54557	20.0602	5.12683	11.1873	RPL22L1
chr3	171850215	171851227	6.21611	9.98526	23.8707	32.4921	FNDC3B
chr3	171858370	171859140	2.49715	7.6139	6.78047	13.1472	FNDC3B
chr3	171912912	171913191	3.39367	26.0353	2.38144	7.23263	FNDC3B
chr3	172279433	172280027	4.75851	25.0315	7.58002	18.6038	TNFSF10
chr3	173317144	173317895	2.79886	10.2323	4.60496	10.1905	NLGN1
chr3	173465685	173466350	3.07225	5.82357	7.76796	14.0251	NLGN1
chr3	173915670	173916458	5.9019	9.27542	20.7691	28.6404	NLGN1
chr3	174058714	174059175	14.8873	42.1679	6.29922	19.4063	NLGN1
chr3	174308973	174309330	3.43245	15.8426	3.07046	10.542	NAALADL2
chr3	175030407	175031131	4.30026	15.303	10.5401	28.0704	NAALADL2
chr3	175056905	175057620	2.68621	10.5332	9.86557	17.8107	NAALADL2
chr3	175270741	175271085	6.15329	15.3719	4.48955	11.176	NAALADL2
chr3	177311194	177311803	3.20421	3.97105	6.54588	11.0658	TBL1XR1
chr3	177314549	177315064	3.91188	13.3695	6.69544	13.1526	TBL1XR1
chr3	177320939	177321214	3.76815	33.8355	3.36351	8.23769	TBL1XR1
chr3	177368949	177369427	2.43878	10.4892	1.58158	8.44297	TBL1XR1
chr3	177527628	177528475	2.80072	5.61313	14.9521	22.7501	TBL1XR1
chr3	177803122	177804453	1.89976	10.151	4.15069	6.89639	KCNMB2
chr3	177888350	177888872	3.18489	16.2758	10.1636	21.81	KCNMB2
chr3	178050192	178051285	3.51716	6.26852	13.3306	20.1995	KCNMB2
chr3	181080945	181081512	2.12782	18.2598	3.87893	11.0412	SOX2OT
chr3	181556892	181557381	8.81331	10.4835	5.61035	9.9686	SOX2OT
chr3	181857204	181857608	2.05677	7.49571	2.40789	8.93507	SOX2OT
chr3	182002748	182003084	10.1055	38.4644	1.68731	7.37615	ATP11B
chr3	182403870	182404077	1.31415	8.66735	0.67101	5.31782	ATP11B
chr3	182528371	182528674	1.76651	10.7641	4.2937	10.8335	ATP11B
chr3	182607835	182608337	2.86003	11.8966	6.11634	10.6586	ATP11B
chr3	183183597	183184029	1.02724	7.02397	1.29024	7.13121	KLHL6
chr3	186133204	186133667	2.29008	8.01621	5.44189	12.2742	DGKG
chr3	187053705	187054343	2.42539	12.7483	6.30858	15.4979	RTP4
chr3	187068443	187068901	4.97137	17.1301	2.52844	11.1528	RTP4
chr3	187498232	187499220	5.33394	13.1288	8.69826	13.711	BCL6
chr3	187753960	187755227	7.18157	18.6947	11.1824	20.7327	FLJ42393
chr3	187778794	187779490	2.48929	5.28187	8.53907	14.9282	FLJ42393
chr3	187924449	187925198	11.9904	32.1461	8.48172	26.7007	LPP
chr3	188000795	188001420	2.27467	14.0356	1.65227	9.19591	LPP
chr3	188034534	188034905	1.11724	13.8877	2.83085	8.80536	LPP
chr3	188037227	188037884	4.21384	15.6578	11.8303	21.6823	LPP
chr3	189022105	189022980	7.38667	14.2144	10.1696	15.2324	TPRG1
chr3	189034152	189034691	4.98842	6.73541	5.46556	10.4465	TPRG1
chr3	189176053	189176687	2.96541	6.55677	16.2695	24.2837	TPRG1
chr3	189659070	189659713	1.69197	5.29476	4.39221	8.61789	LEPREL1
chr3	189986557	189987006	2.8501	30.3731	3.05262	11.2984	CLDN1
chr3	190525432	190526106	10.3122	45.7156	4.69362	16.6857	LOC647309
chr3	193588102	193588872	5.11427	11.3065	22.7908	34.8205	LOC100128023
chr3	193639884	193640720	5.31738	37.1952	19.9855	29.284	LOC100128023
chr3	195331919	195332362	4.78804	19.0375	11.9609	21.1328	APOD
chr3	195748512	195749143	0.946845	16.2528	1.26384	8.46589	TFRC
chr3	196534419	196535124	2.83963	6.13508	23.1107	31.492	PAK2
chr4	4528049	4528672	6.63208	42.4691	14.4293	28.3605	STX18
chr4	5116344	5117620	1.90784	13.0498	9.07831	14.8379	STK32B
chr4	6697155	6698367	4.02313	9.44936	11.3364	15.9272	S100P
chr4	6958798	6959242	13.4774	63.263	3.91863	10.5892	TBC1D14
chr4	10532062	10532310	0.404974	9.10039	1.84472	7.27339	CLNK
chr4	12862928	12863647	9.54665	48.0195	7.64948	30.796	HSP90AB2P
chr4	14326670	14326984	2.90915	15.4341	1.68149	9.86402	CPEB2
chr4	14366400	14367317	4.37069	22.8529	26.2073	35.457	CPEB2
chr4	14868014	14868652	2.79103	29.6198	6.94814	25.1709	CPEB2
chr4	16112022	16112486	2.87336	14.4268	6.29674	15.9083	PROM1
chr4	19407297	19407650	3.18035	16.3258	4.37753	14.1504	SLIT2
chr4	19827307	19828086	3.01445	5.59594	5.60577	13.5776	SLIT2
chr4	20641022	20641341	22.0515	70.1551	2.05694	8.37335	SLIT2
chr4	20789700	20790211	2.51759	6.36248	7.20421	13.4509	KCNIP4
chr4	21415456	21415917	6.70386	6.72187	5.72789	11.6789	KCNIP4
chr4	24139028	24140258	3.92476	7.21518	6.30791	9.84884	PPARGC1A
chr4	24806710	24807139	7.44013	41.8817	2.59034	11.266	CCDC149
chr4	25022684	25023605	2.30863	6.43782	16.8147	25.766	LGI2
chr4	25732502	25733121	7.10979	16.1396	9.75705	24.2158	SEL1L3
chr4	26084140	26084531	1.97614	18.2042	4.36911	14.434	C4orf52
chr4	26872169	26872611	2.13588	6.24938	7.08278	12.8949	STIM2
chr4	28315641	28316583	4.56449	8.57221	7.75221	14.4306	STIM2
chr4	28564661	28564901	6.98803	14.1056	5.94357	12.4637	STIM2
chr4	28737053	28737685	2.68459	5.21516	12.0029	21.8827	STIM2
chr4	30393405	30394174	3.45834	7.54168	20.4262	29.5156	PCDH7
chr4	31413288	31413782	4.8506	13.6403	6.68419	13.8318	PCDH7
chr4	31897776	31898961	3.27448	6.08608	12.0268	17.3798	PCDH7
chr4	31904665	31905038	1.51662	4.80577	7.47509	13.7417	PCDH7
chr4	33852010	33852625	2.02131	8.42851	12.1305	20.8921	ARAP2
chr4	33947528	33948132	2.4327	6.48674	9.34774	16.9602	ARAP2
chr4	35460085	35460876	3.26067	9.11496	5.66947	12.248	ARAP2
chr4	35772302	35772880	6.00819	13.8901	5.09514	17.2566	ARAP2
chr4	36101018	36101958	2.42644	7.26976	9.83065	19.562	ARAP2
chr4	37884539	37884966	1.69908	8.64212	6.09465	12.7306	TBC1D1
chr4	39540784	39541427	4.9965	13.6061	14.4539	22.749	C4orf34
chr4	39541856	39542425	5.06908	5.53998	6.61263	13.85	C4orf34
chr4	39545520	39546148	7.38236	41.0865	8.10647	24.6331	C4orf34
chr4	40193183	40193657	5.42663	5.94482	4.73369	9.5092	RHOH
chr4	40257542	40258075	7.03184	14.1099	12.5217	20.8814	RHOH
chr4	40447549	40448113	2.59095	15.3371	12.0039	21.6684	RBM47
chr4	40614618	40615203	4.78073	18.9356	7.27884	12.7079	RBM47
chr4	41079679	41080018	16.8674	88.7355	1.53658	8.00809	APBB2
chr4	41132375	41132775	1.62909	7.39172	5.34197	11.9655	APBB2
chr4	41180213	41180824	2.28913	7.07944	9.63023	16.1002	APBB2
chr4	41320806	41322767	2.70085	5.07978	22.2371	29.4332	LIMCH1
chr4	41406861	41407165	3.05709	12.8111	3.01083	8.72097	LIMCH1
chr4	41477483	41477987	3.60449	14.5547	2.95151	12.0542	LIMCH1
chr4	41601165	41602044	2.44333	8.12454	17.4969	24.9458	LIMCH1
chr4	41853920	41854559	4.6348	15.833	9.27437	15.463	TMEM33
chr4	42475086	42475418	2.57844	10.9876	1.73696	5.9557	ATP8A1
chr4	42719825	42720541	3.41037	12.3054	13.3066	30.7494	ATP8A1
chr4	42826359	42827024	11.3588	18.3701	16.158	34.807	GRXCR1
chr4	45871148	45871752	4.89644	20.9817	14.2664	22.1588	GABRG1
chr4	47689069	47689531	5.00774	24.7816	5.64841	18.3463	CORIN
chr4	47693667	47695016	2.54406	8.97541	8.70714	22.2053	CORIN
chr4	47718001	47718564	5.25207	13.258	7.17858	14.1509	CORIN
chr4	47730734	47731501	1.78855	6.14011	12.8111	19.4093	CORIN
chr4	53577447	53577719	2.34218	20.9648	1.01407	7.46077	KIAA0114
chr4	54341585	54342306	4.69582	13.2138	11.6942	19.6428	LNX1
chr4	55680080	55680872	2.19312	5.40979	15.8732	23.5798	KIT
chr4	55988468	55988760	13.1737	44.0386	2.6823	9.05914	KDR
chr4	58099506	58100241	2.3998	11.9682	8.66343	19.7777	IGFBP7
chr4	60494804	60495633	3.55587	7.50259	13.3204	24.0462	LPHN3
chr4	60495895	60497161	3.44375	7.70202	15.4679	22.598	LPHN3
chr4	62294296	62295288	1.88209	5.12288	5.54475	12.2033	LPHN3
chr4	63075336	63075752	2.98849	7.33997	12.6195	21.3346	LPHN3
chr4	64980828	64981519	2.31402	4.7862	5.36942	11.6481	TECRL
chr4	65270571	65271744	4.55308	6.27291	19.3006	25.7512	TECRL
chr4	66501123	66501883	3.08934	13.3732	8.87498	14.2972	EPHA5
chr4	66901256	66901890	3.02022	13.8706	7.99096	21.1324	EPHA5
chr4	67220643	67221594	6.55399	16.9455	31.2706	47.7105	EPHA5
chr4	69051052	69051538	3.3776	9.24429	7.14213	15.2656	LOC100130017
chr4	69610355	69610748	1.13623	8.96994	6.85179	21.4062	UGT2B10
chr4	69893203	69893610	1.53137	8.90509	3.01879	12.5761	UGT2B10
chr4	70044026	70044268	6.90965	34.0422	2.13186	7.87796	UGT2B11
chr4	70068222	70068664	2.03718	9.86048	2.81181	11.015	UGT2B11
chr4	70080406	70081179	3.54044	14.7397	7.77978	21.2542	UGT2B11
chr4	70104867	70105273	5.84727	22.9933	3.98472	9.6474	UGT2B11
chr4	70152926	70153959	2.08551	11.6647	2.55699	8.65921	UGT2B28
chr4	70254780	70255250	7.38612	31.9508	4.49064	12.6205	UGT2B4
chr4	70262013	70262571	1.36063	9.87155	0.634023	3.07847	UGT2B4
chr4	70274023	70274629	2.63285	20.1953	3.57598	15.9622	UGT2B4
chr4	70734133	70734902	2.54503	9.1808	5.77019	10.2329	SULT1E1
chr4	70922211	70922755	1.54274	6.21029	5.05264	16.207	HTN1
chr4	71932864	71933913	4.45871	13.6383	9.4501	14.968	DCK
chr4	72414337	72415006	3.85962	10.2247	12.353	21.7533	SLC4A4
chr4	73107982	73108655	2.23368	9.8108	14.002	26.3687	ADAMTS3
chr4	73758932	73759503	3.98131	36.1833	3.01428	14.5429	COX18
chr4	73768005	73768712	2.6428	5.60825	4.14819	7.4006	COX18
chr4	73824583	73825704	3.20739	10.457	18.4473	25.0024	COX18
chr4	73913600	73913969	1.67084	17.4134	2.41817	17.1926	COX18
chr4	74258604	74259148	6.04343	7.76472	15.1742	24.7148	ALB
chr4	75056096	75056629	3.39845	8.13775	13.034	23.1506	MTHFD2L
chr4	75173756	75174215	3.45486	15.5014	10.8187	17.3963	EPGN
chr4	75807840	75808321	0.885314	25.9473	2.15311	16.0372	PARM1
chr4	75869306	75869732	3.35013	26.8407	6.22945	13.0643	PARM1
chr4	75891880	75892466	1.88571	5.7758	6.3327	11.5852	PARM1
chr4	76092950	76093618	3.05226	11.7518	7.53081	13.023	PARM1
chr4	77447655	77448137	3.18898	17.5095	7.18095	12.6412	SHROOM3
chr4	77532217	77533107	6.39716	23.6888	4.21268	12.8686	SHROOM3
chr4	77929075	77929428	3.04025	14.4197	1.34856	5.73823	2011-09-01
chr4	78281676	78281980	2.84103	8.77263	3.75213	10.4863	CXCL13
chr4	78307791	78308512	2.8071	4.85498	12.2554	19.4057	CXCL13
chr4	78485227	78486154	14.2954	65.0862	31.9138	49.0705	CXCL13
chr4	79852482	79852879	0.912338	8.29617	1.04946	9.86529	PAQR3
chr4	80145316	80145925	3.42772	11.416	2.29377	11.9006	ARD1B
chr4	80611586	80612063	4.21904	19.4774	2.0151	5.70168	GDEP
chr4	81056481	81057310	2.52842	4.6361	9.9931	15.9089	PRDM8
chr4	81630557	81631039	1.83123	9.3096	4.86551	9.63747	C4orf22
chr4	81843914	81844463	6.60002	23.7201	5.73177	24.1152	C4orf22
chr4	83412810	83413168	6.61866	23.7704	2.57131	8.22485	TMEM150C
chr4	86270965	86271874	9.13939	15.2076	25.5306	39.1114	ARHGAP24
chr4	86407651	86408128	4.469	7.59174	4.2971	10.7575	ARHGAP24
chr4	87498491	87499060	3.90769	13.6776	6.78784	14.2902	PTPN13
chr4	87508453	87509082	2.30102	10.4	4.98199	12.107	PTPN13
chr4	87758752	87759079	2.56039	7.32785	4.03246	9.44406	SLC10A6
chr4	88113727	88113994	0.99494	9.51987	2.10858	7.47921	KLHL8
chr4	88162412	88163073	7.18848	14.8802	19.1487	32.4117	KLHL8
chr4	88325429	88326111	2.96713	15.8599	7.17701	17.8702	HSD17B11
chr4	88340580	88341414	5.00625	23.6142	5.60224	20.8559	NUDT9
chr4	88958516	88959035	2.54	7.76985	5.325	12.4871	PKD2
chr4	88964198	88964556	1.70649	11.7687	2.49316	8.49348	PKD2
chr4	89255724	89256417	10.7443	13.1248	5.42282	10.0484	HERC6
chr4	89332457	89333149	14.9181	13.404	16.1722	23.7881	HERC6
chr4	89435945	89436535	11.9573	40.2839	6.75176	16.9006	PIGY
chr4	89509485	89510012	3.6206	35.6774	8.41768	25.5972	HERC3
chr4	89521229	89521982	1.73685	12.0199	4.85007	11.0714	HERC3
chr4	89551979	89552366	8.79422	23.9774	4.80121	19.0622	HERC3
chr4	90166609	90166929	8.97931	47.7177	2.96254	9.09123	GPRIN3
chr4	90602084	90602761	2.66123	9.29543	9.199	17.8698	SNCA
chr4	91032392	91033183	2.93706	10.3191	10.279	24.1718	FAM190A
chr4	93404255	93405035	4.37971	5.64679	14.7326	22.9836	GRID2
chr4	94361759	94362478	2.33517	9.17728	13.1286	24.1586	GRID2
chr4	95681047	95681652	1.91177	10.2327	2.58569	6.11423	BMPR1B
chr4	95844706	95845110	2.02793	7.75138	3.43108	11.865	BMPR1B
chr4	95966302	95967231	3.81307	16.3925	7.93676	14.2168	BMPR1B
chr4	96010422	96011199	2.79235	15.5573	14.3475	23.1718	BMPR1B
chr4	96258022	96258478	4.18017	28.4659	0.67191	7.36254	UNC5C
chr4	96314633	96315737	1.13748	3.29113	11.1396	16.4201	UNC5C
chr4	96323201	96324173	2.75253	10.5786	23.0244	36.2664	UNC5C
chr4	96512422	96513053	5.86756	31.9184	3.40376	14.7426	UNC5C
chr4	96546814	96547156	2.09703	7.14972	2.04006	6.88828	UNC5C
chr4	96603782	96604570	5.78765	8.40013	9.75739	15.0593	UNC5C
chr4	97635285	97636144	4.21416	11.1686	13.0825	21.2347	C4orf37
chr4	97953582	97954012	1.81465	22.0107	3.6309	12.8091	C4orf37
chr4	98476225	98476737	2.08748	14.9017	3.35595	11.5774	C4orf37
chr4	100151307	100151736	2.74304	34.1476	1.34982	6.01429	ADH6
chr4	101551371	101552000	9.75504	42.4973	2.64057	12.6942	EMCN
chr4	101700612	101701898	7.16635	13.0262	35.7034	46.343	PPP3CA
chr4	102058083	102058652	3.49498	5.76264	6.60593	11.2975	PPP3CA
chr4	102131427	102131877	3.71154	8.00325	5.74535	10.8843	PPP3CA
chr4	102132274	102133172	3.53986	31.5558	4.77337	25.8095	PPP3CA
chr4	102177400	102177836	5.26946	19.7551	3.70984	10.752	PPP3CA
chr4	102309189	102309462	1.10011	5.69058	1.65503	6.44488	PPP3CA
chr4	102842303	102843058	5.05171	19.6059	13.5692	36.2155	BANK1
chr4	102874143	102874759	3.52804	49.622	4.11661	26.7763	BANK1
chr4	103496807	103497455	2.98975	6.44073	16.9502	25.3621	NFKB1
chr4	103734410	103734901	2.25019	9.58589	7.81341	14.7706	UBE2D3
chr4	106831956	106832472	5.30772	58.8409	2.25033	18.9109	NPNT
chr4	106983534	106984358	3.70351	10.2208	9.45858	16.5979	TBCK
chr4	108604881	108605897	5.48566	18.0523	14.2064	23.4573	PAPSS1
chr4	109185747	109186384	5.96656	28.1305	7.76168	22.0511	LOC641518
chr4	109401985	109402555	3.36921	10.3647	8.43274	15.1073	LOC285456
chr4	109423639	109423908	1.19536	14.3694	2.80581	7.32175	LOC285456
chr4	110093420	110093842	1.90625	5.51535	2.58146	10.1438	COL25A1
chr4	112080363	112080823	2.57658	11.1767	8.78133	20.4092	PITX2
chr4	112807623	112808013	1.50458	5.65466	2.40837	9.78939	C4orf32
chr4	113347594	113347948	2.19836	7.57509	4.17437	9.99639	ALPK1
chr4	114498075	114498707	2.12115	5.34856	9.37441	19.9548	CAMK2D
chr4	114537303	114538150	4.40576	15.7386	14.9167	30.2264	CAMK2D
chr4	114539819	114540448	1.90184	8.61767	8.05344	20.5305	CAMK2D
chr4	116585228	116585914	2.90645	18.1946	12.4806	21.8791	NDST4
chr4	117031948	117032410	1.57336	7.22971	2.46253	5.99683	TRAM1L1
chr4	117312153	117312795	1.8569	5.50961	4.41684	8.3825	TRAM1L1
chr4	117597815	117598946	4.53549	11.4416	15.6745	23.3977	TRAM1L1
chr4	118124209	118125047	13.9791	30.5353	18.0936	30.2272	TRAM1L1
chr4	119197746	119198165	3.07535	13.3372	5.35226	13.7337	SNHG8
chr4	119216590	119216976	1.23411	8.37323	3.51796	10.5725	PRSS12
chr4	119676470	119677316	7.39117	28.3664	24.0619	43.7123	SEC24D
chr4	119678776	119679411	4.08879	8.86764	14.1705	23.0139	SEC24D
chr4	120597121	120597864	4.66032	10.5042	13.8972	21.9863	PDE5A
chr4	120690354	120690566	2.27318	7.61936	1.81324	8.98511	PDE5A
chr4	120930904	120931186	3.29977	36.2367	1.01613	8.49904	MAD2L1
chr4	121163181	121163885	2.85505	5.37715	17.512	27.4326	MAD2L1
chr4	121764733	121765251	1.5745	7.3206	9.38791	21.105	PRDM5
chr4	122119315	122120956	1.34714	6.11114	13.0728	17.691	TNIP3
chr4	122520015	122520774	2.13812	18.2984	6.17288	16.5741	ANXA5
chr4	122742462	122743772	3.22634	15.6342	9.96215	20.8769	CCNA2
chr4	123568248	123568794	3.8841	17.4708	13.2358	21.1419	IL21
chr4	124220406	124220799	2.14311	5.65884	6.28119	12.7729	SPATA5
chr4	124223860	124224135	1.49565	6.98716	2.76073	7.14172	SPATA5
chr4	124509147	124509810	3.4128	8.80073	14.9499	21.9592	LOC285419
chr4	125358869	125359476	1.26013	7.65279	10.2313	19.2257	ANKRD50
chr4	125512535	125512977	4.90668	7.67773	7.09379	13.2817	ANKRD50
chr4	126587503	126588140	13.5554	21.5702	4.88324	10.5252	FAT4
chr4	130760157	130760852	2.65678	7.60718	15.2996	25.3188	C4orf33
chr4	130762373	130763259	2.93935	9.10301	9.21715	16.5603	C4orf33
chr4	131372597	131373193	4.75615	15.4848	2.37356	5.97558	C4orf33
chr4	131915304	131915691	2.19569	8.13379	2.18134	6.6754	C4orf33
chr4	131918748	131919117	3.76932	31.4445	1.19673	10.9295	C4orf33
chr4	132006050	132006679	4.38969	13.5654	7.18999	15.1145	C4orf33
chr4	133937291	133937977	2.28192	7.78719	6.59236	14.9535	PCDH10
chr4	135052887	135053944	8.77043	9.52789	25.5041	33.964	PABPC4L
chr4	136287772	136288518	1.82363	6.60033	12.482	21.3465	PABPC4L
chr4	136981843	136982779	11.0155	30.9028	8.82819	19.7896	PCDH18
chr4	137392921	137393394	2.91753	8.50003	4.3462	9.35534	PCDH18
chr4	137515238	137515970	1.59936	8.58833	5.58182	15.658	PCDH18
chr4	138482770	138483670	6.13114	9.18506	25.7596	35.794	PCDH18
chr4	139267078	139267829	1.68101	14.1277	5.78085	22.8589	SLC7A11
chr4	139370906	139371500	1.76314	7.55431	11.3245	23.3707	SLC7A11
chr4	139818733	139819767	3.23031	5.47909	22.5299	30.6862	CCRN4L
chr4	140456672	140457079	2.92812	9.6536	3.47195	7.32404	SETD7
chr4	141017568	141018027	1.18109	5.69869	2.70861	5.73224	MAML3
chr4	141226129	141226834	4.13872	13.793	4.48367	10.5334	SCOC
chr4	141254696	141255144	2.00494	12.2687	5.6256	23.4192	SCOC
chr4	141371550	141371832	5.60194	29.7747	4.52429	12.5606	CLGN
chr4	142791370	142791696	5.20797	26.0164	3.28796	8.71594	IL15
chr4	143536193	143536882	5.08015	6.39041	11.4743	18.5991	INPP4B
chr4	143698799	143699125	1.47912	16.3897	3.70383	11.4033	INPP4B
chr4	146254358	146254740	3.27954	12.7761	2.0084	6.62031	SMAD1
chr4	147794222	147794786	1.77114	5.81352	1.39898	4.42229	TTC29
chr4	148038529	148038831	4.31457	24.6262	2.70428	6.88047	TTC29
chr4	149226936	149227534	2.28298	10.921	14.4322	23.7693	NR3C2
chr4	149424703	149425279	1.86845	9.77203	8.55408	18.3232	NR3C2
chr4	149508389	149509329	11.7309	11.0485	25.9858	35.4456	NR3C2
chr4	149699183	149699643	2.80773	7.42019	4.32676	9.33882	NR3C2
chr4	150780086	150780595	5.8132	26.3463	3.01868	10.6408	DCLK2
chr4	151635892	151636560	2.77224	8.22808	7.76202	14.2957	LRBA
chr4	151644095	151644366	2.84479	41.2432	1.0767	7.26252	LRBA
chr4	155811737	155812182	3.28705	12.2032	0.932243	7.81104	RBM46
chr4	156020901	156021751	1.66956	7.81376	5.46228	11.2881	NPY2R
chr4	156225677	156226134	1.64947	8.75054	9.31294	18.0575	MAP9
chr4	158284608	158284917	2.67183	7.84043	2.3014	10.0674	GRIA2
chr4	158494008	158495474	3.96908	5.45228	12.4772	18.0778	LOC340017
chr4	159097855	159098444	4.48142	26.9291	3.24932	8.22353	FAM198B
chr4	159754654	159755227	3.00244	6.51548	9.98888	16.1772	FNIP2
chr4	159935009	159935318	4.56408	18.1442	2.56564	10.2613	C4orf45
chr4	160590689	160591320	2.72913	7.67094	4.30424	10.7171	RAPGEF2
chr4	161144292	161145185	2.82741	13.6225	10.7062	16.2429	RAPGEF2
chr4	161417393	161417812	1.26851	7.58687	0.876846	5.8089	FSTL5
chr4	161794539	161795097	3.57877	4.65265	13.0964	20.6733	FSTL5
chr4	162073091	162073676	3.77779	4.16664	14.1184	22.7398	FSTL5
chr4	162276930	162278052	4.93852	8.87887	11.6365	20.4828	FSTL5
chr4	162321200	162322278	4.43665	19.0077	6.39806	17.0897	FSTL5
chr4	162506999	162508223	2.49	4.9427	6.05712	10.0227	FSTL5
chr4	163262308	163263283	3.3736	9.64021	6.62706	11.2357	FSTL5
chr4	163571936	163572442	1.70147	11.2704	6.23579	14.0476	NAF1
chr4	165161134	165161515	3.63276	12.1427	6.01014	14.7417	2001-03-01
chr4	165323834	165324111	1.34714	12.2463	1.53213	7.17773	2001-03-01
chr4	166544563	166545310	4.27432	12.4559	14.4468	21.9675	CPE
chr4	166548059	166548450	2.5273	10.349	1.75067	9.1906	CPE
chr4	166641848	166642254	1.23926	14.867	3.94754	9.1906	TLL1
chr4	166643648	166644112	1.90501	7.81786	5.54105	13.168	TLL1
chr4	167617843	167618377	2.28124	6.74448	3.08344	8.56184	SPOCK3
chr4	168137709	168138379	7.73519	8.90252	12.4824	23.2527	SPOCK3
chr4	168300420	168301011	3.84818	9.42316	10.5276	23.622	SPOCK3
chr4	169226117	169226420	4.25111	16.9411	2.34128	9.34914	DDX60
chr4	169422293	169423083	6.58383	15.7914	19.5343	27.4605	PALLD
chr4	170822462	170822936	3.30265	8.21195	4.39762	9.69295	MFAP3L
chr4	172229850	172230283	5.91163	11.6856	4.60353	9.99149	GALNTL6
chr4	172603949	172604570	2.71263	14.0781	6.07014	11.4625	GALNTL6
chr4	173109071	173110530	4.15004	21.5905	17.47	31.5372	GALNTL6
chr4	173265463	173266066	3.53545	11.2013	9.57117	17.2026	GALNTL6
chr4	173569941	173570544	1.80543	7.83888	3.67744	7.72816	GALNTL6
chr4	174116587	174117178	1.53056	7.8606	9.12999	16.6201	GALNT7
chr4	175317610	175318231	5.03722	39.9941	1.96014	13.5863	KIAA1712
chr4	175846658	175847357	3.00314	20.3592	7.80297	25.8289	ADAM29
chr4	176155176	176155877	2.81244	9.78451	9.34096	20.3477	ADAM29
chr4	176188263	176188549	6.15147	17.6008	1.35442	6.72618	ADAM29
chr4	176211512	176212058	4.65562	11.0678	14.4429	22.0366	ADAM29
chr4	176624729	176625103	1.42596	15.7729	1.23576	6.24534	GPM6A
chr4	177500443	177500825	4.30124	9.09442	5.34687	12.9967	VEGFC
chr4	179729018	179729947	2.49844	4.91717	12.1646	17.5111	LOC285501
chr4	181475421	181475789	1.39059	8.8875	5.20282	11.1346	MGC45800
chr4	181984482	181984885	5.47997	18.6348	2.45316	9.70981	MGC45800
chr4	182877641	182878758	8.99925	28.2261	18.0429	35.4096	MGC45800
chr4	183055172	183055643	2.17314	7.48419	9.38964	17.4791	MGC45800
chr4	184069252	184070031	3.68493	5.25732	15.4952	27.7477	WWC2
chr4	184181666	184182079	5.09721	22.6764	4.82005	11.0542	WWC2
chr4	185819904	185820301	2.84307	28.9328	1.79856	11.1113	ACSL1
chr4	186165844	186166485	2.08822	7.76355	6.04026	11.7474	SNX25
chr4	186190369	186191687	2.83523	10.9039	12.6308	22.191	SNX25
chr4	188333653	188334211	4.78243	15.3073	14.5195	25.8619	ZFP42
chr4	188401605	188402043	5.57763	31.1215	2.63194	9.39368	ZFP42
chr4	188421123	188421730	8.06416	38.975	4.684	22.6241	ZFP42
chr5	2779451	2780305	4.21554	13.2387	10.3116	15.7045	C5orf38
chr5	2802504	2803625	8.48156	11.8982	25.4368	36.5389	C5orf38
chr5	6585774	6586211	3.85322	28.3308	4.9018	16.0317	LOC255167
chr5	7461222	7461745	2.87166	27.1498	2.25538	19.9281	ADCY2
chr5	7648786	7649647	1.15813	6.4795	4.5619	9.67327	ADCY2
chr5	9587223	9587614	6.20267	15.9042	3.89283	16.3783	SNORD123
chr5	9633986	9634305	3.24862	6.25941	4.51492	9.04198	TAS2R1
chr5	9654973	9655521	3.09228	11.6106	6.86714	17.4856	LOC285692
chr5	9836474	9837183	2.37955	9.7995	9.984	21.7907	LOC285692
chr5	11711753	11712292	2.7076	24.6788	1.2885	6.23465	CTNND2
chr5	12583632	12584500	1.8189	8.96859	4.00397	15.1471	CTNND2
chr5	13730884	13731848	3.88809	19.5245	5.93228	13.2726	DNAH5
chr5	14528945	14529791	5.98498	9.13415	33.3533	44.5579	TRIO
chr5	14588884	14589468	8.93824	32.9276	6.29249	11.6629	FAM105A
chr5	16547657	16548029	2.20666	20.8966	3.78155	9.61576	FAM134B
chr5	16749647	16750323	2.59442	9.17011	11.4114	19.4548	MYO10
chr5	17213059	17213615	3.14427	12.0103	11.8292	25.1622	LOC285696
chr5	17312419	17312978	8.3855	11.1394	13.6018	19.6599	BASP1
chr5	17316914	17317588	8.43194	23.1756	6.16086	14.1743	BASP1
chr5	17627894	17628321	2.72616	5.20081	3.20239	15.4828	BASP1
chr5	19263355	19263790	2.23228	13.5148	4.90366	12.0154	CDH18
chr5	19462576	19463213	2.19926	4.87059	10.2534	16.2936	CDH18
chr5	19734444	19735602	11.5643	23.0818	13.2415	18.691	CDH18
chr5	19885038	19886437	2.4384	6.262	15.4268	20.8374	CDH18
chr5	21589272	21590074	3.13922	11.4912	7.75544	16.7094	LOC728411
chr5	21686725	21687544	5.09054	9.93673	13.4607	24.4035	CDH12
chr5	22070197	22070873	3.92623	8.41899	14.1079	23.0577	CDH12
chr5	23494375	23495230	14.01	17.1424	20.3005	33.1226	PRDM9
chr5	23529823	23530398	3.32714	4.4738	7.4547	12.7354	PRDM9
chr5	23535541	23536048	2.15776	13.3669	5.38309	16.7584	PRDM9
chr5	24694073	24694757	2.74013	14.6698	10.457	28.5935	CDH10
chr5	25255105	25256031	14.8131	15.4493	22.6115	31.4062	CDH10
chr5	28193459	28194027	5.28323	34.5206	8.43715	19.5702	CDH9
chr5	28670863	28671501	2.63236	20.5698	9.47382	26.2478	CDH9
chr5	32094024	32094784	7.69471	27.6938	26.5318	39.0655	PDZD2
chr5	32249693	32250055	10.9533	21.3989	2.51311	9.48844	MTMR12
chr5	33175522	33176121	3.60811	14.7555	12.3496	20.4855	TARS
chr5	33299732	33300305	1.33774	11.3876	4.42323	16.6394	TARS
chr5	33711690	33712107	4.97031	13.2181	3.99813	10.252	ADAMTS12
chr5	33990900	33991266	1.19618	10.2335	0.734429	8.09745	AMACR
chr5	34510662	34511754	4.29053	17.9912	7.5871	16.1665	RAI14
chr5	35204965	35206216	3.01409	30.5138	8.89497	20.7135	PRLR
chr5	36281709	36282250	2.7901	12.7842	2.96195	9.23256	RANBP3L
chr5	36285921	36286857	5.04683	29.5148	2.92074	13.0419	RANBP3L
chr5	36288046	36288481	3.80508	27.7723	1.76455	15.3965	RANBP3L
chr5	36366892	36367590	3.98247	15.9597	19.3285	28.8844	RANBP3L
chr5	36949191	36949944	3.62076	8.26761	5.89831	16.7535	NIPBL
chr5	38515139	38515730	4.97736	15.1248	5.96706	15.7327	LIFR
chr5	39188090	39188725	4.77267	22.0232	1.91325	10.1466	FYB
chr5	40254178	40254646	4.25142	14.8691	5.22798	12.688	PTGER4
chr5	40288573	40289063	2.16468	8.8778	2.77938	11.7968	PTGER4
chr5	40306951	40307681	5.85683	39.646	21.3996	33.7813	PTGER4
chr5	40381852	40382646	3.388	13.4659	7.68323	21.4775	PTGER4
chr5	40798263	40799253	2.39767	4.5678	2.41751	6.30775	PRKAA1
chr5	41755912	41756264	1.70878	6.91952	3.47402	8.20629	OXCT1
chr5	42057054	42057693	7.87161	16.811	7.36324	22.878	FBXO4
chr5	42108006	42109427	4.16577	5.32434	15.5883	21.1727	FBXO4
chr5	42426521	42426972	8.49224	32.5124	6.64753	20.695	GHR
chr5	42603521	42604110	2.47034	8.50985	6.33666	11.942	GHR
chr5	42819772	42820251	1.41993	12.1593	5.24673	11.4114	SEPP1
chr5	43223238	43223613	2.1829	10.6497	7.40827	16.8694	MGC42105
chr5	50006581	50007229	9.55842	15.5658	16.7239	32.6516	PARP8
chr5	50086231	50086679	1.11503	5.85015	4.54788	10.1892	PARP8
chr5	50328867	50329219	1.9805	7.60872	2.21529	7.15778	PARP8
chr5	50564565	50564902	3.92451	15.3759	3.62371	11.6161	ISL1
chr5	51769419	51770174	3.87376	28.0981	3.21746	16.4307	PELO
chr5	52651197	52651641	5.16186	11.8287	4.84035	10.8517	FST
chr5	52664150	52664621	13.9392	25.2938	5.5881	15.8691	FST
chr5	53021873	53022729	1.9382	4.34784	6.65854	13.4755	NDUFS4
chr5	53734452	53735520	5.88438	17.5497	28.7696	45.6251	HSPB3
chr5	53736191	53736815	2.7304	15.2952	8.73559	16.1933	HSPB3
chr5	54034847	54035188	2.14996	10.9463	3.32784	9.98447	SNX18
chr5	54211485	54211749	3.93067	7.5795	4.51974	10.954	ESM1
chr5	55224029	55224480	3.26746	18.3103	9.41648	17.7105	IL31RA
chr5	55325556	55326871	3.37904	9.88307	8.32351	13.7325	IL6ST
chr5	55648429	55649120	2.1843	8.08085	10.0699	20.0747	ANKRD55
chr5	56129592	56130206	2.09875	8.30806	3.36937	7.22314	MAP3K1
chr5	56731487	56731997	3.16615	10.431	6.32673	13.6304	ACTBL2
chr5	56748770	56749168	7.42188	45.2773	1.7877	6.50029	ACTBL2
chr5	57365511	57366146	9.13607	17.6948	7.5345	13.7936	PLK2
chr5	57391168	57391634	4.49978	9.1219	13.2644	20.1339	PLK2
chr5	57996040	57996777	4.41247	11.0037	12.3005	26.7011	RAB3C
chr5	58676337	58677360	2.34962	13.5526	8.60991	28.6714	PDE4D
chr5	59670182	59670740	3.28688	6.65092	11.6344	19.6102	PDE4D
chr5	59682880	59683432	1.24908	12.6502	3.22135	8.44421	PDE4D
chr5	60667193	60667995	3.27991	7.44476	15.9251	23.4664	ZSWIM6
chr5	62695908	62696389	3.73941	31.9493	3.97429	11.8031	HTR1A
chr5	63787044	63787784	2.81693	6.48137	5.02707	11.2007	RGS7BP
chr5	65658971	65659312	2.03219	23.5664	1.39294	10.441	SFRS12
chr5	66511601	66512265	2.74824	6.64661	6.82309	11.7328	CD180
chr5	66994315	66994843	3.46948	18.0827	1.31028	7.25747	CD180
chr5	67830183	67830685	7.77175	47.6059	4.01559	10.3531	PIK3R1
chr5	71010669	71011201	15.4671	62.4258	12.3893	32.6834	CARTPT
chr5	71044122	71045069	6.36675	38.1849	13.9295	27.0082	CARTPT
chr5	71048167	71049250	4.7868	8.86205	21.8172	32.1466	CARTPT
chr5	71158519	71158962	4.79243	31.7612	12.9075	20.9313	CARTPT
chr5	71420846	71421677	3.49459	20.1164	11.9579	30.1335	MAP1B
chr5	71798634	71799273	2.3858	9.30106	7.52434	16.0641	ZNF366
chr5	72117172	72117800	1.90214	6.87712	9.67866	16.011	TNPO1
chr5	72837360	72837834	2.03837	18.1295	2.78501	6.76907	ANKRA2
chr5	72902229	72902562	6.14701	39.782	1.72453	11.813	RGNEF
chr5	73876585	73877217	2.22431	3.89796	5.81623	12.2871	ENC1
chr5	75430254	75431114	3.25429	7.80795	14.197	23.6018	SV2C
chr5	75933308	75933702	2.87088	11.048	4.70496	10.9584	IQGAP2
chr5	76624755	76625356	1.81829	15.0337	2.46444	9.55985	PDE8B
chr5	77257570	77258214	8.61681	13.3159	15.4518	22.635	AP3B1
chr5	78791069	78791504	3.32801	13.0399	8.24548	19.3892	HOMER1
chr5	79477345	79477988	4.07992	12.8546	8.22823	15.4153	SERINC5
chr5	81431061	81431556	1.10596	6.43447	1.14613	4.87192	ATG10
chr5	81460209	81461090	3.25278	15.6745	5.72044	12.9587	ATG10
chr5	81965495	81965972	4.05779	12.7625	12.3989	23.1965	ATP6AP1L
chr5	82156176	82156571	0.810371	12.3478	2.05089	9.2135	TMEM167A
chr5	82422657	82423030	3.58144	8.38955	4.84429	11.1208	XRCC4
chr5	82674442	82674844	2.1129	9.27032	9.16593	17.4534	XRCC4
chr5	86395048	86395763	7.71683	23.3945	17.5562	30.6158	RASA1
chr5	86981643	86982421	5.87607	14.5328	17.1068	29.5782	CCNH
chr5	87326446	87326899	3.28289	12.2223	5.2924	11.9305	TMEM161B
chr5	88324693	88325410	6.7413	11.0015	18.0067	26.0933	MEF2C
chr5	88340573	88341482	5.75825	17.0473	7.10143	17.6571	MEF2C
chr5	89264836	89265215	2.17578	3.88292	5.83845	12.3848	CETN3
chr5	91379952	91380434	1.87736	21.0976	1.79017	16.8141	LOC100129716
chr5	91421761	91422747	3.27168	11.4406	18.5822	28.8501	LOC100129716
chr5	91477419	91477941	2.19867	6.64178	13.9131	20.686	LOC100129716
chr5	92406560	92407140	3.51793	5.04704	4.96688	8.73345	FLJ42709
chr5	93489715	93490644	2.63816	9.04811	10.8845	18.2851	C5orf36
chr5	93697576	93697907	2.24153	53.8563	0.900334	5.99431	C5orf36
chr5	93712199	93713461	2.48078	8.31723	8.42091	14.9339	C5orf36
chr5	93716018	93716838	3.31338	6.00075	7.73739	12.7115	C5orf36
chr5	93724336	93724629	1.65943	9.52931	1.58054	5.22027	C5orf36
chr5	93738913	93739798	9.69683	44.1283	4.66086	23.6046	C5orf36
chr5	93989991	93990476	3.64858	11.3871	4.31737	16.9152	ANKRD32
chr5	94497606	94498094	2.39292	5.1723	5.14197	10.345	MCTP1
chr5	94977492	94977927	3.73126	24.0226	3.85805	11.3274	RFESD
chr5	95096635	95096969	1.88477	9.13367	8.83076	19.2768	RHOBTB3
chr5	95310687	95311666	2.7428	6.20099	11.3578	17.4511	ELL2
chr5	95325040	95325835	2.78526	26.5445	4.54025	17.4331	ELL2
chr5	95492875	95494530	7.55659	24.5994	16.3234	22.2363	MIR583
chr5	95641936	95642445	1.24443	5.99379	1.90099	5.74242	PCSK1
chr5	96775252	96775600	6.96591	18.4948	1.15597	8.39802	RIOK2
chr5	100656688	100657213	1.16394	6.57583	4.46866	10.2482	ST8SIA4
chr5	102706222	102707122	3.23532	9.16104	3.70394	8.67533	C5orf30
chr5	103008480	103008858	2.27127	10.3382	3.7137	10.5106	NUDT12
chr5	103895238	103895538	2.03271	14.7758	1.54387	8.63563	RAB9P1
chr5	104548776	104549184	7.44805	22.2767	4.66313	9.76826	RAB9P1
chr5	105352743	105353495	4.78611	12.3988	18.6903	30.3184	RAB9P1
chr5	105594796	105596031	2.41659	5.89764	4.12433	8.08788	EFNA5
chr5	107313102	107313721	2.6265	8.03937	5.83604	12.4484	FBXL17
chr5	108150050	108150762	2.36048	6.21589	8.48869	14.8806	FER
chr5	109323464	109324292	5.73201	23.5905	11.4712	18.7448	MAN2A1
chr5	109332887	109333502	2.74781	10.2097	2.31354	8.02793	MAN2A1
chr5	109393754	109394438	4.67575	14.9349	10.8896	19.7082	MAN2A1
chr5	110856512	110857019	1.59073	9.83325	3.40896	6.90832	STARD4
chr5	111232167	111232713	2.02501	8.9256	10.386	22.7878	C5orf13
chr5	113931070	113931979	1.79894	5.21407	12.4472	18.3975	KCNN2
chr5	114389901	114390456	2.47153	7.6089	17.8074	27.136	TRIM36
chr5	116949857	116950555	3.64682	5.56531	16.3074	24.4336	SEMA6A
chr5	118302585	118303493	7.47223	20.3411	36.2611	49.7813	DTWD2
chr5	120966774	120967765	4.9164	7.64692	23.4438	37.0968	FTMT
chr5	122733078	122733609	6.61625	64.1074	3.5155	22.3991	CEP120
chr5	123149833	123150778	8.63369	20.4559	15.9676	26.0262	CSNK1G3
chr5	123333356	123334188	2.43416	4.38418	11.744	22.5823	CSNK1G3
chr5	123379452	123380126	3.36909	5.92386	17.6308	28.348	CSNK1G3
chr5	123991397	123992250	6.28064	25.2294	11.0755	26.5141	ZNF608
chr5	123993270	123994020	2.78261	5.97404	10.6213	17.6211	ZNF608
chr5	124289387	124289891	4.09603	14.5447	8.26526	17.1316	ZNF608
chr5	124348435	124348828	5.36332	7.36451	5.31513	10.7472	ZNF608
chr5	124385210	124386233	1.81409	4.74523	9.29088	13.949	ZNF608
chr5	124756117	124757091	4.58212	8.86373	12.7834	21.5842	ZNF608
chr5	124780960	124781275	1.48519	9.76258	5.03277	13.4242	ZNF608
chr5	125518518	125519248	3.49187	16.3849	4.72012	23.08	GRAMD3
chr5	125852161	125853007	2.83753	7.5341	12.8166	19.3791	GRAMD3
chr5	125967444	125967890	5.46981	24.474	4.06023	9.92815	C5orf48
chr5	126015326	126015916	2.79617	5.87505	3.7298	7.31861	C5orf48
chr5	127018189	127018987	1.92505	5.8538	7.60742	13.4704	CTXN3
chr5	127220651	127221359	8.14401	19.6051	12.7174	19.3841	FLJ33630
chr5	127688901	127689530	4.29612	7.25855	7.54691	16.2489	FBN2
chr5	128464724	128465876	28.1452	47.2901	36.4822	51.6985	ISOC1
chr5	129727366	129727745	1.47102	10.901	4.3229	9.75776	CHSY3
chr5	130137632	130138008	2.32984	5.40049	2.4315	7.14273	HINT1
chr5	130249541	130250053	2.29083	5.14014	2.13772	8.17193	HINT1
chr5	130360271	130360546	7.19555	27.7421	2.58594	8.25245	HINT1
chr5	131637492	131637793	3.65005	19.3116	3.15692	6.97043	SLC22A4
chr5	131663052	131664065	1.53273	8.13141	11.34	19.8666	SLC22A4
chr5	132144059	132144938	2.76812	9.44708	8.68652	13.6641	ANKRD43
chr5	133328984	133329854	17.2072	47.5913	20.4478	29.8501	VDAC1
chr5	135924449	135924922	2.16981	9.1364	2.98736	8.8383	TRPC7
chr5	136615611	136616184	2.05768	5.42864	3.70221	8.05303	SPOCK1
chr5	137096418	137097128	4.36831	7.60376	11.6427	18.5719	HNRNPA0
chr5	138503845	138504358	2.08105	9.70229	4.0871	9.3354	SIL1
chr5	139390465	139391152	2.35843	6.06677	11.1945	21.5545	NRG2
chr5	142488033	142488715	2.55504	14.4525	9.72629	19.6385	ARHGAP26
chr5	142577366	142577912	3.95081	16.1562	2.90637	13.0183	ARHGAP26
chr5	142974519	142975385	5.22052	12.1857	21.4357	33.7676	NR3C1
chr5	142981556	142982072	1.95211	10.4986	4.09482	8.63957	NR3C1
chr5	143122407	143123480	4.04293	14.4753	6.48833	20.2339	HMHB1
chr5	145399637	145400036	5.15299	48.1463	1.74692	6.49282	SH3RF2
chr5	147524484	147525849	4.30186	6.02802	8.31859	12.8674	SPINK5
chr5	147773821	147774614	6.9592	16.6386	16.0096	30.3572	FBXO38
chr5	147777661	147778540	8.32355	32.8014	40.5075	61.1709	FBXO38
chr5	148398467	148399050	6.13618	47.217	4.03996	12.8199	SH3TC2
chr5	148410190	148410421	3.09628	14.2539	2.29047	7.03652	SH3TC2
chr5	148980499	148980984	7.09185	66.5277	8.33887	22.529	FLJ41603
chr5	148993675	148994096	2.75875	20.2102	4.09144	11.6687	FLJ41603
chr5	149249807	149250184	3.75796	6.96173	4.46516	10.2803	PDE6A
chr5	149332881	149333317	1.71316	11.9154	4.4896	12.6248	SLC26A2
chr5	149375798	149376483	2.42513	23.1619	8.39436	18.204	TIGD6
chr5	149747721	149748411	2.78217	4.90399	12.1168	22.9543	TCOF1
chr5	150793981	150794661	3.24627	22.2433	7.53111	26.8902	SLC36A1
chr5	151662272	151662989	4.68957	15.0557	19.7169	31.6167	NMUR2
chr5	152299334	152299822	1.79374	8.59663	5.47844	17.31	NMUR2
chr5	152524691	152524979	3.03234	12.7718	2.55972	7.79177	GRIA1
chr5	152846764	152847152	1.87701	13.9731	8.38077	15.9585	GRIA1
chr5	154213578	154213883	2.52471	14.8477	2.05701	6.68177	C5orf4
chr5	154448007	154448634	14.1336	30.2899	4.74684	10.2904	KIF4B
chr5	154689379	154689868	2.79001	7.48287	3.69375	10.0728	KIF4B
chr5	156097667	156097989	1.94833	17.9473	1.50288	8.29972	SGCD
chr5	156694736	156695386	5.58673	15.3688	6.94266	12.0497	CYFIP2
chr5	157428004	157428807	3.58269	6.34689	6.27541	20.3128	CLINT1
chr5	157892170	157893188	2.87499	11.6504	23.5142	33.016	EBF1
chr5	158613366	158613756	5.09388	29.2527	2.35844	10.3627	RNF145
chr5	160599202	160600047	3.21784	10.8411	5.621	16.6313	GABRB2
chr5	161900290	161900739	2.02442	7.92434	3.24065	8.85398	GABRG2
chr5	164821826	164822878	3.82213	10.0917	10.0487	15.1097	MAT2B
chr5	165235322	165235811	5.19497	21.8297	1.62283	15.5863	ODZ2
chr5	166203559	166204532	2.56091	5.87287	13.3328	29.8046	ODZ2
chr5	167709960	167710465	4.48575	34.7745	3.15911	10.5153	WWC1
chr5	170902585	170903147	1.37864	9.79074	2.37452	9.62581	FGF18
chr5	171430740	171431197	2.08945	5.21727	3.62283	6.71417	FBXW11
chr5	172438601	172438889	21.8258	87.19	1.16378	10.0403	ATP6V0E1
chr5	172962270	172963325	8.3206	12.3127	37.8774	51.9642	LOC285593
chr5	172992604	172992975	6.58286	8.55596	4.58089	9.53995	LOC285593
chr5	173089396	173090212	5.81821	24.8146	6.03333	17.6558	BOD1
chr5	174136315	174136661	5.48186	65.4122	3.81619	11.9651	MSX2
chr5	175760586	175761037	2.47359	6.85389	5.58244	12.6894	C5orf25
chr5	177507493	177508282	5.1599	14.9685	19.2903	30.4549	N4BP3
chr6	1838694	1839442	22.482	34.6351	16.1931	29.813	GMDS
chr6	3669804	3670527	3.76171	39.2747	16.9662	31.2001	C6orf145
chr6	3710507	3711080	9.22046	29.2763	2.86246	6.7457	C6orf145
chr6	4937929	4938535	2.00207	7.63556	7.36737	13.6923	CDYL
chr6	6906932	6907434	1.43774	9.08974	5.43711	11.4378	RREB1
chr6	7236657	7237217	6.97768	14.9819	7.34474	15.5357	RREB1
chr6	8083258	8084133	1.78677	6.40741	17.8985	25.7813	EEF1E1
chr6	8259478	8259841	4.38096	27.1002	1.88724	6.41088	SLC35B3
chr6	9463177	9463970	2.54228	15.6038	3.53754	9.49061	HULC
chr6	9468132	9468530	1.97171	7.74746	4.2644	8.66052	HULC
chr6	10316365	10317190	4.79084	10.3064	8.61798	13.6003	TFAP2A
chr6	11735441	11735923	6.92493	13.8482	4.64577	15.0133	C6orf105
chr6	12372397	12373136	3.62503	7.15067	6.11625	11.2423	EDN1
chr6	20740505	20741362	2.50014	5.71235	6.21374	10.7138	CDKAL1
chr6	21392373	21392837	3.07412	16.8713	4.09476	11.9177	CDKAL1
chr6	21559880	21560514	2.89382	9.22301	8.78122	15.0457	SOX4
chr6	21883669	21884924	1.74155	3.59914	17.093	23.0123	FLJ22536
chr6	22821908	22822310	1.68224	12.7736	1.74262	7.37769	HDGFL1
chr6	22924132	22924497	2.97773	7.54108	3.37848	7.47593	HDGFL1
chr6	23566342	23566894	2.11725	27.8433	1.47237	16.1496	NRSN1
chr6	23692327	23693035	16.8938	25.7883	9.82705	23.7739	NRSN1
chr6	25284254	25284797	4.38746	23.2821	3.11106	14.0954	LRRC16A
chr6	25447460	25447772	2.68726	23.2972	0.27138	6.88314	LRRC16A
chr6	26296125	26296552	4.25615	33.074	7.72066	17.0501	HIST1H4H
chr6	27804769	27805444	2.36897	4.86019	10.1442	18.514	HIST1H2AK
chr6	28425969	28427005	3.11594	17.381	4.08335	25.1039	ZSCAN23
chr6	34327194	34327640	2.19091	7.29994	4.69857	14.1821	NUDT3
chr6	34563362	34563882	1.32564	21.2351	2.00284	12.4963	C6orf106
chr6	34570675	34571083	2.55238	26.2954	1.57985	10.6705	C6orf106
chr6	35694443	35694926	1.56518	12.7704	1.31055	8.77352	LOC285847
chr6	36423233	36423939	3.15051	17.0806	6.13025	12.3542	KCTD20
chr6	38046969	38047799	3.42221	19.9713	9.16082	21.6673	ZFAND3
chr6	38770886	38771367	4.53682	26.1333	7.49014	14.8171	DNAH8
chr6	40700886	40701587	1.54508	4.54821	9.80617	16.4285	LRFN2
chr6	42106299	42107259	3.49262	13.3951	10.6261	17.1837	C6orf132
chr6	42417064	42417726	7.58469	10.678	14.9182	23.0839	TRERF1
chr6	46029923	46030333	3.45295	15.024	3.11363	9.82429	CLIC5
chr6	46789246	46789859	3.88699	15.6135	10.574	20.1338	MEP1A
chr6	46950256	46950686	2.24727	6.23007	4.36608	11.1466	GPR110
chr6	46983692	46984309	4.002	9.71044	5.69625	11.4864	GPR110
chr6	47501642	47502153	1.97182	5.12972	4.81658	12.3461	CD2AP
chr6	48509232	48509903	2.98046	8.22002	14.9833	25.4405	C6orf138
chr6	49874185	49875037	7.58707	23.6413	12.4461	23.1738	DEFB133
chr6	50575834	50576561	4.27896	17.371	10.1607	21.2147	TFAP2D
chr6	51217139	51217871	4.62975	27.6579	3.65856	8.50781	PKHD1
chr6	51602329	51602833	3.52959	17.3337	3.77702	13.301	PKHD1
chr6	51708443	51708938	2.32385	21.4194	2.39991	11.6416	PKHD1
chr6	51734964	51735543	1.43742	7.41798	2.36643	11.3648	PKHD1
chr6	52741072	52741642	1.03708	7.25555	13.9696	20.6763	GSTA3
chr6	53298358	53298795	2.50014	17.2461	3.09738	9.93498	GCLC
chr6	53329205	53331080	5.41469	28.0972	8.747	15.6247	GCLC
chr6	53333732	53334577	3.65893	19.0088	13.0342	26.0415	GCLC
chr6	53569466	53569934	2.45369	28.994	8.38552	14.6145	KLHL31
chr6	55075732	55076219	2.37457	10.3756	3.96927	9.87385	HCRTR2
chr6	55622997	55623657	3.36963	9.09443	5.37093	10.0502	BMP5
chr6	55683343	55683890	2.26372	10.0006	5.92188	12.6606	BMP5
chr6	55889832	55890665	3.10497	10.5637	7.60592	13.8003	COL21A1
chr6	65170851	65171298	4.40476	11.4984	2.42165	7.83036	EYS
chr6	65201740	65201955	1.16783	13.1084	1.09632	7.1174	EYS
chr6	66931684	66932073	6.88876	21.2892	2.11801	8.65808	MCART3P
chr6	67557953	67558553	1.46348	9.66466	1.26452	6.21503	MCART3P
chr6	68001988	68002471	2.56029	9.29862	4.42345	8.58203	BAI3
chr6	68021428	68021993	2.05619	8.04515	4.48292	10.9382	BAI3
chr6	68386867	68387167	2.96099	8.74284	2.72622	8.79934	BAI3
chr6	68487728	68488320	1.21131	4.6068	7.02083	11.9092	BAI3
chr6	68807920	68808324	1.24882	10.7109	1.31148	7.29452	BAI3
chr6	74594047	74594790	2.50687	5.37611	14.352	21.6559	CD109
chr6	75771614	75772803	1.86712	8.43813	3.59335	10.2797	COL12A1
chr6	75913102	75913402	2.82481	11.2348	2.2094	7.97032	COL12A1
chr6	78002297	78003189	3.48739	5.56679	9.59758	17.8544	HTR1B
chr6	79168651	79169511	4.69575	7.83085	20.512	29.6558	IRAK1BP1
chr6	79193818	79194727	2.61675	8.49817	7.35316	12.6992	IRAK1BP1
chr6	79386281	79386853	17.9259	42.451	2.63327	8.16699	IRAK1BP1
chr6	82428251	82428959	1.94676	4.80334	9.75029	15.9926	FAM46A
chr6	83277247	83277624	5.50631	14.1651	3.86478	9.99884	TPBG
chr6	83279253	83280403	9.30087	27.7779	20.9826	36.0096	TPBG
chr6	88433035	88433471	2.10976	6.16257	4.07407	12.2649	AKIRIN2
chr6	89858195	89858664	2.582	17.91	0.458562	6.77541	PM20D2
chr6	91459781	91460439	3.62812	8.79247	9.6344	17.8591	MAP3K7
chr6	93515965	93516297	3.54635	57.28	2.09761	10.7896	EPHA7
chr6	97855406	97856022	2.66511	4.32363	5.9771	12.1184	C6orf167
chr6	98139726	98139969	0.987881	7.68194	2.54532	8.89264	C6orf167
chr6	101126541	101127066	1.78678	5.71691	6.31702	12.7566	ASCC3
chr6	101369321	101369882	3.22017	12.9456	11.7358	21.1058	ASCC3
chr6	101530889	101531936	1.99881	7.29271	5.51185	8.93678	ASCC3
chr6	102870540	102870763	1.22671	8.76343	0.842001	6.64183	GRIK2
chr6	103242614	103243576	2.95972	7.95154	14.6421	22.0698	GRIK2
chr6	103366021	103366369	7.85643	28.4814	1.90112	6.37834	GRIK2
chr6	103805957	103806404	3.1105	9.48548	2.59687	6.9813	GRIK2
chr6	103837059	103837386	2.28846	8.3591	3.557	10.7996	GRIK2
chr6	105086608	105087143	1.26246	10.5807	4.02394	11.4565	HACE1
chr6	105569872	105570669	2.22331	6.50117	4.67481	10.0974	BVES
chr6	105839602	105840143	1.79287	9.36087	4.46481	9.44381	PREP
chr6	106503283	106503676	2.1807	10.479	3.9428	8.77098	PRDM1
chr6	106878976	106879732	6.05595	30.6454	2.25413	17.1154	AIM1
chr6	106882524	106882880	2.04223	9.78448	1.65517	8.01857	AIM1
chr6	108971620	108971916	1.6398	8.45185	1.3807	6.46967	FOXO3
chr6	110117849	110118297	3.49293	11.7572	6.0058	13.5756	FIG4
chr6	110986600	110987171	1.25528	10.2066	5.26559	20.5725	CDC2L6
chr6	110993684	110994131	5.33592	22.6354	5.57284	13.6782	CDC2L6
chr6	112793368	112793975	2.46477	14.0024	4.97762	11.6016	RFPL4B
chr6	115670355	115670892	1.07392	4.74653	2.69608	6.49618	FRK
chr6	119797137	119797628	4.49991	11.5327	3.46073	10.6355	MAN1A1
chr6	120175653	120176370	2.22454	23.078	5.8221	18.0441	MAN1A1
chr6	120974173	120974507	0.894828	7.41057	1.42878	5.07328	C6orf170
chr6	121159561	121159973	2.5973	15.5018	1.92648	14.6473	C6orf170
chr6	122138314	122138749	2.9034	8.62946	2.48661	8.53807	GJA1
chr6	122159974	122160393	3.36256	12.4519	4.75985	11.7301	GJA1
chr6	122944562	122944887	4.21539	14.3089	1.47213	7.21077	PKIB
chr6	123092376	123092757	2.48695	11.035	4.29342	12.7879	FABP7
chr6	125475726	125476470	2.32259	6.23286	7.55854	13.3951	TPD52L1
chr6	125868346	125868770	1.51382	10.7435	6.12861	25.3653	HEY2
chr6	125933475	125934061	3.74834	15.0918	13.5571	24.0993	HEY2
chr6	126038707	126039734	6.22957	12.9885	6.51012	11.6724	HEY2
chr6	126921460	126921910	0.733675	5.69275	1.39543	6.11652	C6orf173
chr6	127783973	127784735	9.22204	16.8004	14.7981	25.844	C6orf174
chr6	131547022	131547482	2.5811	12.2492	2.08742	8.20818	AKAP7
chr6	131585539	131585909	1.68301	6.71066	3.37063	8.4532	AKAP7
chr6	131972604	131973361	4.82195	9.68572	16.2825	25.8836	ENPP3
chr6	132039077	132039352	1.70853	16.7092	0.990007	5.94848	ENPP3
chr6	132064996	132065342	0.633863	7.54165	1.2403	6.34447	ENPP3
chr6	134341051	134341693	7.77213	29.9652	3.80755	14.1815	SLC2A12
chr6	134487852	134488480	1.75108	6.10889	7.76919	13.6604	SGK1
chr6	137443589	137444196	2.16039	9.17945	1.9079	5.676	IL22RA2
chr6	137478654	137479103	2.30341	6.62517	7.64157	12.226	IL22RA2
chr6	138814044	138814450	1.58572	29.0057	1.32505	9.40133	NHSL1
chr6	138903523	138904264	1.92828	7.77237	16.3457	22.7279	NHSL1
chr6	139173559	139174020	2.2454	16.8866	0.610485	5.7502	ECT2L
chr6	139724626	139724973	1.54751	22.709	2.60771	9.33667	CITED2
chr6	139806812	139807416	24.468	48.6172	3.26163	17.6383	CITED2
chr6	140613277	140613959	2.8836	6.30002	12.9246	23.5798	CITED2
chr6	141724856	141725304	2.57747	14.8705	3.47209	9.7161	NMBR
chr6	141802689	141803119	2.00209	11.481	6.10859	12.6655	NMBR
chr6	142597408	142597744	0.113123	4.60685	2.42092	7.26398	GPR126
chr6	142629005	142629472	3.38394	10.3021	7.33	15.6508	GPR126
chr6	142697200	142697616	3.63341	23.4314	1.95121	9.88838	GPR126
chr6	143960085	143961020	1.18693	10.0596	2.61976	11.9753	PHACTR2
chr6	144732472	144733348	1.52832	6.07248	2.84952	9.26477	UTRN
chr6	145588157	145588748	1.10995	3.91476	5.66254	10.3408	EPM2A
chr6	147500652	147501299	4.55161	13.7911	2.86666	10.2496	STXBP5
chr6	148579000	148579359	10.6407	33.4442	3.13249	11.6017	SASH1
chr6	148579994	148580459	4.02065	24.3368	7.2864	17.8229	SASH1
chr6	148664402	148664976	3.67585	6.86495	7.19042	13.5309	SASH1
chr6	149424010	149424222	1.57958	13.4935	0.523217	6.18266	UST
chr6	150017873	150018323	3.52411	8.97465	1.83432	5.20054	LATS1
chr6	150515773	150516179	1.5184	9.6229	3.61119	12.1185	PPP1R14C
chr6	153264413	153264947	3.38123	15.7848	4.98783	13.1101	FBXO5
chr6	160726978	160727580	3.04889	5.82615	12.2814	21.7091	SLC22A3
chr6	161752361	161753001	6.28394	17.629	12.9383	22.0615	PARK2
chr6	164918791	164919232	6.62319	11.1367	3.07083	8.74495	C6orf118
chr6	165295168	165295945	3.19973	11.2266	10.1627	17.1131	C6orf118
chr6	165881865	165882404	7.35166	27.9594	4.82458	23.115	PDE10A
chr6	165980666	165981091	1.69646	10.0536	0.349876	6.07803	PDE10A
chr6	166060435	166060960	3.43038	17.9279	2.49501	7.82397	PDE10A
chr7	2451648	2452030	4.17033	11.9504	5.86906	11.4829	CHST12
chr7	2874546	2875108	3.15133	6.54184	8.60519	14.1091	GNA12
chr7	2900175	2900806	5.28226	44.0971	21.6824	30.9438	GNA12
chr7	4408092	4408449	6.76776	10.2825	4.88637	17.33	SDK1
chr7	6277876	6278481	16.0473	28.5929	14.1263	22.8789	CYTH3
chr7	7137883	7138573	4.04381	13.5811	15.4566	36.19	C1GALT1
chr7	7361068	7361724	14.144	48.3316	10.0817	21.4975	COL28A1
chr7	7462185	7462863	9.09557	19.3253	19.9117	32.8028	COL28A1
chr7	7811938	7812205	3.43528	9.99353	4.31456	9.28275	RPA3
chr7	8545851	8546664	4.01898	10.3065	22.5876	29.8024	NXPH1
chr7	8592148	8592827	5.82058	18.3511	21.3669	28.715	NXPH1
chr7	8804288	8804775	9.1904	25.1416	13.2905	24.2585	NXPH1
chr7	9025862	9026311	2.71725	16.5076	3.74324	10.8265	NXPH1
chr7	9513326	9513690	5.38494	16.7632	5.0311	9.53374	PER4
chr7	9638018	9638606	4.53233	21.6107	3.43529	20.7279	PER4
chr7	9868034	9868531	3.71055	12.4694	11.3553	20.768	PER4
chr7	10305354	10306204	20.0323	32.8026	27.7854	35.868	PER4
chr7	10677815	10678271	6.95062	31.7145	7.60224	19.1616	NDUFA4
chr7	11227249	11227589	4.94701	11.2212	7.01437	13.9417	PHF14
chr7	11489810	11490457	7.04549	57.1606	15.1482	33.4602	THSD7A
chr7	11535909	11536618	3.75752	5.90953	10.644	16.0778	THSD7A
chr7	11800054	11800435	4.02125	23.743	8.24733	15.2409	THSD7A
chr7	11986282	11986602	3.5378	34.5187	2.90169	16.3353	THSD7A
chr7	12623442	12624065	7.94107	13.2044	22.4118	35.2722	SCIN
chr7	13357816	13358371	3.69921	8.32845	6.75297	18.654	ETV1
chr7	13437810	13438436	6.24223	9.06157	7.92548	19.7758	ETV1
chr7	13442300	13442799	4.16033	10.6866	7.07011	18.3534	ETV1
chr7	13781596	13782397	5.57645	26.2752	21.7836	29.6675	ETV1
chr7	13938739	13939272	5.13367	17.6684	3.55002	8.12306	ETV1
chr7	14388396	14388694	4.08666	30.3695	4.06259	9.08026	DGKB
chr7	15144273	15144711	2.32182	36.0453	7.6496	18.8847	TMEM195
chr7	16137228	16138653	17.6211	41.2313	25.5863	40.9455	ISPD
chr7	16920161	16920450	6.21265	25.6027	3.40954	17.0117	AGR3
chr7	16965990	16966947	10.0913	18.8995	13.3821	20.9826	AGR3
chr7	16975967	16976267	3.23219	9.4981	4.56013	10.909	AGR3
chr7	17300188	17300630	5.04948	46.2569	4.78738	18.0318	AHR
chr7	17884238	17885110	6.22132	31.5502	15.7434	35.5644	SNX13
chr7	18896915	18897238	6.70152	31.3604	1.14719	9.04249	HDAC9
chr7	19351110	19352114	4.59661	9.07794	13.4164	22.6274	FERD3L
chr7	19409421	19409871	7.85897	26.6825	4.77773	9.77886	FERD3L
chr7	20144240	20144948	4.51348	23.7447	5.66185	10.4286	MACC1
chr7	20147920	20148208	2.08706	42.966	1.62146	9.7039	MACC1
chr7	21678862	21679526	4.34709	14.9409	13.721	25.2161	DNAH11
chr7	22712796	22713515	17.973	20.7952	10.6763	18.9614	IL6
chr7	23251242	23252122	12.9139	45.7646	23.3909	38.3006	NUPL2
chr7	23374058	23374872	19.6935	17.4752	21.1419	31.9682	IGF2BP3
chr7	23782183	23782827	11.8306	46.3314	7.15084	23.8403	STK31
chr7	24079204	24079979	5.53308	9.08063	13.7128	24.0606	STK31
chr7	24114499	24114998	4.35771	11.4908	5.01576	10.3392	NPY
chr7	25817438	25817925	2.32811	5.68621	9.37745	15.7286	MIR148A
chr7	26152462	26152871	6.87886	19.7088	2.5927	12.184	NFE2L3
chr7	26692286	26692839	3.09511	9.95341	8.44567	14.5534	C7orf71
chr7	27062774	27063540	2.22132	6.93031	17.3958	26.1068	HOXA1
chr7	27160375	27161243	9.75695	19.3479	16.5084	29.7613	HOXA3
chr7	27976138	27976748	7.98982	34.5452	2.09921	15.1318	JAZF1
chr7	28703077	28703607	4.23787	19.2205	8.48041	25.3647	CREB5
chr7	28841966	28842522	2.79173	10.6756	5.40566	14.268	CREB5
chr7	29084882	29085793	3.22093	7.59043	16.9536	26.0382	CPVL
chr7	29110982	29111311	5.43834	30.6585	3.8375	18.1222	CPVL
chr7	29270223	29270936	5.77172	22.1546	6.23735	18.3502	CHN2
chr7	29275489	29276042	4.91582	11.9948	22.1996	34.8304	CHN2
chr7	29388682	29389381	3.19846	23.1864	2.99483	16.9874	CHN2
chr7	29417053	29417739	6.43407	25.986	10.3158	19.8312	CHN2
chr7	29481931	29482282	1.8907	11.1389	4.29046	9.7105	CHN2
chr7	29495567	29496175	5.71701	45.8669	15.427	25.7792	CHN2
chr7	29523630	29524693	5.48648	27.0154	19.6156	30.8172	CHN2
chr7	30817570	30818373	11.3685	24.335	33.303	51.0241	FAM188B
chr7	31311199	31311962	5.85642	15.5849	11.0743	18.8913	NEUROD6
chr7	32078545	32079295	4.02925	10.8146	16.8024	30.7823	PDE1C
chr7	33865132	33865560	1.816	9.05432	13.0192	21.6815	BMPER
chr7	33872460	33872830	5.06704	18.6037	6.66531	18.9828	BMPER
chr7	34076401	34077264	15.4101	35.0005	10.1971	17.9338	BMPER
chr7	34160717	34160984	4.28422	30.0272	1.11499	10.907	BMPER
chr7	34275351	34276506	7.69216	40.9053	27.201	59.3478	BMPER
chr7	35064632	35065711	6.92064	17.9563	34.328	50.1227	DPY19L1
chr7	37226342	37226764	2.64358	9.96159	5.65153	16.6057	ELMO1
chr7	37710930	37711360	5.09233	24.0472	2.80028	7.88178	GPR141
chr7	38294283	38294909	7.13603	23.7562	11.4077	23.5353	TARP
chr7	38304087	38304844	5.86986	14.7363	27.866	36.2415	TARP
chr7	38310482	38311033	9.36343	32.5772	19.2017	36.7032	TARP
chr7	38312714	38313639	5.16903	11.2533	19.0613	25.3796	TARP
chr7	38345427	38345736	4.03995	14.3665	7.09326	13.5216	TARP
chr7	38722018	38722435	5.80829	16.7878	3.85227	9.28475	FAM183B
chr7	38743552	38744462	10.3646	47.6917	9.16353	14.8388	FAM183B
chr7	40279159	40280181	7.39219	41.551	6.26292	24.1406	C7orf10
chr7	40322367	40323032	3.81691	10.5595	12.9275	24.695	C7orf10
chr7	40586934	40587428	3.33791	9.3696	5.35158	13.9595	C7orf10
chr7	40683404	40683711	2.99152	10.7615	2.17629	8.05827	C7orf10
chr7	42109388	42110241	5.0909	12.927	10.2586	19.9888	GLI3
chr7	42272836	42273159	4.15366	11.2044	7.07409	13.2837	GLI3
chr7	42274280	42274687	14.6616	30.0478	3.61125	10.5654	GLI3
chr7	43033524	43034362	3.2602	23.2154	12.6543	25.8357	MRPL32
chr7	43461383	43461844	3.72499	20.1402	5.62216	18.5626	HECW1
chr7	43565527	43566186	2.57812	9.74104	14.6754	21.5634	HECW1
chr7	45046751	45047235	1.69192	9.01644	7.87809	16.8346	CCM2
chr7	46926091	46926764	3.11906	9.07079	19.9904	38.5746	TNS3
chr7	47831245	47831706	4.83084	48.899	9.6	16.0119	PKD1L1
chr7	48159730	48160192	2.49066	7.98326	4.61535	17.8572	UPP1
chr7	49007521	49008313	6.75121	37.7348	10.9649	27.5593	CDC14C
chr7	49463418	49464392	5.81158	9.85044	14.0635	23.8204	VWC2
chr7	49678703	49679156	1.60539	10.5945	3.88608	11.6286	VWC2
chr7	51248329	51248701	4.12208	18.1963	2.06223	6.66174	COBL
chr7	52187135	52187476	4.1494	8.93375	3.30218	10.0167	COBL
chr7	52264979	52265324	3.236	18.1488	1.84263	5.93203	POM121L12
chr7	52617023	52617555	2.53299	15.5849	7.66512	12.9654	POM121L12
chr7	53278886	53279338	3.42258	23.7144	1.10458	15.4553	POM121L12
chr7	53820054	53820401	3.01427	9.69116	2.72901	11.5702	HPVC1
chr7	55055398	55056631	5.37237	11.4233	16.71	27.6372	EGFR
chr7	55499715	55500017	1.47539	19.5347	1.43305	11.3097	LANCL2
chr7	65372490	65373125	1.78081	7.77479	8.02415	16.8173	VKORC1L1
chr7	65473891	65474279	3.29747	35.5167	1.1035	7.10311	GUSB
chr7	66935515	66935990	3.33732	37.8202	1.38296	7.96322	STAG3L4
chr7	69203782	69204035	2.78894	9.12651	1.31333	7.8766	AUTS2
chr7	69237270	69238037	3.49876	11.6243	6.2604	10.7753	AUTS2
chr7	69277768	69278365	1.42983	15.9365	8.18925	22.3691	AUTS2
chr7	77127993	77128791	2.17055	7.35474	16.1907	25.2411	PTPN12
chr7	79064135	79064730	2.53551	7.67123	14.9358	23.4177	MAGI2
chr7	80092244	80092635	1.25043	8.8817	3.83389	12.1738	GNAT3
chr7	81120902	81121290	7.72937	30.2093	2.92028	12.2848	HGF
chr7	83651910	83652410	3.31218	6.67278	4.49425	9.81576	SEMA3A
chr7	83735474	83736126	4.60952	22.3361	10.1127	20.694	SEMA3A
chr7	83843194	83843536	1.35191	7.89548	3.46965	9.0156	SEMA3A
chr7	84158668	84159124	3.55745	7.81881	4.47567	9.47782	SEMA3A
chr7	84161618	84161842	1.35252	9.46653	1.81761	7.4933	SEMA3A
chr7	84182764	84183800	12.2664	25.4727	6.85108	24.3626	SEMA3A
chr7	84972148	84972373	1.45779	17.422	0.486413	5.97994	SEMA3D
chr7	85260195	85260662	3.47781	16.6661	11.3836	18.7356	SEMA3D
chr7	85468106	85468991	3.05045	6.62036	16.1722	25.7001	SEMA3D
chr7	86946094	86946762	4.08628	8.39131	4.8074	9.06128	TP53TG1
chr7	86973745	86974277	6.0952	24.59	2.43489	8.31664	TP53TG1
chr7	88021647	88022577	5.52361	10.7939	26.5877	44.481	STEAP4
chr7	88324966	88325615	2.60788	12.8173	3.35884	15.105	ZNF804B
chr7	89860526	89861052	5.15779	56.2413	8.17931	19.6249	STEAP2
chr7	90232612	90233128	4.57613	22.0598	10.0862	16.5494	PFTK1
chr7	91581292	91582086	2.80601	16.931	9.92685	27.6884	AKAP9
chr7	91764713	91765131	2.28689	10.6721	5.78817	13.4663	CYP51A1
chr7	92820475	92821012	5.21689	15.4977	4.07962	11.2621	HEPACAM2
chr7	93491705	93492682	13.3778	43.233	7.16024	20.2358	TFPI2
chr7	94106123	94106932	4.61669	15.3532	16.7926	30.0786	CASD1
chr7	94330711	94330980	4.96557	37.6438	2.28969	7.81109	PEG10
chr7	94966134	94966476	3.79818	12.7483	2.25159	10.698	PON1
chr7	95179060	95180149	6.36808	29.8319	6.84682	15.7954	ASB4
chr7	95238138	95238619	1.92972	11.9335	3.23843	11.0183	PDK4
chr7	95585054	95585461	1.2115	12.4745	2.9346	10.5163	DYNC1I1
chr7	96000933	96001355	1.2567	8.05996	1.62528	11.3833	SLC25A13
chr7	96429846	96430649	5.56054	12.6591	19.47	26.8555	SHFM1
chr7	96579176	96579668	3.7601	8.75292	3.96592	9.2892	DLX6AS
chr7	96699329	96700087	6.39042	9.75592	12.0035	18.0487	DLX5
chr7	97799285	97799772	2.99754	6.16388	11.438	19.5512	LMTK2
chr7	99424817	99425601	2.846	16.9643	11.5405	23.8093	CYP3A43
chr7	99547567	99547925	0.481452	7.54427	3.13091	8.34298	AZGP1
chr7	102056400	102056896	2.11933	9.72363	15.435	24.3079	PRKRIP1
chr7	102629614	102629902	1.64778	10.0481	1.89342	7.21625	FBXL13
chr7	103425208	103425805	3.08055	9.05769	13.6338	24.35	RELN
chr7	103570170	103570614	3.56611	10.0916	4.54417	12.8314	RELN
chr7	104335863	104336292	1.7471	9.46089	3.59512	9.41758	LHFPL3
chr7	104839955	104840423	1.78587	7.13928	4.4353	10.5681	SRPK2
chr7	105839575	105839940	1.07081	10.5005	2.90558	10.3817	NAMPT
chr7	105857637	105858283	6.528	37.3013	5.7214	13.9148	NAMPT
chr7	105953903	105954422	1.98125	10.7647	6.28738	12.3573	NAMPT
chr7	106058635	106059000	4.53786	28.4657	2.99591	11.3378	NAMPT
chr7	106833703	106834339	3.709	7.86574	11.9252	26.3494	HBP1
chr7	106837537	106837919	2.0986	9.48874	3.77483	11.7022	HBP1
chr7	107426434	107426748	1.36334	35.6363	1.65755	9.97405	SLC26A3
chr7	107452348	107452845	8.58966	91.4231	4.86622	20.8972	SLC26A3
chr7	110034443	110035183	5.63802	20.9053	13.2027	23.0601	IMMP2L
chr7	110036708	110037357	4.70077	9.89153	6.99419	14.8775	IMMP2L
chr7	110174408	110175398	4.59965	7.51324	17.5481	25.1914	IMMP2L
chr7	111169485	111170587	4.32179	13.3706	4.36363	12.4388	IMMP2L
chr7	111253975	111254356	2.02127	10.2844	4.44626	13.0196	IMMP2L
chr7	111800369	111801266	2.28772	16.2717	8.69636	17.5947	DOCK4
chr7	113054562	113055392	2.80373	14.5035	8.0539	19.0142	LOC401397
chr7	113475515	113475786	2.92848	34.3085	0.650115	8.37326	PPP1R3A
chr7	113656105	113656554	11.3142	54.8368	2.47399	15.913	PPP1R3A
chr7	113661057	113662008	2.03856	7.47511	8.94525	15.4705	PPP1R3A
chr7	114142386	114143256	3.22879	7.76909	7.75124	12.8282	FOXP2
chr7	114169980	114170711	2.57806	6.90361	10.6499	17.5958	FOXP2
chr7	114172939	114173717	3.66725	12.3312	13.2234	25.0427	FOXP2
chr7	115615276	115615825	2.5328	7.56394	4.16669	7.97464	TFEC
chr7	115860445	115860918	2.17612	8.22539	3.05107	7.47563	TES
chr7	115872008	115872493	2.21361	5.53428	4.40323	8.4762	TES
chr7	117227987	117229284	3.78943	14.219	14.5647	27.0033	CFTR
chr7	120187579	120188307	1.37449	19.2678	2.9572	13.3296	KCND2
chr7	120209960	120210332	5.4485	15.8759	2.49409	7.45884	KCND2
chr7	122838945	122839518	2.84397	20.6517	3.95356	14.77	SLC13A1
chr7	122843040	122843666	3.54209	13.0579	6.10729	20.2401	SLC13A1
chr7	123669455	123670042	3.60173	7.73431	13.7271	21.0761	TMEM229A
chr7	124559532	124560493	4.48215	11.3492	5.11724	17.142	POT1
chr7	124998055	124999216	5.75205	10.4884	10.5625	18.3391	POT1
chr7	127406757	127407310	3.42574	14.1115	9.98954	19.3256	SND1
chr7	127524143	127524463	2.62615	8.06916	2.25599	8.97599	SND1
chr7	128084439	128085055	2.70359	6.55059	2.97487	5.96968	C7orf68
chr7	128784143	128784574	3.65935	20.4384	2.80322	11.9148	TSPAN33
chr7	129135586	129136352	2.13909	8.10491	32.02	42.0329	FAM40B
chr7	133161921	133162645	2.19612	11.0151	3.08317	9.16794	EXOC4
chr7	134393378	134394019	2.30446	20.775	5.48691	11.9584	BPGM
chr7	135647516	135647821	2.31367	20.1707	1.51998	6.01228	LUZP6
chr7	136856765	136857365	2.18752	9.95401	3.03647	6.96387	PTN
chr7	137777128	137777821	3.33738	8.53916	8.46925	17.0781	AKR1D1
chr7	137932026	137932446	1.47506	8.38778	2.20788	7.30053	AKR1D1
chr7	139328649	139329166	1.77201	7.74188	11.2023	19.4231	HIPK2
chr7	139650743	139651392	3.98149	13.3447	5.97854	11.9245	TBXAS1
chr7	141214097	141214571	1.96096	6.09275	3.687	11.594	AGK
chr7	141701309	141701774	1.1833	7.00023	3.13709	6.69009	MGAM
chr7	141866177	141866645	3.46845	26.9032	2.44426	9.82325	LOC100124692
chr7	142255929	142256429	1.65642	6.4968	3.00538	7.42152	PRSS1
chr7	142557572	142558096	2.40687	3.69769	8.50513	18.8803	EPHB6
chr7	142592203	142592945	3.8003	14.138	9.81002	18.2278	TRPV6
chr7	142777146	142777546	2.31247	8.53339	0.819282	7.30466	OR6W1P
chr7	142823204	142823990	1.31096	4.69601	9.40749	19.4543	PIP
chr7	142941440	142941835	2.62252	17.7423	2.7924	6.95269	GSTK1
chr7	142997930	142998958	4.33184	11.3786	9.49753	14.4858	CASP2
chr7	144269560	144270015	2.12425	5.06994	8.21649	15.34	TPK1
chr7	145913389	145913735	14.3958	58.8097	2.72033	8.99525	CNTNAP2
chr7	146116695	146117286	4.38641	11.685	6.72852	17.1636	CNTNAP2
chr7	146862167	146863015	3.33807	4.12278	15.0171	21.391	CNTNAP2
chr7	147997493	147997988	1.22361	14.6068	2.63272	12.7516	CNTNAP2
chr7	148082141	148083097	2.33348	7.12761	13.6438	23.6175	CNTNAP2
chr7	148087480	148088285	4.90748	15.7584	9.9763	16.3045	CNTNAP2
chr7	158026989	158027514	6.78554	5.03692	10.9465	17.8294	PTPRN2
chr8	8264173	8264827	3.05459	26.3359	3.2389	16.4246	PRAGMIN
chr8	8264925	8265317	2.01746	7.86874	3.25204	8.81574	PRAGMIN
chr8	9312729	9313239	1.52074	7.40045	5.02169	14.0968	TNKS
chr8	11431100	11431446	6.83418	24.3311	3.68921	11.4908	BLK
chr8	14220739	14221248	3.12452	18.5847	8.1462	16.0264	SGCZ
chr8	14252258	14252846	2.19098	4.75554	4.94829	13.1898	SGCZ
chr8	15351398	15352654	1.17441	6.78712	3.49799	6.72196	TUSC3
chr8	15525177	15526143	3.45034	11.124	12.7802	24.3136	TUSC3
chr8	16774541	16775168	2.6889	5.69251	8.84117	17.5949	FGF20
chr8	18523768	18524308	1.33199	9.59208	3.6469	11.5499	PSD3
chr8	18867707	18868109	6.70861	25.7721	4.06177	9.74165	PSD3
chr8	19485229	19485754	1.51823	9.83839	4.61022	14.0987	CSGALNACT1
chr8	21123697	21124226	6.60609	11.2896	16.5459	27.6428	GFRA2
chr8	21246526	21247220	3.62707	10.1667	5.08134	11.6991	GFRA2
chr8	23651517	23651867	4.25217	23.6743	5.22161	18.8818	STC1
chr8	25265670	25266050	26.1323	75.2759	2.03033	9.06135	DOCK5
chr8	26807887	26808160	4.94362	17.2762	2.76718	8.8058	ADRA1A
chr8	27257466	27257923	3.37694	22.2872	2.49163	9.14812	PTK2B
chr8	27453251	27453789	2.39964	9.78401	4.86471	16.6567	CLU
chr8	27769557	27770028	1.18663	4.71819	7.06941	13.1495	SCARA5
chr8	28004685	28005310	2.05352	14.1546	13.7544	19.8091	ELP3
chr8	28570421	28570902	2.98865	11.0601	6.7567	14.9926	EXTL3
chr8	28657316	28657772	2.14347	5.69103	7.68616	15.0581	INTS9
chr8	29184334	29185606	11.9617	19.0658	16.5315	25.2637	DUSP4
chr8	29627128	29627744	13.6736	23.0604	10.5024	26.3642	C8orf75
chr8	30533277	30533638	0.743555	12.8768	1.6471	10.5675	GSR
chr8	30534142	30534465	1.2109	8.14242	2.26843	6.60178	GSR
chr8	31690886	31691604	5.74092	15.0743	11.4231	19.9646	NRG1
chr8	31777413	31778074	4.28123	8.49989	10.7965	17.3999	NRG1
chr8	32317169	32317650	3.36961	23.1607	11.7437	30.0908	NRG1
chr8	32880031	32880437	4.22414	21.2269	5.89671	11.6798	NRG1
chr8	35574307	35574948	6.62747	11.656	8.69887	14.3746	UNC5D
chr8	35719102	35719730	12.9109	21.2052	17.6763	29.8889	UNC5D
chr8	37330039	37330403	7.90972	18.474	5.06293	10.7638	ZNF703
chr8	37455764	37456980	8.48912	25.2274	39.0959	54.656	ZNF703
chr8	37714148	37714644	5.06303	9.62155	15.5736	27.0027	RAB11FIP1
chr8	37721380	37723038	6.88456	40.6253	34.4701	49.7463	RAB11FIP1
chr8	37761596	37761866	17.7886	52.6384	8.54145	14.586	RAB11FIP1
chr8	38216907	38217459	3.95382	8.9337	7.97425	15.6937	WHSC1L1
chr8	39704712	39705497	1.86136	4.36463	6.48082	12.5501	ADAM2
chr8	40203495	40204152	2.61954	10.2173	12.0891	22.128	ZMAT4
chr8	40342609	40343171	4.16653	14.4918	14.63	25.3886	ZMAT4
chr8	40913102	40913369	5.0503	21.9541	2.9113	13.2891	ZMAT4
chr8	41487946	41488747	4.42233	14.6135	20.2396	28.5057	AGPAT6
chr8	41867628	41868608	15.0523	58.9616	8.84723	30.8255	MYST3
chr8	48265936	48266808	4.39512	14.5918	2.8713	7.01534	KIAA0146
chr8	49541054	49541823	2.41838	5.83758	5.56697	10.7141	EFCAB1
chr8	49837718	49838563	1.98995	6.56596	14.5538	28.5331	SNAI2
chr8	50889801	50890486	2.20127	7.27039	8.73265	18.6027	SNTG1
chr8	50997698	50998578	3.15022	22.9366	18.8538	35.1017	SNTG1
chr8	52683556	52684073	3.28192	9.40325	5.41445	11.6148	PXDNL
chr8	52763559	52764370	7.97359	16.4603	38.7007	52.734	PCMTD1
chr8	53204969	53205237	1.12658	10.1225	1.91262	8.04532	ST18
chr8	54328384	54328832	1.88944	7.15324	2.70868	9.38199	OPRK1
chr8	55470886	55471959	10.1824	19.9325	8.91707	18.1891	RP1
chr8	55909919	55910565	3.30831	9.01817	11.2664	18.3403	XKR4
chr8	56686894	56687430	1.59248	22.4034	9.1251	16.9264	TGS1
chr8	59525543	59526125	1.24002	4.06574	3.8008	9.25526	NSMAF
chr8	59757561	59758073	2.38651	5.68897	7.66351	14.1341	TOX
chr8	62695221	62695689	7.34654	20.5903	6.23436	13.4971	ASPH
chr8	63435633	63436149	7.20723	24.0396	6.21843	14.0982	NKAIN3
chr8	63570387	63571028	4.69282	43.0272	4.2326	19.3557	NKAIN3
chr8	64955316	64955797	1.92203	9.16603	3.85657	8.45633	MIR124-2
chr8	65418142	65419435	7.00951	13.4623	8.86365	25.3848	LOC401463
chr8	66217387	66217942	9.08444	31.3497	14.7999	47.5321	ARMC1
chr8	66397366	66398183	4.11349	13.6187	6.62221	15.3485	ARMC1
chr8	67601855	67602327	1.77147	10.6813	11.0939	16.9293	C8orf44
chr8	67626033	67627114	9.1489	31.8763	12.9911	36.8319	SGK3
chr8	67653891	67654571	3.5591	8.91398	9.81658	18.6677	SGK3
chr8	68243698	68244505	3.37177	9.98169	7.97065	18.4886	ARFGEF1
chr8	68553259	68553918	4.21434	10.0179	5.4663	9.70613	CPA6
chr8	68722563	68723318	10.7474	37.1018	7.30389	30.0221	CPA6
chr8	69666475	69666863	20.0921	36.966	3.78856	7.2703	C8orf34
chr8	69765239	69767060	14.1515	32.4323	9.16226	14.3271	C8orf34
chr8	69787366	69788072	5.25753	35.0433	10.1637	29.0314	C8orf34
chr8	70597121	70597503	2.31703	7.87089	2.14359	6.28848	SLCO5A1
chr8	70714933	70715444	3.10534	15.8297	2.94952	7.60545	SLCO5A1
chr8	71405204	71405796	6.04971	24.9666	13.0377	20.9152	TRAM1
chr8	73314535	73315321	5.49299	11.0673	6.34105	11.1558	KCNB2
chr8	74120177	74120774	6.03752	16.4286	15.0801	23.2872	RPL7
chr8	75488284	75489104	11.5812	56.1962	8.8176	23.7348	GDAP1
chr8	77847914	77848477	2.38966	10.5861	7.80003	15.788	PXMP3
chr8	78308409	78309056	6.3619	27.4916	5.0389	9.29046	PXMP3
chr8	78351326	78352217	3.53085	13.863	3.46381	11.6019	PXMP3
chr8	78430454	78430873	1.92983	8.0374	8.26017	15.1768	PXMP3
chr8	78725514	78726737	4.4597	9.47272	8.00741	15.4799	PKIA
chr8	79532136	79532798	6.69395	7.90738	5.65719	10.6398	PKIA
chr8	80824935	80825407	7.05328	27.2632	1.25349	6.5215	MRPS28
chr8	80982030	80982360	1.99042	8.64567	4.1381	9.51211	TPD52
chr8	80990199	80991147	6.6875	52.776	7.27493	24.5076	TPD52
chr8	81293269	81293884	4.45162	17.0566	12.4744	21.915	ZBTB10
chr8	81404482	81404869	1.02678	4.79976	4.23513	8.65147	ZBTB10
chr8	81464352	81464982	3.3788	19.402	3.51255	10.2984	ZBTB10
chr8	81665289	81665815	6.15901	9.49316	7.69863	12.9704	ZNF704
chr8	82035392	82036038	12.9384	53.3724	2.66316	12.513	PAG1
chr8	82210261	82210861	7.13485	13.4268	4.98703	11.9181	FABP5
chr8	82628537	82629041	1.43549	11.0551	7.45609	14.4584	ZFAND1
chr8	83637126	83637597	7.1656	30.8168	8.66115	17.7826	SNX16
chr8	84475230	84475781	2.39569	16.0785	2.66006	10.2244	RALYL
chr8	84716207	84716889	5.33603	17.8701	12.865	24.7725	RALYL
chr8	85627999	85628606	6.22159	16.7562	4.89716	10.2354	RALYL
chr8	85676121	85676478	1.72662	8.1947	2.77754	6.14534	RALYL
chr8	85742633	85743017	12.6685	82.8916	1.6725	10.5666	RALYL
chr8	85760801	85761234	6.51312	6.24945	6.16974	11.457	RALYL
chr8	85941487	85942197	3.18749	5.43059	12.9516	23.4924	LRRCC1
chr8	86145279	86146093	2.32323	5.85818	17.2892	24.9355	CA13
chr8	86464940	86465515	4.56397	17.4731	5.65528	12.9512	CA2
chr8	86853000	86854237	7.87912	31.6871	11.8896	24.4849	REXO1L2P
chr8	87120823	87121276	5.96222	20.9727	8.90586	14.404	ATP6V0D2
chr8	87302338	87302687	1.96911	22.6003	1.88084	8.28289	WWP1
chr8	87313138	87313599	2.31732	12.3887	11.9037	18.6642	WWP1
chr8	87931472	87932221	3.85443	14.6747	5.349	12.6388	CNBD1
chr8	88425547	88425989	3.37087	7.34353	8.83361	15.9632	CNBD1
chr8	89122829	89123674	3.34899	10.6708	17.4898	29.5707	MMP16
chr8	90204811	90205247	2.52735	12.4117	6.52444	12.1425	RIPK2
chr8	92119994	92120496	1.80096	9.04115	2.24475	6.27336	LRRC69
chr8	92457013	92457573	5.23259	20.302	10.1359	16.2265	SLC26A7
chr8	92546437	92547154	2.35803	8.26872	12.4747	23.7251	SLC26A7
chr8	93054887	93055195	3.34933	12.0811	7.14791	17.0913	RUNX1T1
chr8	93139966	93140528	4.78104	7.98477	15.2323	23.2694	RUNX1T1
chr8	93498450	93498913	3.62006	19.8383	6.26934	15.3037	RUNX1T1
chr8	94011045	94011612	6.45493	20.8524	8.50656	25.7947	C8orf83
chr8	94063333	94063688	12.3096	56.6186	3.4365	13.2623	C8orf83
chr8	95635901	95636493	5.53833	13.6647	18.846	27.7436	ESRP1
chr8	96112977	96113711	8.78672	47.0137	28.1221	42.2533	PLEKHF2
chr8	96124758	96125364	7.69584	24.0448	7.20871	14.5503	PLEKHF2
chr8	96162939	96163277	4.90508	18.7168	5.98166	15.3534	PLEKHF2
chr8	96529887	96530372	1.81114	9.59414	3.18481	14.614	C8orf37
chr8	97377530	97378247	2.14298	12.5521	4.64416	15.8803	PTDSS1
chr8	97976305	97976735	10.4919	22.1456	4.62318	16.006	PGCP
chr8	98278440	98279083	2.83599	16.5957	11.9957	20.8034	TSPYL5
chr8	99080475	99081313	4.95607	6.95077	16.484	24.1396	C8orf47
chr8	99218923	99219570	1.60892	8.05883	6.00814	14.8323	NIPAL2
chr8	99794024	99794719	3.21136	14.3385	11.5884	26.28	STK3
chr8	100717784	100719277	2.70485	8.43093	14.0663	21.425	VPS13B
chr8	102485706	102486894	3.48123	11.3254	15.8292	22.9127	GRHL2
chr8	103174930	103175607	2.88749	12.0899	12.2453	21.2368	NCALD
chr8	103628514	103629520	4.01071	8.58958	7.98766	12.3438	KLF10
chr8	104320665	104321351	1.03312	5.99456	3.74065	16.3207	FZD6
chr8	106102399	106102797	3.72994	9.76875	4.51987	10.1274	ZFPM2
chr8	108350868	108351158	5.30246	14.763	3.43943	7.60472	ANGPT1
chr8	108429912	108430462	6.58402	40.6296	7.42051	19.9602	ANGPT1
chr8	108679973	108680297	7.82292	14.3964	6.3181	11.7359	ANGPT1
chr8	108898542	108898976	4.43362	40.7435	8.27655	21.3708	RSPO2
chr8	109055269	109055593	3.81566	10.1936	4.04261	8.72897	RSPO2
chr8	109279699	109280759	13.0084	27.6234	27.1263	35.8458	EIF3E
chr8	109596486	109597065	2.89376	8.64648	6.49228	11.5976	TTC35
chr8	109995784	109996311	2.51107	17.7032	4.93059	13.9497	TRHR
chr8	110593269	110593592	4.48994	42.7762	1.8653	7.06096	GOLSYN
chr8	110757334	110757924	3.51071	6.69894	5.6027	10.867	GOLSYN
chr8	111669143	111669812	8.45196	25.0293	15.5315	23.7186	KCNV1
chr8	112126308	112126886	13.0703	53.9167	13.51	26.3363	CSMD3
chr8	112152811	112153097	4.03599	12.9197	3.38842	8.57007	CSMD3
chr8	112181013	112181568	3.58266	19.5372	4.52877	14.2577	CSMD3
chr8	113471912	113472714	8.35164	26.63	6.68867	17.6709	CSMD3
chr8	113674039	113674401	2.58453	15.5166	2.29658	9.92043	CSMD3
chr8	114319251	114320235	3.75995	8.93069	14.9312	23.51	CSMD3
chr8	115549791	115550287	3.4073	18.7773	4.78111	9.61432	TRPS1
chr8	115933846	115934845	7.46605	11.5347	12.8396	23.6394	TRPS1
chr8	116787586	116788174	2.53707	27.9217	1.88868	13.4199	TRPS1
chr8	116789239	116789789	2.75348	12.5947	6.95264	14.1728	TRPS1
chr8	116792959	116793461	6.27685	22.2378	9.6711	16.1677	TRPS1
chr8	116877450	116878375	3.1545	21.9666	8.03241	32.8038	TRPS1
chr8	116878993	116879803	4.91843	6.81982	9.85828	15.1186	TRPS1
chr8	117010182	117011238	2.52301	15.0905	4.87518	12.1868	TRPS1
chr8	117057722	117058582	4.58806	10.4783	15.2407	23.3095	TRPS1
chr8	117235108	117235547	2.18982	5.87717	5.19756	12.5729	EIF3H
chr8	117462959	117463667	2.9804	31.0215	7.9089	20.9659	EIF3H
chr8	117516902	117517617	6.20751	12.5057	17.6041	26.2116	EIF3H
chr8	117564534	117564964	2.88441	11.0281	2.6521	10.6053	EIF3H
chr8	117877240	117878225	5.91427	8.02593	23.082	32.6626	RAD21
chr8	118244200	118244702	6.16716	45.6886	3.56972	10.1613	SLC30A8
chr8	119100487	119101316	4.02087	9.08451	23.6393	34.6567	EXT1
chr8	119395340	119396246	2.57947	12.6706	4.71724	8.66203	SAMD12
chr8	119619621	119620434	2.63309	21.4842	20.7039	42.0347	SAMD12
[truncated: 1,598 more rows]

## Sheet: Table S3 MDA-MB-453
Analysis Type:	PANTHER Overrepresentation Test (Released 20210224)
Annotation Version and Release Date:	GO Ontology database DOI: 10.5281/zenodo.5228828 Released 2021-08-18
Analyzed List:	upload_1 (Homo sapiens)
Reference List:	Homo sapiens (all genes in database)
Test Type:	FISHER
Correction:	FDR
GO biological process complete	Homo sapiens - REFLIST (20595)	upload_1 (334)	upload_1 (expected)	upload_1 (over/under)	upload_1 (fold Enrichment)	upload_1 (raw P-value)	upload_1 (FDR)
maintenance of protein location in extracellular region (GO:0071694)	7	3	0.11	+	26.43	0.000445	0.0283
response to hydrostatic pressure (GO:0051599)	8	3	0.13	+	23.12	0.000604	0.0345
positive regulation of kidney development (GO:0090184)	9	3	0.15	+	20.55	0.000796	0.0417
prostate gland epithelium morphogenesis (GO:0060740)	22	5	0.36	+	14.01	6.08e-05	0.00641
response to water (GO:0009415)	19	4	0.31	+	12.98	0.000444	0.0287
mammary gland lobule development (GO:0061377)	19	4	0.31	+	12.98	0.000444	0.0286
mammary gland alveolus development (GO:0060749)	19	4	0.31	+	12.98	0.000444	0.0285
sex determination (GO:0007530)	19	4	0.31	+	12.98	0.000444	0.0284
prostate gland morphogenesis (GO:0060512)	24	5	0.39	+	12.85	8.71e-05	0.00845
lung epithelial cell differentiation (GO:0060487)	21	4	0.34	+	11.75	0.000618	0.0351
cellular sodium ion homeostasis (GO:0006883)	21	4	0.34	+	11.75	0.000618	0.035
regulation of vascular associated smooth muscle cell migration (GO:1904752)	27	5	0.44	+	11.42	0.000142	0.0123
lung cell differentiation (GO:0060479)	22	4	0.36	+	11.21	0.000722	0.0391
cellular response to prostaglandin stimulus (GO:0071379)	22	4	0.36	+	11.21	0.000722	0.039
epithelial cell morphogenesis (GO:0003382)	33	6	0.54	+	11.21	3.3e-05	0.00409
prostate gland development (GO:0030850)	38	6	0.62	+	9.74	6.69e-05	0.00687
response to prostaglandin (GO:0034694)	32	5	0.52	+	9.63	0.000288	0.0209
positive regulation of JUN kinase activity (GO:0043507)	41	6	0.66	+	9.02	9.77e-05	0.0092
positive regulation of osteoblast differentiation (GO:0045669)	62	9	1.01	+	8.95	1.88e-06	0.000405
negative regulation of blood vessel endothelial cell migration (GO:0043537)	35	5	0.57	+	8.81	0.000418	0.0276
digestive tract morphogenesis (GO:0048546)	44	6	0.71	+	8.41	0.000139	0.0121
regulation of sprouting angiogenesis (GO:1903670)	37	5	0.6	+	8.33	0.000526	0.031
xenobiotic transport (GO:0042908)	39	5	0.63	+	7.91	0.000655	0.0365
regulation of JUN kinase activity (GO:0043506)	57	7	0.92	+	7.57	7.05e-05	0.00719
regulation of vascular associated smooth muscle cell proliferation (GO:1904705)	58	7	0.94	+	7.44	7.79e-05	0.00775
regulation of p38MAPK cascade (GO:1900744)	42	5	0.68	+	7.34	0.000889	0.0454
branching involved in ureteric bud morphogenesis (GO:0001658)	43	5	0.7	+	7.17	0.00098	0.0487
nephron epithelium morphogenesis (GO:0072088)	64	7	1.04	+	6.74	0.000137	0.012
nephron morphogenesis (GO:0072028)	66	7	1.07	+	6.54	0.000164	0.0135
renal tubule morphogenesis (GO:0061333)	66	7	1.07	+	6.54	0.000164	0.0135
nephron tubule development (GO:0072080)	77	8	1.25	+	6.41	6.4e-05	0.00662
mammary gland epithelium development (GO:0061180)	58	6	0.94	+	6.38	0.000544	0.0319
negative regulation of epithelial cell migration (GO:0010633)	68	7	1.1	+	6.35	0.000194	0.0155
regulation of smooth muscle cell migration (GO:0014910)	68	7	1.1	+	6.35	0.000194	0.0154
regulation of osteoblast differentiation (GO:0045667)	120	12	1.95	+	6.17	1.41e-06	0.000321
regulation of phosphatidylinositol 3-kinase activity (GO:0043551)	60	6	0.97	+	6.17	0.000642	0.036
positive regulation of smooth muscle cell proliferation (GO:0048661)	91	9	1.48	+	6.1	3.21e-05	0.00403
renal tubule development (GO:0061326)	81	8	1.31	+	6.09	8.89e-05	0.00852
regulation of blood vessel endothelial cell migration (GO:0043535)	92	9	1.49	+	6.03	3.47e-05	0.00423
nephron tubule morphogenesis (GO:0072078)	62	6	1.01	+	5.97	0.000753	0.0404
kidney morphogenesis (GO:0060993)	83	8	1.35	+	5.94	0.000104	0.00957
negative regulation of blood vessel morphogenesis (GO:2000181)	104	10	1.69	+	5.93	1.47e-05	0.00204
negative regulation of vasculature development (GO:1901343)	105	10	1.7	+	5.87	1.59e-05	0.00217
cellular response to ketone (GO:1901655)	95	9	1.54	+	5.84	4.38e-05	0.00503
regulation of heart growth (GO:0060420)	65	6	1.05	+	5.69	0.000946	0.0478
response to fatty acid (GO:0070542)	65	6	1.05	+	5.69	0.000946	0.0477
regulation of insulin secretion involved in cellular response to glucose stimulus (GO:0061178)	65	6	1.05	+	5.69	0.000946	0.0475
nephron epithelium development (GO:0072009)	98	9	1.59	+	5.66	5.48e-05	0.0059
branching morphogenesis of an epithelial tube (GO:0048754)	131	12	2.12	+	5.65	3.29e-06	0.000637
epithelial cell development (GO:0002064)	200	18	3.24	+	5.55	1.49e-08	9.4e-06
morphogenesis of a branching structure (GO:0001763)	169	15	2.74	+	5.47	2.85e-07	8.6e-05
regulation of smooth muscle cell proliferation (GO:0048660)	147	13	2.38	+	5.45	1.84e-06	0.000403
negative regulation of myeloid cell differentiation (GO:0045638)	80	7	1.3	+	5.4	0.000485	0.0299
morphogenesis of a branching epithelium (GO:0061138)	160	14	2.59	+	5.4	8.33e-07	0.000205
negative regulation of angiogenesis (GO:0016525)	103	9	1.67	+	5.39	7.84e-05	0.00775
kidney epithelium development (GO:0072073)	126	11	2.04	+	5.38	1.28e-05	0.00184
regulation of organ growth (GO:0046620)	92	8	1.49	+	5.36	0.000201	0.0159
regulation of muscle adaptation (GO:0043502)	81	7	1.31	+	5.33	0.00052	0.031
positive regulation of neuron differentiation (GO:0045666)	95	8	1.54	+	5.19	0.000247	0.0185
regulation of neuron differentiation (GO:0045664)	193	16	3.13	+	5.11	2.7e-07	8.31e-05
protein O-linked glycosylation (GO:0006493)	85	7	1.38	+	5.08	0.00068	0.0372
gland morphogenesis (GO:0022612)	99	8	1.61	+	4.98	0.00032	0.0228
mammary gland development (GO:0030879)	127	10	2.06	+	4.86	7.17e-05	0.00727
neural crest cell differentiation (GO:0014033)	89	7	1.44	+	4.85	0.000876	0.0449
negative regulation of leukocyte differentiation (GO:1902106)	102	8	1.65	+	4.84	0.000386	0.0262
cellular response to alcohol (GO:0097306)	90	7	1.46	+	4.8	0.000932	0.0472
cellular response to decreased oxygen levels (GO:0036294)	142	11	2.3	+	4.78	3.61e-05	0.00436
negative regulation of hemopoiesis (GO:1903707)	104	8	1.69	+	4.74	0.000436	0.0285
regulation of endothelial cell migration (GO:0010594)	171	13	2.77	+	4.69	8.62e-06	0.00129
cellular response to hypoxia (GO:0071456)	132	10	2.14	+	4.67	9.68e-05	0.00917
negative regulation of developmental growth (GO:0048640)	106	8	1.72	+	4.65	0.000491	0.0302
response to transforming growth factor beta (GO:0071559)	146	11	2.37	+	4.65	4.58e-05	0.00521
female sex differentiation (GO:0046660)	107	8	1.74	+	4.61	0.000521	0.0309
response to retinoic acid (GO:0032526)	111	8	1.8	+	4.44	0.000654	0.0366
regulation of animal organ morphogenesis (GO:2000027)	125	9	2.03	+	4.44	0.000307	0.0219
cellular response to transforming growth factor beta stimulus (GO:0071560)	139	10	2.25	+	4.44	0.000144	0.0125
nephron development (GO:0072006)	126	9	2.04	+	4.4	0.000324	0.0228
positive regulation of MAP kinase activity (GO:0043406)	112	8	1.82	+	4.4	0.000691	0.0376
regulation of epithelial cell migration (GO:0010632)	230	16	3.73	+	4.29	2.36e-06	0.000469
cellular response to oxygen levels (GO:0071453)	160	11	2.59	+	4.24	9.91e-05	0.00921
cellular response to xenobiotic stimulus (GO:0071466)	176	12	2.85	+	4.2	5.19e-05	0.00567
regulation of vasculature development (GO:1901342)	284	19	4.61	+	4.13	4.65e-07	0.000128
negative regulation of cell migration (GO:0030336)	270	18	4.38	+	4.11	9.8e-07	0.00023
epithelial tube morphogenesis (GO:0060562)	305	20	4.95	+	4.04	3.12e-07	9.08e-05
regulation of insulin secretion (GO:0050796)	168	11	2.72	+	4.04	0.000149	0.0127
negative regulation of cellular component movement (GO:0051271)	293	19	4.75	+	4	7.24e-07	0.00019
urogenital system development (GO:0001655)	324	21	5.25	+	4	1.89e-07	6.9e-05
regulation of angiogenesis (GO:0045765)	280	18	4.54	+	3.96	1.6e-06	0.000354
negative regulation of cell motility (GO:2000146)	285	18	4.62	+	3.89	2.02e-06	0.00043
response to mechanical stimulus (GO:0009612)	222	14	3.6	+	3.89	2.83e-05	0.00364
regulation of MAP kinase activity (GO:0043405)	176	11	2.85	+	3.85	0.000218	0.0166
mesenchymal cell differentiation (GO:0048762)	162	10	2.63	+	3.81	0.000458	0.0289
kidney development (GO:0001822)	282	17	4.57	+	3.72	6.98e-06	0.00111
regulation of cell junction assembly (GO:1901888)	200	12	3.24	+	3.7	0.000163	0.0136
negative regulation of locomotion (GO:0040013)	317	19	5.14	+	3.7	2.18e-06	0.000451
regulation of cellular response to growth factor stimulus (GO:0090287)	284	17	4.61	+	3.69	7.62e-06	0.00116
renal system development (GO:0072001)	291	17	4.72	+	3.6	1.03e-05	0.00151
embryonic organ morphogenesis (GO:0048562)	292	17	4.74	+	3.59	1.07e-05	0.00156
negative regulation of developmental process (GO:0051093)	877	51	14.22	+	3.59	9.68e-15	7.61e-11
positive regulation of epithelial cell proliferation (GO:0050679)	192	11	3.11	+	3.53	0.000439	0.0285
morphogenesis of an epithelium (GO:0002009)	437	25	7.09	+	3.53	1.23e-07	4.61e-05
import into cell (GO:0098657)	175	10	2.84	+	3.52	0.000808	0.0422
response to ketone (GO:1901654)	193	11	3.13	+	3.51	0.000458	0.029
regulation of muscle system process (GO:0090257)	231	13	3.75	+	3.47	0.00016	0.0134
regulation of myeloid cell differentiation (GO:0045637)	196	11	3.18	+	3.46	0.000518	0.0312
response to decreased oxygen levels (GO:0036293)	307	17	4.98	+	3.41	1.98e-05	0.00261
response to hypoxia (GO:0001666)	292	16	4.74	+	3.38	3.91e-05	0.00462
regulation of cell-substrate adhesion (GO:0010810)	219	12	3.55	+	3.38	0.000358	0.0249
regulation of peptide hormone secretion (GO:0090276)	201	11	3.26	+	3.37	0.000632	0.0356
epithelial cell differentiation (GO:0030855)	530	29	8.6	+	3.37	2.92e-08	1.58e-05
negative regulation of cell differentiation (GO:0045596)	641	35	10.4	+	3.37	1.04e-09	1.09e-06
connective tissue development (GO:0061448)	202	11	3.28	+	3.36	0.000657	0.0365
tube morphogenesis (GO:0035239)	644	35	10.44	+	3.35	1.17e-09	1.02e-06
development of primary sexual characteristics (GO:0045137)	221	12	3.58	+	3.35	0.000387	0.0261
ear development (GO:0043583)	221	12	3.58	+	3.35	0.000387	0.026
positive regulation of protein serine/threonine kinase activity (GO:0071902)	203	11	3.29	+	3.34	0.000683	0.0373
skeletal system morphogenesis (GO:0048705)	223	12	3.62	+	3.32	0.000418	0.0275
regulation of peptide secretion (GO:0002791)	205	11	3.32	+	3.31	0.000737	0.0397
sensory organ morphogenesis (GO:0090596)	262	14	4.25	+	3.29	0.000152	0.0128
regulation of protein secretion (GO:0050708)	262	14	4.25	+	3.29	0.000152	0.0127
regulation of peptide transport (GO:0090087)	207	11	3.36	+	3.28	0.000795	0.0419
cellular response to nutrient levels (GO:0031669)	207	11	3.36	+	3.28	0.000795	0.0418
regulation of developmental growth (GO:0048638)	320	17	5.19	+	3.28	3.26e-05	0.00407
negative regulation of growth (GO:0045926)	247	13	4.01	+	3.25	0.000298	0.0214
sex differentiation (GO:0007548)	271	14	4.39	+	3.19	0.000211	0.0164
response to growth factor (GO:0070848)	485	25	7.87	+	3.18	7.76e-07	0.000197
organic acid transport (GO:0015849)	255	13	4.14	+	3.14	0.000398	0.0265
regulation of hormone secretion (GO:0046883)	255	13	4.14	+	3.14	0.000398	0.0264
response to oxygen levels (GO:0070482)	334	17	5.42	+	3.14	5.41e-05	0.00587
regulation of epithelial cell proliferation (GO:0050678)	338	17	5.48	+	3.1	6.23e-05	0.00648
small GTPase mediated signal transduction (GO:0007264)	260	13	4.22	+	3.08	0.000474	0.0295
tissue morphogenesis (GO:0048729)	542	27	8.79	+	3.07	5.23e-07	0.000142
rhythmic process (GO:0048511)	267	13	4.33	+	3	0.000602	0.0345
cellular response to external stimulus (GO:0071496)	313	15	5.08	+	2.96	0.000275	0.0202
regulation of anatomical structure morphogenesis (GO:0022603)	908	43	14.73	+	2.92	7.6e-10	1.19e-06
cellular response to peptide (GO:1901653)	297	14	4.82	+	2.91	0.00051	0.0309
regulation of MAPK cascade (GO:0043408)	658	31	10.67	+	2.91	2.34e-07	8e-05
regulation of ERK1 and ERK2 cascade (GO:0070372)	298	14	4.83	+	2.9	0.000526	0.0311
anatomical structure homeostasis (GO:0060249)	278	13	4.51	+	2.88	0.000859	0.0444
cellular response to growth factor stimulus (GO:0071363)	455	21	7.38	+	2.85	2.92e-05	0.00374
regulation of GTPase activity (GO:0043087)	348	16	5.64	+	2.84	0.00027	0.0199
regulation of cell migration (GO:0030334)	894	41	14.5	+	2.83	4.75e-09	3.55e-06
reproductive structure development (GO:0048608)	415	19	6.73	+	2.82	7.75e-05	0.00776
multicellular organismal homeostasis (GO:0048871)	351	16	5.69	+	2.81	0.000296	0.0213
regulation of small molecule metabolic process (GO:0062012)	330	15	5.35	+	2.8	0.000467	0.0291
reproductive system development (GO:0061458)	418	19	6.78	+	2.8	8.49e-05	0.00828
negative regulation of multicellular organismal process (GO:0051241)	991	45	16.07	+	2.8	1.04e-09	1.17e-06
positive regulation of transferase activity (GO:0051347)	551	25	8.94	+	2.8	6.73e-06	0.00108
regulation of cell motility (GO:2000145)	950	43	15.41	+	2.79	2.8e-09	2.31e-06
regulation of cell growth (GO:0001558)	420	19	6.81	+	2.79	9.01e-05	0.00858
regulation of protein serine/threonine kinase activity (GO:0071900)	355	16	5.76	+	2.78	0.000334	0.0233
regulation of cellular component movement (GO:0051270)	1025	46	16.62	+	2.77	9.51e-10	1.25e-06
positive regulation of MAPK cascade (GO:0043410)	471	21	7.64	+	2.75	4.72e-05	0.0053
response to peptide (GO:1901652)	450	20	7.3	+	2.74	7.44e-05	0.0075
camera-type eye development (GO:0043010)	318	14	5.16	+	2.71	0.000962	0.048
embryonic morphogenesis (GO:0048598)	568	25	9.21	+	2.71	1.11e-05	0.00159
regulation of growth (GO:0040008)	659	29	10.69	+	2.71	2.16e-06	0.000452
skeletal system development (GO:0001501)	478	21	7.75	+	2.71	5.77e-05	0.00613
embryonic organ development (GO:0048568)	433	19	7.02	+	2.71	0.000132	0.0116
purine-containing compound metabolic process (GO:0072521)	342	15	5.55	+	2.7	0.000665	0.0367
tube development (GO:0035295)	845	37	13.7	+	2.7	8.83e-08	3.56e-05
gland development (GO:0048732)	414	18	6.71	+	2.68	0.000219	0.0167
regulation of locomotion (GO:0040012)	990	43	16.06	+	2.68	8.98e-09	6.41e-06
regulation of cell adhesion (GO:0030155)	737	32	11.95	+	2.68	8.28e-07	0.000207
positive regulation of kinase activity (GO:0033674)	469	20	7.61	+	2.63	0.000127	0.0113
epithelium development (GO:0060429)	962	41	15.6	+	2.63	3.41e-08	1.73e-05
regulation of hemopoiesis (GO:1903706)	353	15	5.72	+	2.62	0.000904	0.046
regulation of hormone levels (GO:0010817)	518	22	8.4	+	2.62	6.22e-05	0.00652
positive regulation of protein kinase activity (GO:0045860)	387	16	6.28	+	2.55	0.000815	0.0423
cellular response to hormone stimulus (GO:0032870)	484	20	7.85	+	2.55	0.00019	0.0153
regulation of transferase activity (GO:0051338)	873	36	14.16	+	2.54	8.54e-07	0.000207
regulation of kinase activity (GO:0043549)	752	31	12.2	+	2.54	3.46e-06	0.000655
negative regulation of cell population proliferation (GO:0008285)	704	29	11.42	+	2.54	7.35e-06	0.00114
nucleotide metabolic process (GO:0009117)	414	17	6.71	+	2.53	0.000608	0.0346
regulation of multicellular organismal development (GO:2000026)	1294	53	20.99	+	2.53	1.16e-09	1.07e-06
circulatory system process (GO:0003013)	490	20	7.95	+	2.52	0.000221	0.0167
positive regulation of cell adhesion (GO:0045785)	442	18	7.17	+	2.51	0.000465	0.0291
nucleoside phosphate metabolic process (GO:0006753)	423	17	6.86	+	2.48	0.000764	0.0407
enzyme linked receptor protein signaling pathway (GO:0007167)	598	24	9.7	+	2.47	0.000107	0.00974
positive regulation of cell differentiation (GO:0045597)	833	33	13.51	+	2.44	4.39e-06	0.000776
positive regulation of phosphorus metabolic process (GO:0010562)	886	35	14.37	+	2.44	2.24e-06	0.000458
positive regulation of phosphate metabolic process (GO:0045937)	886	35	14.37	+	2.44	2.24e-06	0.000452
response to xenobiotic stimulus (GO:0009410)	456	18	7.4	+	2.43	0.000659	0.0365
regulation of cell differentiation (GO:0045595)	1496	59	24.26	+	2.43	5.22e-10	1.03e-06
regulation of developmental process (GO:0050793)	2368	93	38.4	+	2.42	6.85e-16	1.08e-11
regulation of cellular response to stress (GO:0080135)	637	25	10.33	+	2.42	8.75e-05	0.00843
cell population proliferation (GO:0008283)	486	19	7.88	+	2.41	0.000794	0.042
cellular response to lipid (GO:0071396)	488	19	7.91	+	2.4	0.000811	0.0422
cellular response to organonitrogen compound (GO:0071417)	566	22	9.18	+	2.4	0.000278	0.0203
cell morphogenesis involved in differentiation (GO:0000904)	517	20	8.38	+	2.39	0.000588	0.0341
nucleobase-containing small molecule metabolic process (GO:0055086)	493	19	8	+	2.38	0.00086	0.0443
positive regulation of phosphorylation (GO:0042327)	807	31	13.09	+	2.37	1.44e-05	0.00202
cellular response to endogenous stimulus (GO:0071495)	1070	41	17.35	+	2.36	7.34e-07	0.000189
regulation of protein kinase activity (GO:0045859)	631	24	10.23	+	2.35	0.000171	0.014
negative regulation of intracellular signal transduction (GO:1902532)	501	19	8.12	+	2.34	0.000957	0.0479
positive regulation of catalytic activity (GO:0043085)	1134	43	18.39	+	2.34	4.25e-07	0.000119
negative regulation of cell communication (GO:0010648)	1301	49	21.1	+	2.32	6.31e-08	2.83e-05
sensory organ development (GO:0007423)	558	21	9.05	+	2.32	0.000518	0.031
animal organ morphogenesis (GO:0009887)	957	36	15.52	+	2.32	5.47e-06	0.000906
response to hormone (GO:0009725)	772	29	12.52	+	2.32	3.98e-05	0.00467
negative regulation of signaling (GO:0023057)	1305	49	21.16	+	2.32	6.84e-08	2.99e-05
regulation of intracellular signal transduction (GO:1902531)	1655	62	26.84	+	2.31	1.04e-09	1.25e-06
negative regulation of signal transduction (GO:0009968)	1204	45	19.53	+	2.3	2.92e-07	8.65e-05
response to endogenous stimulus (GO:0009719)	1342	50	21.76	+	2.3	8.57e-08	3.64e-05
cell morphogenesis (GO:0000902)	675	25	10.95	+	2.28	0.000172	0.014
cell migration (GO:0016477)	840	31	13.62	+	2.28	3.76e-05	0.00448
response to organic cyclic compound (GO:0014070)	896	33	14.53	+	2.27	1.98e-05	0.00263
positive regulation of cell population proliferation (GO:0008284)	935	34	15.16	+	2.24	1.72e-05	0.00232
tissue development (GO:0009888)	1597	57	25.9	+	2.2	2.94e-08	1.54e-05
cellular response to cytokine stimulus (GO:0071345)	702	25	11.38	+	2.2	0.000376	0.0257
positive regulation of developmental process (GO:0051094)	1267	45	20.55	+	2.19	1.14e-06	0.000263
cellular response to oxygen-containing compound (GO:1901701)	1043	37	16.91	+	2.19	1.4e-05	0.00198
locomotion (GO:0040011)	1195	42	19.38	+	2.17	3.51e-06	0.000656
neuron differentiation (GO:0030182)	1008	35	16.35	+	2.14	3.46e-05	0.00425
positive regulation of protein phosphorylation (GO:0001934)	723	25	11.73	+	2.13	0.000501	0.0305
localization of cell (GO:0051674)	986	34	15.99	+	2.13	5.12e-05	0.00567
cell motility (GO:0048870)	986	34	15.99	+	2.13	5.12e-05	0.00563
cellular response to organic substance (GO:0071310)	1980	68	32.11	+	2.12	4.36e-09	3.43e-06
embryo development (GO:0009790)	991	34	16.07	+	2.12	5.5e-05	0.00588
anatomical structure formation involved in morphogenesis (GO:0048646)	881	30	14.29	+	2.1	0.000194	0.0155
organic acid metabolic process (GO:0006082)	854	29	13.85	+	2.09	0.000268	0.0199
generation of neurons (GO:0048699)	1237	42	20.06	+	2.09	8.52e-06	0.00129
regulation of cell population proliferation (GO:0042127)	1650	56	26.76	+	2.09	2.62e-07	8.25e-05
regulation of cell communication (GO:0010646)	3242	110	52.58	+	2.09	1.34e-14	7.01e-11
regulation of signal transduction (GO:0009966)	2867	97	46.5	+	2.09	1.79e-12	5.63e-09
regulation of signaling (GO:0023051)	3257	110	52.82	+	2.08	2.45e-14	9.61e-11
response to cytokine (GO:0034097)	807	27	13.09	+	2.06	0.000553	0.0323
carboxylic acid metabolic process (GO:0019752)	808	27	13.1	+	2.06	0.000559	0.0325
regulation of phosphate metabolic process (GO:0019220)	1379	46	22.36	+	2.06	4.9e-06	0.000856
regulation of phosphorus metabolic process (GO:0051174)	1379	46	22.36	+	2.06	4.9e-06	0.000847
negative regulation of apoptotic process (GO:0043066)	870	29	14.11	+	2.06	0.000326	0.0229
regulation of phosphorylation (GO:0042325)	1236	41	20.04	+	2.05	2.33e-05	0.00306
neurogenesis (GO:0022008)	1361	45	22.07	+	2.04	7.61e-06	0.00117
anatomical structure morphogenesis (GO:0009653)	2130	70	34.54	+	2.03	1.44e-08	9.43e-06
intracellular signal transduction (GO:0035556)	1464	48	23.74	+	2.02	5.18e-06	0.000866
response to organic substance (GO:0010033)	2688	88	43.59	+	2.02	1.63e-10	4.27e-07
positive regulation of molecular function (GO:0044093)	1497	49	24.28	+	2.02	3.96e-06	0.000708
negative regulation of programmed cell death (GO:0043069)	888	29	14.4	+	2.01	0.000594	0.0343
regulation of multicellular organismal process (GO:0051239)	2578	84	41.81	+	2.01	4.55e-10	1.02e-06
movement of cell or subcellular component (GO:0006928)	1413	46	22.92	+	2.01	1.03e-05	0.00153
response to oxygen-containing compound (GO:1901700)	1567	51	25.41	+	2.01	3.73e-06	0.000689
response to organonitrogen compound (GO:0010243)	984	32	15.96	+	2.01	0.000259	0.0193
oxoacid metabolic process (GO:0043436)	832	27	13.49	+	2	0.000754	0.0403
positive regulation of intracellular signal transduction (GO:1902533)	960	31	15.57	+	1.99	0.000366	0.0252
circulatory system development (GO:0072359)	870	28	14.11	+	1.98	0.000875	0.0449
negative regulation of response to stimulus (GO:0048585)	1559	50	25.28	+	1.98	5.93e-06	0.00097
cell development (GO:0048468)	1623	52	26.32	+	1.98	3.4e-06	0.000652
response to abiotic stimulus (GO:0009628)	1125	36	18.24	+	1.97	0.000146	0.0126
central nervous system development (GO:0007417)	1002	32	16.25	+	1.97	0.000321	0.0227
positive regulation of cell communication (GO:0010647)	1632	52	26.47	+	1.96	3.78e-06	0.000683
regulation of catalytic activity (GO:0050790)	2393	76	38.81	+	1.96	1.53e-08	9.25e-06
positive regulation of signaling (GO:0023056)	1639	52	26.58	+	1.96	5.98e-06	0.000969
negative regulation of cell death (GO:0060548)	982	31	15.93	+	1.95	0.000678	0.0373
cellular response to chemical stimulus (GO:0070887)	2567	80	41.63	+	1.92	1.04e-08	7.08e-06
lipid metabolic process (GO:0006629)	1156	36	18.75	+	1.92	0.000286	0.0208
regulation of cell cycle (GO:0051726)	1001	31	16.23	+	1.91	0.000774	0.0411
plasma membrane bounded cell projection organization (GO:0120036)	1068	33	17.32	+	1.91	0.000476	0.0295
positive regulation of signal transduction (GO:0009967)	1460	45	23.68	+	1.9	4.17e-05	0.00482
response to nitrogen compound (GO:1901698)	1071	33	17.37	+	1.9	0.000493	0.0301
small molecule metabolic process (GO:0044281)	1547	47	25.09	+	1.87	4.1e-05	0.00478
positive regulation of transcription by RNA polymerase II (GO:0045944)	1185	36	19.22	+	1.87	0.000362	0.0251
regulation of response to stress (GO:0080134)	1240	37	20.11	+	1.84	0.000464	0.0292
positive regulation of multicellular organismal process (GO:0051240)	1412	42	22.9	+	1.83	0.000189	0.0153
regulation of programmed cell death (GO:0043067)	1456	43	23.61	+	1.82	0.00023	0.0173
regulation of cell death (GO:0010941)	1593	47	25.83	+	1.82	8.25e-05	0.00811
regulation of apoptotic process (GO:0042981)	1426	42	23.13	+	1.82	0.000213	0.0164
regulation of molecular function (GO:0065009)	3060	90	49.63	+	1.81	1.76e-08	9.91e-06
regulation of localization (GO:0032879)	2709	79	43.93	+	1.8	2.3e-07	8.05e-05
positive regulation of RNA metabolic process (GO:0051254)	1737	50	28.17	+	1.77	9.9e-05	0.00926
regulation of response to stimulus (GO:0048583)	3805	109	61.71	+	1.77	1.07e-09	1.05e-06
positive regulation of nucleic acid-templated transcription (GO:1903508)	1611	46	26.13	+	1.76	0.000211	0.0165
positive regulation of transcription, DNA-templated (GO:0045893)	1611	46	26.13	+	1.76	0.000211	0.0164
positive regulation of RNA biosynthetic process (GO:1902680)	1613	46	26.16	+	1.76	0.000214	0.0164
homeostatic process (GO:0042592)	1556	44	25.23	+	1.74	0.000374	0.0257
nervous system development (GO:0007399)	2193	62	35.57	+	1.74	1.69e-05	0.0023
positive regulation of macromolecule biosynthetic process (GO:0010557)	1847	52	29.95	+	1.74	0.000109	0.00986
positive regulation of nucleobase-containing compound metabolic process (GO:0045935)	1902	53	30.85	+	1.72	0.00013	0.0115
regulation of biological quality (GO:0065008)	3705	103	60.09	+	1.71	1.7e-08	9.87e-06
positive regulation of biosynthetic process (GO:0009891)	1985	55	32.19	+	1.71	0.000118	0.0106
positive regulation of cellular biosynthetic process (GO:0031328)	1949	54	31.61	+	1.71	0.000152	0.0129
phosphorus metabolic process (GO:0006793)	1779	49	28.85	+	1.7	0.000383	0.026
positive regulation of response to stimulus (GO:0048584)	2080	57	33.73	+	1.69	0.000112	0.0102
cell differentiation (GO:0030154)	3403	93	55.19	+	1.69	2.6e-07	8.33e-05
phosphate-containing compound metabolic process (GO:0006796)	1758	48	28.51	+	1.68	0.000518	0.0311
animal organ development (GO:0048513)	3079	84	49.93	+	1.68	1.44e-06	0.000323
cell surface receptor signaling pathway (GO:0007166)	2030	55	32.92	+	1.67	0.000202	0.0159
response to external stimulus (GO:0009605)	2406	65	39.02	+	1.67	5.03e-05	0.0056
negative regulation of cellular process (GO:0048523)	4785	129	77.6	+	1.66	5.9e-10	1.03e-06
response to chemical (GO:0042221)	4055	109	65.76	+	1.66	3.45e-08	1.69e-05
cellular developmental process (GO:0048869)	3463	93	56.16	+	1.66	6.69e-07	0.000178
positive regulation of nitrogen compound metabolic process (GO:0051173)	2992	80	48.52	+	1.65	7.32e-06	0.00115
positive regulation of cellular metabolic process (GO:0031325)	3186	85	51.67	+	1.65	2.98e-06	0.000586
negative regulation of biological process (GO:0048519)	5187	136	84.12	+	1.62	7.86e-10	1.12e-06
positive regulation of macromolecule metabolic process (GO:0010604)	3382	88	54.85	+	1.6	5.16e-06	0.000872
multicellular organism development (GO:0007275)	4525	117	73.38	+	1.59	6e-08	2.77e-05
positive regulation of metabolic process (GO:0009893)	3675	94	59.6	+	1.58	5.14e-06	0.000878
regulation of cellular component organization (GO:0051128)	2359	60	38.26	+	1.57	0.000515	0.0312
system development (GO:0048731)	4169	106	67.61	+	1.57	9.79e-07	0.000233
anatomical structure development (GO:0048856)	5001	125	81.1	+	1.54	1.17e-07	4.48e-05
developmental process (GO:0032502)	5565	137	90.25	+	1.52	5.44e-08	2.59e-05
positive regulation of cellular process (GO:0048522)	5580	135	90.49	+	1.49	2.24e-07	7.99e-05
positive regulation of biological process (GO:0048518)	6062	145	98.31	+	1.47	8.61e-08	3.56e-05
localization (GO:0051179)	5081	121	82.4	+	1.47	3.74e-06	0.000683
cell communication (GO:0007154)	5167	116	83.8	+	1.38	0.000101	0.00934
signal transduction (GO:0007165)	4727	105	76.66	+	1.37	0.000396	0.0265
multicellular organismal process (GO:0032501)	6584	145	106.78	+	1.36	1.5e-05	0.00206
signaling (GO:0023052)	5064	111	82.13	+	1.35	0.000422	0.0276
cellular response to stimulus (GO:0051716)	6392	140	103.66	+	1.35	3.7e-05	0.00444
response to stimulus (GO:0050896)	8039	169	130.37	+	1.3	2.69e-05	0.0035
regulation of metabolic process (GO:0019222)	6586	137	106.81	+	1.28	0.000595	0.0342
biological regulation (GO:0065007)	12249	244	198.65	+	1.23	3.55e-07	0.000101
regulation of cellular process (GO:0050794)	11076	218	179.63	+	1.21	3.09e-05	0.00392
regulation of biological process (GO:0050789)	11528	224	186.96	+	1.2	4.68e-05	0.00529
cellular process (GO:0009987)	15074	286	244.46	+	1.17	8.84e-08	3.47e-05
biological_process (GO:0008150)	17698	317	287.02	+	1.1	2.44e-07	8.15e-05
Unclassified (UNCLASSIFIED)	2897	17	46.98	-	0.36	2.44e-07	7.98e-05
chr1	169042000	169042516	2.37774	12.6074	12.1204	21.1329	ATP1B1
chr1	169042657	169043004	6.27723	107.886	11.7834	27.3906	ATP1B1
chr1	169047576	169047872	4.04789	27.5581	15.2124	26.9561	ATP1B1
chr1	169437499	169437799	4.65049	103.572	19.2959	62.7579	SLC19A2
chr1	169479793	169480240	5.0963	91.408	23.4296	50.2835	F5
chr1	169543669	169544135	3.29321	53.5605	27.9996	42.8257	F5
chr1	169818599	169819040	6.37467	38.6923	22.3044	33.3139	C1orf112
chr1	170066605	170067062	8.27968	69.3811	37.5615	73.1506	KIFAP3
chr1	171179468	171179884	6.46563	49.8038	27.7833	54.5811	FMO2
chr1	171188310	171188623	4.68966	67.0019	8.29473	24.9971	FMO2
chr1	171313144	171313477	4.04268	67.4902	9.63619	43.7764	FMO4
chr1	171387719	171388014	2.79383	35.0146	8.11457	25.6155	BAT2D1
chr1	172438864	172439946	4.6663	66.8672	26.8655	77.8414	C1orf105
chr1	172442976	172443243	3.97579	38.6535	10.8929	30.8266	C1orf105
chr1	172499119	172499526	3.44858	56.595	41.3379	65.5228	C1orf9
chr1	172715450	172716295	6.12734	63.241	43.9186	70.0617	FASLG
chr1	172902036	172902440	2.03974	60.0986	16.6284	53.257	TNFSF18
chr1	173031284	173031928	10.2267	67.6013	51.3236	78.5289	TNFSF18
chr1	173684689	173684963	1.91337	20.5184	10.9736	23.7659	KLHL20
chr1	173762135	173762516	3.00858	27.1719	9.41327	36.4591	CENPL
chr1	174483439	174483973	3.98971	29.1252	24.0454	52.7035	RABGAP1L
chr1	174553263	174553627	2.79753	24.9589	18.5513	40.0907	RABGAP1L
chr1	175269910	175270194	4.7572	71.0567	17.6926	40.5643	TNR
chr1	175642298	175643035	10.9	72.115	59.2805	75.5106	TNR
chr1	175913500	175913954	4.18466	30.0327	33.215	48.2159	RFWD2
chr1	176536530	176536846	5.55033	77.3739	10.2374	23.0894	PAPPA2
chr1	177558329	177559086	4.84346	65.8946	18.5769	43.224	FAM5B
chr1	178161650	178162541	5.07119	58.3729	32.2033	60.1461	RASAL2
chr1	178306337	178306775	3.9953	98.5982	9.32446	56.1472	RASAL2
chr1	179265869	179266314	3.25681	31.8422	21.5125	39.7455	SOAT1
chr1	179835795	179836179	5.7553	50.1909	49.6903	74.5371	TOR1AIP2
chr1	180083691	180084364	6.54912	34.8177	47.0224	64.4353	CEP350
chr1	181064903	181065314	8.27983	59.6745	14.2026	33.5682	IER5
chr1	181835903	181836214	3.07033	25.3679	13.8361	29.5807	CACNA1E
chr1	181850539	181851471	5.10624	38.862	42.6196	62.9867	CACNA1E
chr1	182113214	182113504	4.22135	81.5137	8.61042	28.208	ZNF648
chr1	182171673	182172075	3.01197	39.9891	9.22947	33.7472	ZNF648
chr1	182172379	182172724	4.01769	55.2154	14.2384	39.7881	ZNF648
chr1	182354194	182354521	3.04701	63.2874	9.34827	22.5408	GLUL
chr1	182577371	182578098	6.19268	77.8798	39.2654	94.9585	RGS16
chr1	182597043	182597331	4.28679	42.2096	24.7467	41.7336	RGS8
chr1	182938124	182938926	3.82888	106.65	33.2483	109.685	C1orf14
chr1	183055937	183056462	5.41466	45.0207	48.0932	75.9822	LAMC1
chr1	183058162	183058643	3.98376	108.296	8.50488	36.5013	LAMC1
chr1	184332092	184332409	3.07084	51.4567	14.472	27.3785	C1orf21
chr1	184589750	184590000	4.46962	79.4555	3.71499	21.2933	C1orf21
chr1	184592895	184593453	3.67935	28.8747	26.0717	40.0372	C1orf21
chr1	184874702	184875129	5.66371	53.797	34.9351	50.5578	FAM129A
chr1	185036104	185036498	4.19623	28.5585	21.0612	35.0608	RNF2
chr1	185037353	185037866	10.4483	60.6119	64.1242	90.6415	RNF2
chr1	185127213	185127496	1.6319	24.1668	6.02616	17.6539	C1orf26
chr1	185459833	185460115	3.04167	65.6057	10.1553	33.6647	IVNS1ABP
chr1	185460721	185461185	9.16879	73.8026	55.5064	75.9776	IVNS1ABP
chr1	187321210	187321609	3.60186	45.573	28.2875	42.614	PLA2G4A
chr1	187941013	187941394	1.74051	85.4989	4.35866	36.2116	PLA2G4A
chr1	188030668	188031475	5.40593	27.4574	54.6262	71.2534	PLA2G4A
chr1	188041666	188042366	4.11532	63.2745	38.4001	87.7299	PLA2G4A
chr1	189215048	189215320	2.09322	41.0786	11.3297	28.2378	FAM5C
chr1	189543437	189544055	3.49793	58.6176	24.3746	53.4514	FAM5C
chr1	189813866	189814532	5.62337	59.861	30.631	74.4048	FAM5C
chr1	191132682	191133124	9.42672	32.076	49.5322	66.2586	FAM5C
chr1	191248572	191248799	3.37534	45.1082	7.83077	25.6651	FAM5C
chr1	191605616	191606098	5.48777	80.8126	47.0692	63.9196	RGS18
chr1	191643319	191643717	3.89602	49.8145	10.6735	45.3482	RGS18
chr1	191907884	191908212	4.29655	48.7187	12.474	37.4058	RGS18
chr1	192465451	192465982	10.979	130.213	61.3598	94.7544	RGS1
chr1	192480088	192480673	4.82606	76.4036	33.5323	87.7114	RGS1
chr1	192659883	192660560	3.47653	49.2209	11.3927	42.6479	RGS13
chr1	193188042	193188425	5.9576	85.4529	18.9951	61.5033	CDC73
chr1	193463633	193463852	5.1453	37.0041	8.39632	26.847	CDC73
chr1	193463991	193464239	6.81145	90.5381	17.3303	44.5586	CDC73
chr1	193583678	193584154	3.84031	26.3101	20.7403	35.3888	CDC73
chr1	193925726	193926132	4.28152	72.9944	6.41497	40.2535	CDC73
chr1	194782186	194782922	6.38088	86.1333	26.342	77.2187	KCNT2
chr1	194974434	194975428	7.63687	51.3824	39.4961	64.2143	KCNT2
chr1	195072689	195072993	3.50697	66.3053	3.5439	38.6484	KCNT2
chr1	195150108	195150444	5.20447	82.7558	13.5542	33.5411	KCNT2
chr1	195214894	195215492	11.5847	47.1902	60.1606	78.3454	KCNT2
chr1	195707604	195708097	7.80223	37.222	38.7973	59.8073	KCNT2
chr1	195708304	195709050	13.2974	93.0947	75.5738	104.337	KCNT2
chr1	195737652	195737995	4.43732	42.1021	14.3396	49.4245	KCNT2
chr1	195985386	195985684	5.36679	61.8255	26.8597	48.4023	KCNT2
chr1	196109643	196109982	4.54997	31.9044	36.0525	55.9092	KCNT2
chr1	196322521	196322814	3.74433	46.4532	8.76775	31.3924	KCNT2
chr1	196901136	196901841	5.95525	35.4146	30.1823	46.5418	CFHR2
chr1	197012084	197012470	6.4187	118.835	8.11026	31.7937	F13B
chr1	197607733	197608133	13.9629	96.3894	28.7014	86.3476	DENND1B
chr1	198048667	198049151	4.78119	39.7193	20.3241	37.2487	NEK7
chr1	198668695	198668926	6.33187	92.8163	13.8291	32.9753	PTPRC
chr1	200341948	200342343	12.0343	123.333	58.5078	85.5069	ZNF281
chr1	200587821	200588579	9.54961	38.4853	54.4428	74.3174	KIF14
chr1	200588724	200589165	4.44735	24.9322	42.9065	61.9357	KIF14
chr1	200920135	200920483	2.53707	34.6956	19.9967	45.3758	KIF21B
chr1	201051512	201051744	4.63485	100.205	3.93551	25.1195	CACNA1S
chr1	201055497	201055935	4.9015	60.9651	30.2353	64.1913	CACNA1S
chr1	201251428	201251778	12.6932	93.0308	66.5178	92.1309	PKP1
chr1	202349087	202349707	11.6638	121.367	77.5649	104.159	PPP1R12B
chr1	202537877	202538314	9.06428	81.9773	43.8073	99.5887	PPP1R12B
chr1	203111980	203112252	5.97179	43.1418	15.561	25.5928	ADORA1
chr1	203132078	203132430	7.29278	174.822	13.8724	58.8774	ADORA1
chr1	203291383	203291681	4.55782	35.7792	15.3755	33.5167	BTG2
chr1	203398327	203398773	9.46771	95.5565	35.7389	68.8189	PRELP
chr1	203403835	203404119	4.95	32.9635	14.9873	27.1957	PRELP
chr1	203657778	203658281	5.41283	91.9765	31.6257	62.4528	ATP2B4
chr1	203901083	203901482	7.89485	80.3463	14.9056	24.2023	SNRPE
chr1	204095647	204095846	2.38175	93.7992	4.11141	18.4063	SOX13
chr1	204114597	204114949	3.98706	61.4387	6.8126	30.0595	ETNK2
chr1	204386176	204387097	7.33171	90.3923	71.0963	91.4319	PIK3C2B
chr1	204542372	204542946	6.67403	83.5143	26.7732	49.9146	MDM4
chr1	205045500	205046008	9.88608	61.1342	11.6075	32.9661	CNTN2
chr1	205727985	205728304	6.12492	74.6857	17.7976	35.8442	NUCKS1
chr1	206922172	206922495	3.30029	61.1581	8.09041	27.1781	MAPKAPK2
chr1	207178157	207178541	5.00846	141.668	3.33411	38.8134	C1orf116
chr1	207198829	207199638	4.98846	63.5749	16.9899	45.0979	C1orf116
chr1	207201219	207202024	13.3554	167.87	60.8149	131.372	C1orf116
chr1	207205080	207205664	5.0299	186.792	6.69599	66.9004	C1orf116
chr1	207927242	207927848	6.07262	55.0323	49.9257	75.0595	CD46
chr1	207963224	207964116	5.15467	25.2266	47.7564	62.8672	CD46
chr1	207964629	207965003	7.09632	83.0646	34.8639	68.1618	CD46
chr1	207968167	207968532	5.07063	38.1916	49.9937	73.7784	CD46
chr1	208040135	208040598	6.04849	44.9097	38.3682	58.9477	CD34
chr1	208124080	208124594	3.63593	100.749	31.3474	77.3421	CD34
chr1	208224993	208225343	2.88572	71.6975	34.0945	60.4878	PLXNA2
chr1	208472055	208472470	6.12091	91.5643	14.5511	46.1579	PLXNA2
chr1	209551385	209551719	4.33435	27.4318	20.1776	30.5752	LOC642587
chr1	209802689	209803081	4.00653	63.7146	6.2491	37.6824	LAMB3
chr1	209881390	209881777	4.14985	44.237	15.9602	35.346	HSD11B1
chr1	210446064	210446947	4.35519	58.8555	18.0527	32.2357	SERTAD4
chr1	210903361	210903836	11.2479	47.301	41.5131	57.1534	KCNH1
chr1	211256508	211256760	1.18572	36.7013	6.43899	24.0287	KCNH1
chr1	211908822	211909479	4.03848	24.2522	19.041	33.2173	LPGAT1
chr1	214061159	214061501	3.21655	33.9622	12.5327	31.4413	PROX1
chr1	214443173	214443901	9.32679	35.0835	49.6683	67.3736	SMYD2
chr1	214558108	214558420	4.79006	38.9739	30.9774	49.7819	PTPN14
chr1	214722314	214722538	3.17777	92.275	4.56916	22.2927	PTPN14
chr1	214741728	214742179	6.06275	96.1491	18.7568	52.5503	PTPN14
chr1	215004407	215004784	5.64627	55.6904	42.0088	58.5798	CENPF
chr1	215288729	215289203	3.08082	146.115	20.5285	68.1062	KCNK2
chr1	215337956	215338266	2.33695	85.6478	4.89728	36.5666	KCNK2
chr1	215359824	215360169	2.99756	25.6655	13.5345	29.4116	KCNK2
chr1	215424678	215425259	12.1941	88.9892	74.3926	104.598	KCNK2
chr1	215453119	215453394	3.6412	44.9587	15.8894	35.1634	KCNK2
chr1	216938710	216939098	3.09064	64.1915	13.1546	47.9259	ESRRG
chr1	217184970	217185230	3.97848	50.9123	24.7602	44.1149	ESRRG
chr1	217401955	217402512	5.35312	105.906	8.81063	26.279	ESRRG
chr1	217641438	217641830	5.15307	45.1701	28.9914	62.2354	GPATCH2
chr1	217644614	217645252	12.3267	104.514	66.7933	133.422	GPATCH2
chr1	218066639	218067480	9.70558	86.5643	78.9074	113.013	SPATA17
chr1	218536673	218537221	3.87535	27.25	15.6078	33.0607	TGFB2
chr1	218605050	218605762	7.68375	62.199	60.8027	82.6314	TGFB2
chr1	218663695	218664137	6.79523	69.2514	33.9864	62.1683	TGFB2
chr1	218792258	218792702	5.1299	24.8837	20.3219	32.3166	TGFB2
chr1	218823701	218824324	5.01529	127.659	5.43319	45.2513	TGFB2
chr1	218844865	218845451	6.40037	56.796	55.6493	90.6075	TGFB2
chr1	219452648	219453200	4.53242	76.7283	26.8696	84.4336	LYPLAL1
chr1	219483637	219484018	2.63694	68.0084	17.0845	49.7744	LYPLAL1
chr1	219692020	219692427	4.40949	27.7084	25.2642	41.4828	LYPLAL1
chr1	220600008	220600943	5.13339	30.1138	27.3286	41.0321	MARK1
chr1	220850784	220851151	4.49279	50.8248	26.7831	44.9801	C1orf115
chr1	221139757	221140954	5.09807	18.8656	25.2259	33.9942	HLX
chr1	221258920	221259291	5.8588	68.765	28.4382	64.7362	HLX
chr1	221267178	221267898	6.91427	89.378	23.4247	66.3081	HLX
chr1	221316611	221317417	7.90563	109.026	53.5327	91.6927	LOC400804
chr1	221699247	221699487	2.77338	61.0818	8.69323	28.9023	DUSP10
chr1	221752607	221752956	4.39617	52.9845	19.09	52.3434	DUSP10
chr1	221793706	221794659	5.698	57.7322	27.95	41.0039	DUSP10
chr1	222000188	222000794	6.14008	106.969	25.0015	80.34	DUSP10
chr1	222000960	222001205	2.14643	71.3337	4.1826	40.2714	DUSP10
chr1	222006068	222006377	12.88	106.512	34.4758	62.8433	DUSP10
chr1	222008467	222008789	8.83902	44.4137	27.927	46.4564	DUSP10
chr1	222520868	222521552	4.16993	107.982	22.6976	88.0606	HHIPL2
chr1	223085445	223085731	5.06049	44.4374	34.4452	51.3224	DISP1
chr1	223119672	223120315	3.50411	118.279	2.98476	29.7967	DISP1
chr1	223121512	223121937	2.89619	67.7202	21.2721	50.0289	DISP1
chr1	223523953	223524232	5.44543	125.662	6.69343	20.887	SUSD4
chr1	223839889	223840452	8.66308	68.0843	49.2735	85.348	CAPN8
chr1	223973472	223973784	3.91813	58.1073	19.0384	58.8598	TP53BP2
chr1	224370001	224370804	5.98716	25.1924	17.0596	23.8893	DEGS1
chr1	225641826	225642164	8.01781	76.5667	13.3162	38.5568	LBR
chr1	225960145	225960891	6.37356	66.812	19.6625	31.669	SRP9
chr1	226009475	226009791	3.92538	45.4816	10.5069	42.6324	EPHX1
chr1	226033405	226033707	6.47339	68.8715	12.8247	24.1329	TMEM63A
chr1	226303675	226303949	5.39696	47.7244	6.52529	31.4152	ACBD3
chr1	227204639	227204991	4.05499	37.5753	5.25041	29.6233	CDC42BPA
chr1	227560417	227560848	7.83755	40.9395	22.9116	44.3561	CDC42BPA
chr1	227594097	227594452	4.16379	34.4793	14.3887	32.4511	CDC42BPA
chr1	228608753	228609199	5.18022	93.1426	35.7277	66.4175	HIST3H3
chr1	228802944	228803275	10.6246	131.674	18.9455	34.2716	DUSP5P
chr1	228989386	228989900	5.38761	83.2752	33.2435	83.9954	RHOU
chr1	229409564	229409796	4.88902	119.151	5.17141	16.9112	RAB4A
chr1	229621112	229621462	4.02577	32.7939	23.0571	40.2418	NUP133
chr1	229924698	229925279	4.45289	32.403	27.498	47.2053	URB2
chr1	230024668	230025028	3.70404	52.671	22.7692	60.4273	GALNT2
chr1	230073081	230073289	5.13153	34.4393	14.5749	31.9576	GALNT2
chr1	230099366	230099654	3.9401	54.1962	8.03043	31.6199	GALNT2
chr1	230417840	230418378	10.6551	56.5696	26.1076	40.7471	GALNT2
chr1	230817969	230818357	3.86457	39.855	22.3396	44.9919	COG2
chr1	230818617	230819217	10.2712	111.158	50.6528	82.5164	COG2
chr1	231462740	231463206	2.59565	22.2434	13.0555	25.5882	EXOC8
chr1	232097151	232097990	4.01808	31.1508	12.6778	32.5927	DISC1
chr1	232100529	232101104	6.44073	49.1313	33.2946	52.4149	DISC1
chr1	232361047	232361515	4.61536	58.4435	17.0555	33.6938	SIPA1L2
chr1	232418783	232419349	3.87905	43.4548	15.7105	35.6	SIPA1L2
chr1	232458021	232458626	9.54968	118.775	51.8	103.611	SIPA1L2
chr1	232680117	232680748	14.1709	61.0991	57.5613	88.3146	SIPA1L2
chr1	232700577	232701310	6.82764	51.5478	18.46	30.7668	SIPA1L2
chr1	233103289	233103617	3.90678	18.3409	15.7544	32.2723	C1orf57
chr1	233110630	233111386	7.64195	81.9382	53.3305	90.2077	C1orf57
chr1	233118437	233118829	9.94239	153.052	22.9961	39.1747	PCNXL2
chr1	233161124	233161546	9.97387	71.5142	10.3329	26.6897	PCNXL2
chr1	233195102	233195637	5.89233	68.3373	43.5634	86.9387	PCNXL2
chr1	233790327	233790726	4.58204	45.5586	26.4934	46.7853	KCNK1
chr1	233840655	233841381	9.34583	108.655	54.4455	88.2167	KCNK1
chr1	234588020	234588725	9.34659	71.2523	62.9949	80.3778	TARBP1
chr1	234594150	234594537	8.81763	62.0068	21.4986	34.6937	TARBP1
chr1	234739538	234739974	4.83306	78.6415	46.1583	66.477	IRF2BP2
chr1	234987423	234987869	5.98295	37.7159	16.5129	37.6624	IRF2BP2
chr1	234987971	234988777	5.44169	45.6254	37.9893	70.4445	IRF2BP2
chr1	234996774	234997918	7.63043	82.4693	42.4561	62.6396	IRF2BP2
chr1	235011338	235012718	7.61777	58.0602	28.2802	38.1458	TOMM20
chr1	235096266	235096905	10.1483	115.945	67.9282	98.713	TOMM20
chr1	235099017	235100427	6.81122	31.8374	27.6062	34.5832	TOMM20
chr1	235494695	235494960	2.70902	135.966	7.07056	42.1741	GGPS1
chr1	236048571	236049016	4.91849	29.6928	33.8918	52.0233	LYST
chr1	236483805	236484635	4.30389	131.392	6.50055	60.4341	ERO1LB
chr1	237642563	237642969	4.3639	37.6486	13.4748	27.2242	RYR2
chr1	237942826	237943193	6.70206	39.7857	32.2778	47.8447	RYR2
chr1	238567803	238568584	6.27304	62.0129	68.3926	103.952	LOC339535
chr1	238651764	238652051	2.85185	56.6901	15.3237	38.162	LOC339535
chr1	239071669	239072091	4.90533	32.2616	30.8901	62.134	LOC339535
chr1	239183064	239183398	4.58767	44.1043	20.3385	35.2375	LOC339535
chr1	239189413	239190070	7.81543	92.7938	36.8683	62.156	LOC339535
chr1	239332629	239332931	9.90309	66.9163	12.3417	21.6677	CHRM3
chr1	239620069	239620458	4.3473	36.1861	22.7642	46.1973	CHRM3
chr1	239798493	239798936	3.66693	70.4274	10.1752	36.4914	CHRM3
chr1	239917185	239917795	7.72733	78.9726	22.1117	65.7105	CHRM3
chr1	240042547	240043034	11.4171	127.754	28.0084	53.7446	CHRM3
chr1	240046922	240047443	2.75986	106.501	12.2365	69.9185	CHRM3
chr1	240248881	240249302	6.36442	73.8069	40.1803	79.4725	FMN2
chr1	240275876	240276303	6.97824	57.3317	18.1723	30.4979	FMN2
chr1	240622436	240622884	5.38218	38.3901	40.1051	65.5739	FMN2
chr1	240857187	240857607	2.90796	20.7865	12.8101	34.4058	RGS7
chr1	241751976	241752552	4.52079	32.9929	28.2269	61.2599	KMO
chr1	241870324	241870671	9.34248	81.5983	16.6604	34.9263	WDR64
chr1	241961050	241961557	8.66164	90.3525	27.0661	52.044	WDR64
chr1	242310417	242310965	9.38261	114.557	26.1988	61.0246	PLD5
chr1	243961722	243962120	6.45052	25.9224	43.5929	65.6814	AKT3
chr1	244065339	244066100	5.17874	65.1094	35.8788	83.0321	AKT3
chr1	244417380	244417988	15.3221	82.8746	16.071	41.8868	C1orf100
chr1	244490136	244491285	5.44364	63.627	28.3735	41.1587	C1orf100
chr1	245279329	245280346	5.78327	29.8369	36.4338	48.1815	EFCAB2
chr1	245281305	245281832	12.5912	112.629	63.4875	97.9776	EFCAB2
chr1	246136618	246136930	4.08648	47.8918	19.0968	34.7068	SMYD3
chr1	246158640	246159134	6.25523	83.1236	18.2408	67.519	SMYD3
chr1	246161302	246161629	3.1637	35.849	13.8533	36.7741	SMYD3
chr1	246162770	246163269	4.83433	87.5999	17.0577	52.6419	SMYD3
chr1	246206750	246207186	12.1926	79.1332	39.8936	65.2721	SMYD3
chr1	246255781	246256453	8.11457	59.08	44.5701	75.3495	SMYD3
chr1	246666511	246666988	17.8531	123.742	65.8813	92.7914	TFB2M
chr1	246771688	246772530	10.3501	59.6903	28.0769	43.1151	C1orf71
chr1	247677507	247678240	6.83931	86.4991	48.0895	93.8408	LOC148824
chr2	724021	724363	4.82302	57.5468	13.1087	43.5496	TMEM18
chr2	4170366	4170849	5.66184	50.4776	27.3695	48.3864	ALLC
chr2	4509309	4509706	1.64415	22.4599	18.3931	35.5543	ALLC
chr2	4509908	4510365	2.96474	27.6557	26.5731	43.1494	ALLC
chr2	4514641	4514963	7.83912	25.9035	15.6705	27.8535	ALLC
chr2	4696679	4696977	1.7256	28.9134	15.3563	32.3364	ALLC
chr2	5001804	5002373	2.53923	44.6809	17.4148	50.7214	SOX11
chr2	5251677	5252164	11.4176	107.957	49.1394	65.7475	SOX11
chr2	6049801	6050641	2.73334	60.2994	31.7265	51.8624	LOC150622
chr2	6268304	6269169	4.57371	59.3808	9.8878	40.5884	LOC400940
chr2	7086913	7087254	3.41417	29.5921	17.7787	52.282	RNF144A
chr2	7537494	7537757	1.20631	24.6924	4.99177	25.4262	RNF144A
chr2	7932070	7932965	8.80038	74.4383	19.2965	29.5881	LOC339788
chr2	9141232	9141549	3.25373	172.428	3.76351	26.7336	MBOAT2
chr2	9242907	9243239	7.97241	29.7456	20.3893	32.0161	MBOAT2
chr2	9726879	9727206	1.95444	57.8711	3.6164	28.7451	YWHAQ
chr2	9808997	9809409	2.89045	28.3983	10.3471	32.9769	YWHAQ
chr2	10040832	10041065	9.72757	75.81	13.2722	39.8189	TAF1B
chr2	10115302	10115741	3.30782	28.5922	29.446	47.6817	GRHL1
chr2	10577553	10578137	2.53595	23.1846	12.07	38.7782	ODC1
chr2	10913874	10914097	2.12653	75.994	8.95848	32.5341	ATP6V1C2
chr2	12408092	12408410	4.95835	40.1763	33.3841	57.4692	LPIN1
chr2	12720930	12721372	2.97314	34.7653	12.4636	42.3043	TRIB2
chr2	12928366	12928749	3.07082	26.363	14.09	33.9383	TRIB2
chr2	13022297	13022646	0.779136	35.4184	2.55901	27.496	TRIB2
chr2	13728232	13728485	1.95027	40.7683	13.5854	28.1769	TRIB2
chr2	13823010	13823329	3.4209	57.7754	15.9425	29.7104	TRIB2
chr2	14263843	14264466	5.7025	69.4547	38.2018	53.5227	FAM84A
chr2	15424486	15425213	5.15665	69.4504	18.2673	37.2318	NBAS
chr2	15525287	15525583	2.1562	18.2069	10.0317	21.7222	NBAS
chr2	16063781	16064166	2.36403	30.5351	14.5187	27.8464	MYCNOS
chr2	18981514	18982080	6.25183	94.4553	58.848	91.2694	NT5C1B
chr2	19378023	19378287	3.47242	35.3929	9.26432	21.6873	OSR1
chr2	19532167	19532694	1.43979	12.0521	20.3983	31.9804	OSR1
chr2	19751620	19752147	4.07679	50.6402	28.2968	67.3225	OSR1
chr2	19800697	19801281	5.02418	51.5284	21.6828	44.4354	OSR1
chr2	19865064	19866031	5.56677	51.5716	15.0665	42.1297	TTC32
chr2	20019193	20019534	2.69559	41.344	11.6398	31.3671	TTC32
chr2	20376670	20377516	6.57184	36.0758	64.3773	85.2245	SDC1
chr2	20396818	20397293	5.72903	51.7694	24.5336	45.7295	SDC1
chr2	20407758	20408483	7.50359	62.9191	60.366	79.9466	SDC1
chr2	20798970	20799391	3.45837	41.9791	12.0539	28.5665	HS1BP3
chr2	21621128	21621398	2.31795	30.7919	10.131	21.2488	APOB
chr2	21881874	21882364	2.92662	22.3958	30.4144	45.1653	APOB
chr2	23162120	23162693	7.83087	78.5518	30.7463	76.3882	KLHL29
chr2	23592001	23592483	2.14838	28.3714	17.1366	34.3984	KLHL29
chr2	23631257	23631624	1.00522	121.781	1.38625	26.1613	KLHL29
chr2	23791450	23791871	4.04187	57.6186	9.03621	30.6202	KLHL29
chr2	23886960	23887229	2.6388	22.8523	12.8441	27.2284	KLHL29
chr2	24124783	24125799	10.3143	64.6492	43.7929	81.8761	ATAD2B
chr2	24658610	24659126	3.86527	24.9003	39.0387	60.1781	ITSN2
chr2	24731568	24732203	2.57028	23.2021	17.26	34.8712	NCOA1
chr2	24762829	24763380	6.09175	79.8682	27.989	64.8151	NCOA1
chr2	24768156	24768672	4.41938	63.455	18.66	57.6218	NCOA1
chr2	24794743	24795053	2.57113	38.5655	14.5837	33.2203	NCOA1
chr2	26046356	26046677	4.08575	95.2318	14.1146	44.5663	ASXL2
chr2	26518593	26518834	1.40484	34.0146	4.13822	25.0897	HADHB
chr2	28189584	28189970	2.26195	55.2962	15.0436	38.9852	BRE
chr2	28491892	28492461	2.46194	19.7519	17.5369	35.6751	BRE
chr2	28664791	28665160	6.71945	33.0726	20.2702	58.6773	FOSL2
chr2	28826147	28826437	2.57288	53.6915	9.77279	24.8494	PLB1
chr2	29834169	29834445	1.78954	31.8631	2.81533	21.509	ALK
chr2	29908929	29909691	2.59743	30.6851	19.7641	37.6193	ALK
chr2	29986706	29987019	1.77035	20.7197	17.0861	35.3578	ALK
chr2	29994763	29995237	11.0398	60.7772	25.5335	50.6561	ALK
chr2	30062986	30063272	1.59659	21.5388	8.02644	30.4446	ALK
chr2	30862718	30863188	3.6732	49.0433	20.5223	47.2756	LCLAT1
chr2	31803548	31803753	3.67533	67.4416	6.21252	16.0593	SRD5A2
chr2	33934038	33934290	1.35286	26.8279	7.72521	21.5836	MYADML
chr2	35210829	35211219	2.31308	35.8233	17.3977	34.4162	MYADML
chr2	36949542	36950073	7.73917	80.6146	27.7139	61.2302	VIT
chr2	37886437	37887114	2.12427	28.1811	11.1391	32.204	CDC42EP3
chr2	37906422	37907073	4.71965	44.4586	36.1453	55.5359	CDC42EP3
chr2	37909723	37910297	4.52273	32.7276	35.4789	53.7109	CDC42EP3
chr2	38030133	38030579	2.99314	122.327	8.91795	46.2518	CDC42EP3
chr2	38494970	38495403	1.79155	22.807	8.32513	24.0685	ATL2
chr2	38653613	38654290	4.72522	50.2979	8.73366	22.6794	ATL2
chr2	38673909	38674464	3.93048	29.7508	23.4409	36.459	ATL2
chr2	38687507	38687756	6.17265	39.1829	10.228	28.057	ATL2
chr2	40102910	40103269	2.79715	33.2784	10.6232	39.8715	THUMPD2
chr2	40895787	40896081	1.68798	26.8432	8.53058	27.7475	SLC8A1
chr2	40920803	40921052	1.53682	35.6221	4.45386	25.6611	SLC8A1
chr2	40964505	40964792	1.61951	45.7834	8.45587	21.3022	SLC8A1
chr2	41369706	41370009	5.89313	52.8424	12.6338	28.0602	SLC8A1
chr2	41982777	41983070	1.07349	42.82	2.24268	22.6645	SGK493
chr2	41983427	41983683	2.51923	29.0129	8.95974	28.3139	SGK493
chr2	42100763	42101025	1.06386	33.0036	6.8175	24.7049	SGK493
chr2	42476354	42477545	5.20619	31.0273	50.3741	63.5691	EML4
chr2	43014178	43014982	4.70439	55.3789	33.1374	47.9921	HAAO
chr2	43016147	43016523	6.76074	69.7878	23.1063	39.743	HAAO
chr2	43023365	43023811	2.11681	55.9593	5.08551	29.9338	HAAO
chr2	43506638	43507028	3.85555	37.1113	45.113	62.7484	THADA
chr2	44967770	44968411	3.56027	34.6873	39.4706	66.7169	C2orf34
chr2	45214158	45214372	1.39395	40.518	6.19359	21.4215	SIX2
chr2	45688672	45689227	3.54098	70.9898	22.5723	65.2194	SRBD1
chr2	45693193	45693562	7.87467	113.927	24.5845	85.8143	SRBD1
chr2	45890860	45891545	5.82059	37.7955	67.0464	89.6867	PRKCE
chr2	46165830	46166130	4.5423	49.4937	10.3305	21.3615	PRKCE
chr2	46319356	46320096	3.41309	28.9197	35.4066	50.9464	PRKCE
chr2	46361638	46362583	5.45207	54.2786	57.9995	79.4104	PRKCE
chr2	46478958	46479315	3.64043	20.7849	16.9676	34.8808	EPAS1
chr2	46542474	46542765	2.76923	91.009	13.3001	54.4905	EPAS1
chr2	46679842	46680471	4.58162	70.0535	21.3465	43.3924	LOC388946
chr2	46848519	46848939	4.086	28.457	19.2603	45.4272	CRIPT
chr2	46875366	46875713	3.17306	34.9003	18.7905	38.2167	CRIPT
chr2	48348082	48348532	4.10348	18.3335	36.4684	50.5287	FOXN2
chr2	49505566	49505806	2.62111	48.0745	16.0084	26.3002	FSHR
chr2	49534108	49534498	2.61579	113.209	12.8573	33.6244	FSHR
chr2	50032403	50032652	1.53582	27.0792	4.59054	20.4531	NRXN1
chr2	50071653	50072001	2.68515	18.619	13.7836	25.9886	NRXN1
chr2	50348769	50349171	8.45656	80.1884	28.9211	55.9852	NRXN1
chr2	50623235	50623631	3.81403	28.7425	17.0686	35.3843	NRXN1
chr2	50634970	50635747	9.73669	98.3805	66.061	99.6634	NRXN1
chr2	53147268	53147972	3.99375	56.1294	21.1815	46.27	ASB3
chr2	53734221	53734727	4.69132	67.2616	32.1798	59.2299	ASB3
chr2	53737947	53738347	2.3463	19.2318	20.894	34.4012	ASB3
chr2	53788352	53788610	6.5657	39.8981	6.1182	29.5399	ASB3
chr2	53791243	53791637	4.98039	25.0607	38.3237	57.039	ASB3
chr2	53837037	53837869	3.70809	37.3804	20.9196	46.2373	ASB3
chr2	53858162	53858799	3.52954	44.3339	15.2025	22.945	ASB3
chr2	54216440	54217031	4.9894	34.5573	54.3938	75.5434	PSME4
chr2	54846141	54847473	4.72073	34.3	19.8514	36.6117	SPTBN1
chr2	54989039	54989473	6.03962	57.2182	33.5561	62.843	EML6
chr2	55165914	55166536	4.9393	26.5071	53.276	73.9004	EML6
chr2	55180265	55180796	7.97854	61.4841	63.959	86.9027	EML6
chr2	58308020	58308585	6.29928	76.9864	35.0251	52.0485	VRK2
chr2	58759803	58760095	2.64986	26.4916	16.6157	34.8607	FANCL
chr2	62752817	62753225	2.21862	24.685	15.1641	32.0899	TMEM17
chr2	63100249	63100472	2.90426	38.5717	15.1704	30.3718	EHBP1
chr2	63451410	63451829	6.22479	97.8206	39.3087	80.4931	C2orf86
chr2	64743609	64744083	5.91988	104.548	42.0741	57.4735	AFTPH
chr2	65134097	65134374	2.04739	83.8507	2.72055	14.5908	SLC1A4
chr2	65204522	65204882	2.79902	23.6506	33.4515	58.3991	SLC1A4
chr2	65276453	65276714	4.50433	35.005	17.1836	28.6661	CEP68
chr2	65600423	65601088	6.16405	50.6076	16.3111	28.7441	SPRED2
chr2	65644082	65644551	4.19557	49.309	18.0989	35.1758	SPRED2
chr2	65839627	65839927	2.33391	48.0181	5.77236	27.9828	SPRED2
chr2	66717692	66718198	3.10241	22.0636	16.193	32.8785	MEIS1
chr2	67225116	67225436	4.22898	57.305	18.497	28.5624	ETAA1
chr2	67743240	67743799	4.00674	88.8516	20.3258	57.9097	ETAA1
chr2	67894669	67895320	2.11225	21.9602	8.97198	21.0004	ETAA1
chr2	67930092	67930497	4.19574	48.6347	19.2435	30.6594	ETAA1
chr2	69173372	69173607	4.05328	99.2648	3.06885	18.1268	GKN2
chr2	69736034	69736343	3.58172	18.9533	12.4926	25.4273	AAK1
chr2	72167875	72168141	2.40729	28.5109	5.75891	22.7345	CYP26B1
chr2	72192331	72192668	2.09127	48.5957	8.32141	27.1819	CYP26B1
chr2	72916656	72917036	2.62106	35.1053	25.3606	36.4871	EXOC6B
chr2	73209609	73209889	1.62195	15.5868	9.28479	20.179	SFXN5
chr2	73211129	73211464	2.15331	15.6443	12.1761	29.2017	SFXN5
chr2	74246642	74247251	3.95056	33.9474	26.396	40.1552	TET3
chr2	75083392	75083739	3.47473	33.6723	19.5299	33.5044	HK2
chr2	75094761	75095046	2.36504	23.6975	10.0602	21.5344	HK2
chr2	75262609	75263065	2.3263	97.677	4.14863	33.8433	TACR1
chr2	75264705	75265411	3.94278	36.9266	27.8793	51.0973	TACR1
chr2	75548971	75549408	1.84659	69.1045	2.79567	33.3822	TACR1
chr2	75708462	75708766	4.90307	89.4563	16.0693	33.686	FAM176A
chr2	76000392	76001239	1.52006	23.2686	11.2636	29.1466	C2orf3
chr2	76605191	76605609	6.63356	68.0883	24.5976	68.0542	LRRTM4
chr2	76882436	76882829	1.70628	22.2279	20.245	42.8463	LRRTM4
chr2	76943188	76943808	6.03499	44.7527	38.1576	55.1758	LRRTM4
chr2	77274554	77274854	1.62119	47.2139	6.75263	27.8066	LRRTM4
chr2	78751871	78752169	5.70725	52.4941	10.1041	25.8498	REG3G
chr2	79492949	79493374	9.52513	122.642	19.5945	39.4409	REG3A
chr2	79699018	79699506	2.71218	39.6715	11.21	29.3102	CTNNA2
chr2	80019220	80019622	10.2661	142.114	26.1062	51.6734	CTNNA2
chr2	80117663	80117959	1.80883	28.4165	7.90268	20.6684	CTNNA2
chr2	80995070	80995490	1.86411	21.1695	7.4739	23.5407	CTNNA2
chr2	82319878	82320606	8.23195	61.0064	78.1201	103.867	CTNNA2
chr2	82337116	82337452	2.69736	27.8165	10.5593	35.8203	CTNNA2
chr2	83393759	83394028	4.51497	52.7039	8.53601	33.4819	LOC388965
chr2	83834480	83834804	2.09374	38.5401	1.5406	22.5339	LOC388965
chr2	83911987	83912363	4.84223	57.5711	23.3652	39.3605	LOC388965
chr2	85186728	85187300	5.64481	64.7957	31.6856	55.915	KCMF1
chr2	85776206	85776407	3.0243	93.432	4.56357	19.726	GGCX
chr2	85777076	85777797	6.09422	45.3726	35.4506	48.6752	GGCX
chr2	85934389	85934878	5.76186	38.0776	64.8992	86.3677	GNLY
chr2	86797082	86797605	3.97769	22.8372	25.9589	44.3586	VPS24
chr2	98506612	98507568	3.06356	29.2758	28.2888	48.0928	TMEM131
chr2	98586636	98587114	5.24602	31.7177	28.6884	44.6975	TMEM131
chr2	99410691	99411369	4.74054	27.8867	21.912	31.2724	C2orf55
chr2	99417076	99417407	4.28568	42.5464	15.7664	31.3392	C2orf55
chr2	99796374	99796611	1.14263	20.1015	10.3797	19.4658	MITD1
chr2	100672635	100673385	3.92702	40.0813	46.045	72.9917	AFF3
chr2	100683203	100683858	3.27689	38.2999	29.1877	48.4726	AFF3
chr2	100684212	100684998	5.39181	108.018	13.8577	33.076	AFF3
chr2	101696735	101697121	1.90571	74.8075	4.37874	32.0137	TBC1D8
chr2	101736781	101737436	5.09292	94.4418	42.428	70.3011	TBC1D8
chr2	102737209	102737433	2.62141	84.2364	5.15686	17.8916	IL1R1
chr2	103067480	103067776	1.81804	33.2006	4.68669	24.0217	IL18RAP
chr2	104003358	104003818	9.83129	83.4153	45.0384	61.3476	TMEM182
chr2	105791779	105792106	2.75531	34.6007	10.8629	22.2635	GPR45
chr2	105912438	105912886	3.01683	32.9541	21.3771	32.876	TGFBRAP1
chr2	107456666	107457076	3.23722	23.0522	28.2306	41.0606	ST6GAL2
chr2	108852044	108852661	1.85781	56.4024	9.31767	37.6276	SULT1C3
chr2	109029416	109029743	2.94511	23.3603	9.69749	19.296	SULT1C4
chr2	110377717	110378061	1.54887	51.9296	9.50164	48.6028	ANKRD57
chr2	111753778	111754242	1.56133	16.1308	10.4884	24.9932	ACOXL
chr2	111943259	111943511	6.56962	64.0075	18.2479	33.5807	BCL2L11
chr2	112663733	112664076	3.03526	90.3718	9.57114	24.785	MERTK
chr2	113422687	113423003	2.33217	67.3547	11.0829	34.781	SLC20A1
chr2	113804060	113804666	3.28918	24.5294	24.0264	46.7371	IL1F8
chr2	114690032	114690444	2.89496	70.3716	13.3983	48.4593	ACTR3
chr2	114716718	114717263	6.31793	98.3544	26.0886	79.6459	ACTR3
chr2	115512348	115513418	6.10676	68.4655	46.8659	52.1547	DPP10
chr2	115533259	115533563	2.26164	24.7918	6.44603	23.7256	DPP10
chr2	115555022	115555554	4.16352	33.0843	30.6266	46.1845	DPP10
chr2	115638809	115639624	3.31514	38.343	44.0994	77.1782	DPP10
chr2	116657339	116657701	1.47288	14.5181	8.79053	22.4756	DPP10
chr2	116682683	116683016	1.98656	44.5916	9.96339	28.2534	DPP10
chr2	117182706	117183096	4.02136	39.1638	10.2033	21.0948	DPP10
chr2	118309673	118309910	1.577	22.5367	4.60783	20.5973	DDX18
chr2	118833492	118833955	1.78089	39.43	6.1263	33.9014	INSIG2
chr2	118985317	118985648	4.25387	41.5324	19.5493	36.9164	INSIG2
chr2	120061701	120061975	2.47943	44.4898	4.17442	22.4476	C2orf76
chr2	120145902	120146404	2.28069	27.8276	14.8574	29.4067	DBI
chr2	120824376	120825347	5.72671	54.7225	53.722	80.0515	EPB41L5
chr2	122233844	122234173	2.39139	28.403	28.1733	45.1385	CLASP1
chr2	123659682	123660235	1.47268	25.5174	11.6091	27.0235	CNTNAP5
chr2	123914695	123915112	5.16497	29.8278	22.7247	36.4812	CNTNAP5
chr2	123962461	123962811	2.39479	44.0978	6.0056	31.0812	CNTNAP5
chr2	124791919	124792143	2.08772	62.7321	17.7585	31.5525	CNTNAP5
chr2	124806279	124806602	4.18625	68.0684	7.88818	20.1107	CNTNAP5
chr2	124849684	124850111	3.51944	19.074	29.1045	42.8709	CNTNAP5
chr2	124916944	124917244	1.83344	37.7641	15.8656	32.8347	CNTNAP5
chr2	124940959	124941606	7.4183	119.001	17.7678	61.3786	CNTNAP5
chr2	125965478	125966171	7.27662	127.696	36.5042	105.899	CNTNAP5
chr2	125966798	125967310	2.77329	21.1256	11.2855	29.7156	CNTNAP5
chr2	126156671	126157220	6.83692	57.4172	36.0685	65.2314	CNTNAP5
chr2	126411793	126412290	6.29574	46.7212	34.772	48.9985	CNTNAP5
chr2	127512176	127512458	2.67091	38.1174	14.2771	32.099	GYPC
chr2	128918439	128918717	3.43836	24.0376	16.4278	28.1321	UGGT1
chr2	129898179	129898575	2.55989	18.8291	22.4266	32.9445	LOC389033
chr2	129923420	129923696	2.89953	41.8995	4.55295	32.4814	LOC389033
chr2	130703095	130703637	6.57277	100.693	28.5179	87.8106	LOC389033
chr2	132361885	132362622	1.85569	76.0721	7.76858	38.4864	CCDC74A
chr2	132363989	132364548	2.36327	24.9852	13.5375	30.7227	CCDC74A
chr2	133100783	133101210	3.08455	38.2043	15.4455	33.5091	GPR39
chr2	133974846	133975585	1.82804	28.9966	9.94123	27.0682	NCKAP5
chr2	134045008	134045382	1.21397	103.473	2.26795	28.3173	NCKAP5
chr2	134323896	134324118	0.85489	29.6038	2.67972	19.3281	NCKAP5
chr2	134397456	134397841	1.80416	26.1778	15.9256	34.2807	NCKAP5
chr2	134431758	134432141	5.5562	60.1008	21.9353	40.898	NCKAP5
chr2	135920865	135921421	13.4326	94.5319	23.3855	83.6646	RAB3GAP1
chr2	136830312	136830692	2.44241	49.1912	7.8079	21.6473	CXCR4
chr2	137074815	137075059	0.878844	25.8698	10.7426	28.2107	CXCR4
chr2	137937622	137937897	2.61591	30.5344	18.264	33.1945	THSD7B
chr2	138724139	138724452	3.00718	35.6038	18.1392	30.7513	HNMT
chr2	139257442	139257694	4.28077	46.8622	10.5034	26.5727	SPOPL
chr2	139469449	139469732	1.54654	31.6574	10.9189	23.5808	NXPH2
chr2	139545307	139545786	4.27505	68.9083	17.6789	51.1491	NXPH2
chr2	140981270	140981766	4.46121	59.3549	34.5395	50.7507	LRP1B
chr2	140987635	140988136	3.78789	102.762	13.6481	48.8241	LRP1B
chr2	142274738	142275821	3.50841	24.282	26.0562	38.4315	LRP1B
chr2	142286404	142286958	3.61222	37.2643	16.8332	32.2839	LRP1B
chr2	142358374	142359095	2.85579	25.5924	30.5223	47.9582	LRP1B
chr2	142423739	142424070	2.36758	28.5266	34.15	62.2593	LRP1B
chr2	143921045	143921320	1.95822	19.8915	8.51115	20.2275	ARHGAP15
chr2	144927927	144928497	4.35974	34.6895	43.9944	69.1018	GTDC1
chr2	144975347	144975877	4.67709	84.235	33.1183	63.7082	GTDC1
chr2	145061954	145062213	2.34274	31.6103	12.3316	28.1911	GTDC1
chr2	145084189	145084576	2.80189	27.0996	27.9846	50.9143	GTDC1
chr2	145784465	145785049	2.91947	46.7745	6.26842	32.0878	ZEB2
chr2	145818350	145818863	4.46285	35.2323	26.8637	42.0659	ZEB2
chr2	146617870	146618323	2.95619	17.7226	23.1399	38.4932	PABPCP2
chr2	146631967	146632393	2.24382	66.4821	14.1754	32.8145	PABPCP2
chr2	147358866	147359129	2.03108	17.2059	14.453	25.5272	PABPCP2
chr2	147703621	147704106	2.02756	22.5486	6.79714	23.8051	PABPCP2
chr2	148242696	148243000	2.61128	21.2111	11.6397	22.2522	ACVR2A
chr2	149860803	149861440	3.30161	20.0865	34.4873	47.982	KIF5C
chr2	149862275	149862966	2.35696	39.9277	22.728	40.9174	KIF5C
chr2	149959676	149960218	1.54234	25.0164	9.83833	38.017	LYPD6B
chr2	149960600	149961044	1.50638	64.4651	3.15141	45.076	LYPD6B
chr2	150198895	150199472	3.36561	36.7861	33.3069	57.628	LYPD6
chr2	150213859	150214117	1.70456	27.5151	8.09301	27.7198	LYPD6
chr2	150279456	150279778	2.60765	18.717	19.9145	34.7128	LYPD6
chr2	150283856	150284198	5.70432	133.783	11.4727	26.8695	LYPD6
chr2	150412964	150413468	6.79772	65.4865	28.7924	57.6376	MMADHC
chr2	150847361	150848733	4.07674	33.4901	55.5071	70.4271	MMADHC
chr2	150956327	150956765	4.92215	46.8202	38.4927	56.8027	RND3
chr2	150957208	150957743	28.2685	108.859	62.8819	88.9254	RND3
chr2	151022869	151023122	20.2469	177.275	13.7633	24.369	RND3
chr2	151031014	151031374	4.24705	85.9394	11.6602	46.4704	RND3
chr2	151184683	151185011	5.46851	81.8623	13.9631	41.3602	RND3
chr2	151469439	151469870	5.63989	128.113	24.6649	65.5504	RND3
chr2	151470691	151470993	2.6499	76.1097	19.2507	35.9456	RND3
chr2	151793488	151793895	4.36231	42.7334	27.0086	43.9096	RBM43
chr2	152175130	152175368	3.37289	26.6674	8.37344	23.8794	NMI
chr2	153120391	153120777	3.01197	48.8968	11.8369	36.5333	FMNL2
chr2	153158730	153159153	4.25207	29.8159	27.1275	41.1415	FMNL2
chr2	153324063	153324400	2.11884	56.6769	9.16262	36.4106	FMNL2
chr2	154007666	154007884	0.994457	27.5949	4.15394	23.3616	RPRM
chr2	155535313	155535789	3.80413	40.8013	27.3965	48.4283	KCNJ3
chr2	155639049	155639334	2.62497	50.4431	6.62818	35.8709	KCNJ3
chr2	156046942	156047155	6.67154	84.5333	17.2305	29.8079	KCNJ3
chr2	156667316	156668070	2.94258	51.8308	18.9301	36.6908	NR4A2
chr2	157661321	157662004	3.11897	21.0717	14.4926	29.7257	GPD2
chr2	157856133	157856423	3.34735	32.5558	14.887	25.381	GALNT5
chr2	158640629	158641082	5.55468	83.7171	14.4459	54.942	ACVR1
chr2	159045213	159046433	5.23011	45.4285	36.5898	53.5427	CCDC148
chr2	159522369	159522926	3.46333	92.3245	29.1335	55.0307	PKP4
chr2	159659277	159659887	3.91382	29.0761	36.5687	57.0013	DAPL1
chr2	159855281	159855870	16.2873	124.559	69.1927	92.1673	TANC1
chr2	159949939	159950266	2.44201	80.6549	5.79706	24.258	TANC1
chr2	160449260	160450001	3.18345	26.3317	22.0928	39.0675	BAZ2B
chr2	160462281	160462728	5.31025	40.3055	39.8152	60.5025	BAZ2B
chr2	160720105	160720580	5.1065	46.4878	17.0252	50.1178	LY75
chr2	160724265	160724551	3.35085	27.1601	18.0632	29.9789	LY75
chr2	161026950	161027444	5.81388	52.7532	26.2455	41.7299	ITGB6
chr2	161032126	161032616	10.9753	67.8383	31.5649	47.8482	ITGB6
chr2	161232575	161232943	2.55437	32.0481	5.81517	17.4539	RBMS1
chr2	161310511	161311048	5.81064	57.4136	40.9924	73.0182	RBMS1
chr2	161339156	161339583	2.33865	62.9697	13.8415	51.3024	RBMS1
chr2	161727328	161727887	4.39146	49.9414	22.4335	35.0716	TANK
chr2	162327957	162328654	5.32617	50.041	44.1672	65.7622	TBR1
chr2	162563124	162563493	6.09433	37.6693	54.1808	76.5669	SLC4A10
chr2	164224402	164224742	6.61998	81.6606	5.27622	27.0264	FIGN
chr2	164524266	164524467	2.53247	43.3974	4.30432	19.2594	FIGN
chr2	164527416	164527743	2.11545	25.5558	13.0222	36.9057	FIGN
chr2	164533128	164533887	4.60481	98.2529	34.5183	74.315	FIGN
chr2	165696851	165697266	3.12538	68.713	18.489	42.8699	COBLL1
chr2	166668715	166669113	3.45404	25.598	15.7004	33.7047	GALNT3
chr2	168291916	168292258	1.99441	46.0896	5.36784	24.6703	XIRP2
chr2	168341524	168342179	3.70281	56.2945	9.56448	44.5988	XIRP2
chr2	168361225	168361789	3.25671	52.1593	29.3051	69.9781	XIRP2
chr2	168577582	168577921	3.61776	59.8562	20.3232	40.8029	B3GALT1
chr2	168591932	168592315	3.2222	34.8843	20.6015	40.4609	B3GALT1
chr2	168651291	168651655	3.93832	22.2836	15.795	35.7332	B3GALT1
chr2	168652381	168652776	3.78229	50.5707	9.12572	39.5406	B3GALT1
chr2	169047318	169047521	2.09499	17.8342	13.2021	22.5061	STK39
chr2	169134938	169135432	1.80706	63.1913	7.4859	30.9206	STK39
chr2	169306513	169307120	2.80171	45.2791	6.66531	23.5776	LASS6
chr2	169327406	169327749	5.66024	68.3143	17.4595	28.9849	LASS6
chr2	169366674	169367122	2.37973	76.1827	16.1173	43.3213	LASS6
chr2	170859860	170860171	4.60789	156.519	16.9799	56.4089	UBR3
chr2	171386741	171387703	4.6265	33.9164	23.5747	34.3566	MYO3B
chr2	171499835	171500361	10.2816	57.5601	46.1951	62.8307	MYO3B
chr2	172267140	172267569	4.6939	57.0267	24.9767	43.9195	METTL8
chr2	172285167	172285653	3.78882	24.4874	11.7146	31.4668	METTL8
chr2	172409380	172409697	1.81366	61.9438	2.83738	24.35	CYBRD1
chr2	172428572	172428931	3.03284	36.9411	18.2443	36.5282	CYBRD1
chr2	172619194	172619833	4.01072	71.2393	24.3668	39.1261	DYNC1I2
chr2	172654757	172655198	7.37527	76.0234	45.2669	86.1604	SLC25A12
chr2	173324336	173324741	1.79123	81.033	1.90905	40.4592	ITGA6
chr2	173326498	173326955	2.72267	26.4759	17.0511	33.4903	ITGA6
chr2	173329111	173329451	3.31345	22.939	17.692	30.4513	ITGA6
chr2	173447554	173447901	3.94527	37.2991	23.0122	39.7119	PDK1
chr2	173663745	173664031	5.16358	56.8957	19.2183	37.6391	RAPGEF4
chr2	173914105	173914410	4.80698	86.2298	15.021	37.3873	RAPGEF4
chr2	174716026	174716403	3.30174	30.1438	31.9699	53.565	SP3
chr2	174917379	174917790	2.92341	41.9434	15.1899	38.5618	OLA1
chr2	175020531	175021234	3.12627	134.811	7.49562	84.2098	OLA1
chr2	175048105	175048467	2.06217	25.355	12.5132	32.5792	OLA1
chr2	176387425	176387967	4.05561	28.433	26.0131	40.506	ATP5G3
chr2	176642997	176643477	2.5664	15.6623	29.4685	43.4449	KIAA1715
chr2	176794777	176795047	3.01031	36.6268	7.64051	22.5072	KIAA1715
chr2	178258988	178259395	13.9584	46.7822	15.798	32.1047	AGPS
chr2	178662319	178662555	1.74063	48.1688	1.27622	19.8543	PDE11A
chr2	178975355	178975705	6.27014	71.6734	11.3978	24.94	RBM45
chr2	178989871	178990193	3.59024	37.1708	8.79771	44.2946	RBM45
chr2	179058217	179058649	5.22995	54.3645	21.4624	34.6269	OSBPL6
chr2	179774322	179775090	3.44866	129.37	16.4365	50.5727	CCDC141
chr2	180137126	180137440	2.95184	31.8564	18.6813	36.8388	SESTD1
chr2	180438736	180439512	18.6517	143.802	41.9893	122.649	ZNF385B
chr2	180719524	180720122	2.37984	77.3289	15.0622	74.292	ZNF385B
chr2	180818451	180819153	5.13276	43.1954	43.6242	68.8372	CWC22
chr2	181579849	181580456	17.3927	69.442	11.4477	40.1385	UBE2E3
chr2	181799704	181800078	2.91485	22.6715	8.80114	28.6478	UBE2E3
chr2	182112705	182112995	2.71684	20.7536	10.9511	24.7389	UBE2E3
chr2	182361437	182361817	3.51496	81.4555	4.99214	42.8452	ITGA4
chr2	182380564	182380825	6.86661	37.9604	16.832	27.8981	ITGA4
chr2	182675609	182675921	2.55782	28.8529	15.9358	27.7597	SSFA2
chr2	182942056	182942644	5.48363	86.7139	49.5298	83.549	PPP1R1C
chr2	183107912	183108336	2.9895	27.2813	7.23521	26.7703	PDE1A
chr2	183889145	183889369	3.8663	35.4684	9.47112	30.1427	NCKAP1
chr2	184235331	184236219	2.32039	29.1462	12.8283	40.5425	NUP35
chr2	184627892	184628796	8.34387	106.42	46.1091	99.3878	NUP35
chr2	184736841	184737451	2.86896	31.0835	38.7574	53.2341	NUP35
chr2	184791116	184791770	6.76648	74.2305	50.1904	77.456	ZNF804A
chr2	184815406	184815872	6.24987	77.2676	26.2608	51.685	ZNF804A
chr2	184816289	184816843	7.24771	59.7247	35.3294	58.8933	ZNF804A
chr2	185428753	185429230	5.01497	63.8172	38.8066	66.497	ZNF804A
chr2	185621881	185622321	2.89149	31.6404	16.578	40.4959	ZNF804A
chr2	185640391	185640901	5.43521	29.0085	35.7404	48.6779	ZNF804A
chr2	186084701	186085070	2.62735	44.5707	26.5274	55.5449	ZNF804A
chr2	186250030	186250291	2.85828	27.7206	15.3671	25.9995	ZNF804A
chr2	186994746	186995045	5.02733	39.2186	19.5197	34.2381	ZC3H15
chr2	187005638	187006120	7.72277	50.0699	27.034	59.0071	ZC3H15
chr2	187305241	187305803	3.35404	105.229	15.66	73.8564	ZC3H15
chr2	187408926	187409307	1.21507	122.175	12.5541	50.9739	ZC3H15
chr2	188228483	188228859	4.12398	30.8123	31.7565	56.3028	CALCRL
chr2	188851124	188851481	3.46346	56.9007	6.39906	52.9651	GULP1
chr2	188994450	188994908	4.79998	43.6226	29.7326	55.8743	GULP1
chr2	189191682	189192065	4.63308	34.8706	36.9487	59.2634	GULP1
chr2	189924717	189925349	2.16576	29.3101	10.2159	21.3387	COL5A2
chr2	190014732	190015200	6.09875	58.9824	25.8832	46.6275	COL5A2
chr2	190420773	190421174	2.3386	45.6791	34.3976	56.5711	SLC40A1
chr2	190731370	190731724	2.95004	47.2358	27.431	50.7095	PMS1
chr2	191035286	191035822	3.33415	23.9902	27.4219	41.924	C2orf88
chr2	191100021	191100486	1.68771	86.879	4.24608	30.5164	HIBCH
chr2	191281632	191282316	7.4285	63.8387	54.0393	81.7893	MFSD6
chr2	191364058	191364534	4.51905	105.455	13.1107	34.9481	MFSD6
chr2	191686917	191687504	6.09274	70.1886	20.3498	46.2727	GLS
chr2	191914715	191915472	17.5651	67.4937	29.075	51.4668	STAT4
chr2	192043387	192044044	4.61357	46.4464	26.4124	44.5229	STAT4
chr2	192112345	192112684	2.74365	21.9579	19.6565	40.8787	MYO1B
chr2	192114285	192114594	4.02433	122.398	4.8389	28.2221	MYO1B
chr2	192127873	192128113	5.49102	128.041	8.58259	40.3324	MYO1B
chr2	192183183	192183447	3.30724	21.7709	9.60054	18.1704	MYO1B
chr2	192900402	192900840	2.56699	20.4507	21.8521	39.5099	TMEFF2
chr2	194339861	194340271	2.40903	111.195	1.71824	25.9863	PCGEM1
chr2	194996088	194996454	3.6995	63.2349	23.4157	46.4092	PCGEM1
chr2	195506115	195506691	2.015	61.252	5.73476	36.8303	SLC39A10
chr2	195774665	195775039	1.5442	17.5061	14.0157	22.7389	SLC39A10
chr2	195886864	195887229	2.14025	70.0045	8.39347	33.0006	SLC39A10
chr2	196206388	196207267	4.21914	41.2815	28.5627	46.8304	SLC39A10
chr2	196831069	196831350	4.89396	29.2639	18.2812	33.4773	DNAH7
chr2	197474746	197475057	3.2938	36.701	9.38466	22.6686	HECW2
chr2	198008883	198009263	3.21862	41.0845	15.0387	39.9939	ANKRD44
chr2	198119469	198119784	5.10429	28.5829	19.4361	30.4812	ANKRD44
chr2	198478166	198478585	11.4766	141.219	50.0394	74.5115	RFTN2
chr2	198710858	198711239	6.25647	42.1275	35.6202	55.8049	PLCL1
chr2	198743864	198744148	3.00978	26.2958	7.5132	22.5105	PLCL1
chr2	200557676	200558015	2.15823	96.4945	14.828	44.9568	C2orf69
chr2	201322858	201323492	5.29718	44.2075	24.4153	72.4874	SPATS2L
chr2	203731933	203732305	2.91187	64.922	8.9929	39.3328	ICA1L
chr2	203733023	203733392	3.6805	29.9752	25.0159	40.8772	ICA1L
chr2	204811427	204811749	4.53627	22.1297	13.7475	23.2077	ICOS
chr2	204816206	204816763	6.18381	73.5826	50.5052	83.3481	ICOS
chr2	204819594	204819820	2.71332	56.4762	11.7758	32.9499	ICOS
chr2	204934238	204934543	2.24854	73.8211	4.59499	36.5911	ICOS
chr2	206233299	206233677	1.65568	41.5706	19.374	54.979	PARD3B
chr2	206760123	206760531	1.82755	29.3913	11.539	25.6735	NRP2
chr2	207687647	207688120	1.122	81.0995	2.23209	30.3608	FASTKD2
chr2	207930046	207930460	2.85584	23.1783	22.1739	49.552	KLF7
chr2	209417651	209417977	10.9733	55.1899	16.5459	36.173	PTH2R
chr2	212039341	212039640	1.51723	34.8805	7.99267	24.4422	ERBB4
chr2	212046443	212046878	3.27672	108.908	18.8844	52.868	ERBB4
chr2	212237787	212238309	3.42001	11.9793	22.8486	36.5062	ERBB4
chr2	212243216	212243779	6.16456	57.3139	84.6763	108.445	ERBB4
chr2	212261582	212261952	6.06481	91.7872	28.0892	57.4882	ERBB4
chr2	212273209	212273502	3.45556	63.9437	9.28002	25.9708	ERBB4
chr2	212468756	212469111	2.98291	82.5857	11.9519	53.4104	ERBB4
chr2	212805803	212806115	3.39322	29.7312	19.0572	35.6482	ERBB4
chr2	212961591	212962079	4.20763	72.2595	30.8324	76.5346	ERBB4
chr2	213412361	213412874	7.58619	56.5253	65.7249	94.0489	ERBB4
chr2	214181289	214181612	2.5432	40.3522	16.1619	36.75	SPAG16
chr2	215243006	215244558	5.56896	49.7738	43.2756	59.2908	SPAG16
chr2	215661469	215662055	3.81135	40.9189	36.1715	61.1435	BARD1
chr2	216071644	216072260	4.13875	42.9836	35.832	68.7689	ABCA12
chr2	216226531	216227124	9.91862	70.6212	52.1119	70.6685	FN1
chr2	216363162	216363558	2.66719	39.5487	35.6016	50.9823	FN1
chr2	216700135	216700679	16.8225	191.394	49.2122	121.536	MREG
chr2	216837960	216838591	5.38558	58.1441	35.4544	59.4964	MREG
chr2	217230208	217230777	2.76587	26.6123	29.5432	42.2328	2004-03-01
chr2	217415739	217416684	4.33028	73.2511	24.171	54.2774	RPL37A
chr2	217721812	217722213	2.26291	59.6889	2.091	23.5466	TNP1
chr2	217911496	217913121	4.71533	50.4389	28.791	59.1407	TNP1
chr2	217919491	217919887	3.80809	23.3318	30.9195	46.9618	TNP1
chr2	217920265	217921074	10.1167	99.5091	39.2342	97.3232	TNP1
chr2	217957416	217957731	2.31991	47.9637	10.3313	23.2087	DIRC3
chr2	217974766	217975329	2.55793	88.307	14.6193	63.7745	DIRC3
chr2	218012547	218012867	2.38239	29.9679	12.0605	19.3689	DIRC3
chr2	218120170	218120455	2.8623	22.8584	9.51164	24.5077	DIRC3
chr2	218128758	218129183	2.50764	21.4829	14.781	33.5978	DIRC3
chr2	218158681	218159004	4.19623	32.2017	17.5155	32.6413	DIRC3
chr2	219175500	219176158	11.5996	155.69	71.95	121.622	PNKD
chr2	219176258	219176580	2.37528	33.3212	14.2837	31.0515	PNKD
chr2	219176800	219177270	5.05539	95.0984	29.6727	76.0966	PNKD
chr2	219991205	219991569	11.7973	63.0434	36.4878	50.6452	NHEJ1
chr2	220263633	220264178	9.35039	55.2613	46.3416	62.4278	DNPEP
chr2	220711105	220711603	3.98807	115.835	24.4794	77.6781	SLC4A3
chr2	220958864	220959232	3.99247	45.7249	19.2809	29.99	SLC4A3
chr2	220987014	220987705	3.51582	62.0195	30.4835	52.9326	SLC4A3
chr2	221063428	221064173	10.309	81.9905	45.8041	64.7945	SLC4A3
chr2	221174714	221175414	4.42113	48.6997	19.4586	64.2687	SLC4A3
chr2	221179115	221179686	6.77526	40.1096	38.5447	61.6646	SLC4A3
chr2	221190460	221190963	3.56669	77.3551	21.5589	55.5269	SLC4A3
chr2	221866110	221866556	3.24035	66.8844	6.62061	46.8362	EPHA4
chr2	222210934	222211209	3.67228	37.7196	13.0847	24.8215	EPHA4
chr2	223660755	223661152	6.49953	80.8396	12.4617	25.6133	ACSL3
chr2	223661342	223661811	8.25987	90.4547	32.2053	48.816	ACSL3
chr2	223749711	223750055	7.69862	54.3351	29.4381	43.3382	ACSL3
chr2	224095053	224095484	4.66781	114.589	7.81305	27.6528	KCNE4
chr2	225113657	225114224	1.86324	15.8721	9.9663	24.9796	FAM124B
chr2	225196145	225196901	10.1448	96.8504	88.4735	114.271	FAM124B
chr2	226626191	226626553	2.38864	30.2673	25.3488	48.7075	KIAA1486
chr2	226705992	226706349	2.11014	75.5033	3.35405	36.0034	KIAA1486
chr2	226872732	226873014	4.15045	41.8451	39.8686	57.9501	KIAA1486
chr2	227541802	227542165	2.86052	99.5545	9.98409	48.8468	IRS1
chr2	227603569	227604060	2.33355	82.597	6.76892	26.0023	IRS1
chr2	227659030	227659601	4.24948	35.921	33.8929	54.1156	IRS1
chr2	228326630	228327694	6.0454	32.035	17.4027	25.817	AGFG1
chr2	228340268	228340702	17.1789	125.873	29.0174	78.157	AGFG1
chr2	229100848	229101248	2.25463	28.2758	17.1675	29.751	SPHKAP
chr2	230081515	230081884	3.70098	18.7631	21.1642	35.9155	PID1
chr2	231934582	231935034	2.53462	58.9721	8.17872	42.1449	PSMD1
chr2	231953872	231954199	4.27825	59.0642	8.16377	32.7398	PSMD1
chr2	232164990	232165234	2.37506	28.4484	7.47269	20.3908	ARMC9
chr2	233071755	233072179	3.11543	42.5151	23.1405	42.0682	DIS3L2
chr2	233476185	233476523	11.8471	84.0933	24.5676	42.527	EFHD1
chr2	234395821	234396419	4.35447	26.6148	12.7318	28.1843	USP40
chr2	234401494	234401747	2.96188	39.4259	8.39634	31.8684	USP40
chr2	234519987	234520226	8.3643	94.1137	4.53693	17.099	UGT1A8
chr2	235754450	235754757	2.77743	43.5781	10.2704	26.5241	SH3BP4
chr2	236449715	236449988	4.15977	89.5628	20.5093	56.1133	AGAP1
chr2	236450303	236450823	2.73277	33.5093	11.3226	23.0797	AGAP1
chr2	237648415	237648627	3.61767	30.6807	12.3706	25.2624	CXCR7
chr2	239152881	239153192	2.58636	66.061	11.6831	30.528	PER2
chr2	240103286	240104057	8.67938	54.4467	38.0091	50.6704	HDAC4
chr2	242291540	242292161	7.13322	47.8338	73.9087	93.5036	2002-09-01
chr3	991232	992259	3.76888	77.6765	19.2516	62.0234	CNTN6
chr3	1765690	1766043	2.45656	33.7937	11.1661	23.2518	CNTN6
chr3	2911574	2912067	1.79363	84.3502	3.0458	43.5716	CNTN4
chr3	3528422	3528679	3.94828	81.3415	13.6636	33.8572	CRBN
chr3	3970431	3970790	3.5187	30.7768	9.72205	27.5743	LRRN1
chr3	4033838	4034360	2.94087	19.6425	26.9747	40.647	LRRN1
chr3	4729678	4730754	6.08403	74.8277	76.4156	93.713	ITPR1
chr3	4733973	4734588	2.68872	31.3948	24.2955	43.7928	ITPR1
chr3	4828301	4828703	4.58883	119.994	17.2945	47.358	ITPR1
chr3	5041200	5041971	6.10696	68.2761	46.9679	59.2338	BHLHE40
chr3	5220890	5221683	2.88175	41.1915	20.8664	33.7787	ARL8B
chr3	5350847	5351772	5.53701	55.3758	32.9033	64.5239	EDEM1
chr3	5392566	5392789	1.75322	52.5288	0.751338	17.3079	EDEM1
chr3	5446266	5446646	5.12606	28.5263	17.3217	28.1541	EDEM1
chr3	5686490	5686796	2.56668	43.6892	10.66	27.3143	EDEM1
chr3	5926623	5927362	2.11285	28.9754	17.3814	30.6144	EDEM1
chr3	6018613	6018966	2.32566	98.8664	6.07604	40.0959	EDEM1
chr3	6028672	6029651	5.57242	27.1047	49.7086	67.5461	EDEM1
chr3	6851398	6851684	1.66763	65.5078	3.43305	20.6296	GRM7
chr3	6851954	6852319	1.88978	34.4194	17.8802	47.8168	GRM7
chr3	6952350	6952625	2.67132	46.6549	11.4736	35.3158	GRM7
chr3	6962692	6963091	3.88533	47.6394	14.8603	32.1648	GRM7
chr3	7114320	7114677	5.34388	52.3796	26.6257	40.8083	GRM7
chr3	7148964	7149421	2.26211	22.7305	15.6479	30.543	GRM7
chr3	7152398	7152729	0.926299	30.3075	2.44206	22.2484	GRM7
chr3	7283503	7284030	4.29187	23.7682	38.3092	55.8188	GRM7
chr3	7423804	7424652	4.65839	101.313	12.4564	44.4044	GRM7
chr3	7474727	7475097	3.66252	38.7748	26.108	42.6029	GRM7
chr3	8261856	8262297	1.73714	67.6021	3.60932	21.0239	LMCD1
chr3	8323975	8324725	9.91212	66.7117	30.8884	54.735	LMCD1
chr3	8335390	8336330	11.4396	103.593	57.559	113.087	LMCD1
chr3	8369387	8370052	3.79429	63.6654	25.4556	46.4244	LMCD1
chr3	8456402	8456852	3.89702	29.7546	18.8309	31.9339	LMCD1
chr3	8545518	8545949	1.37792	27.0869	25.6056	41.3557	LMCD1
chr3	8843361	8843753	4.03024	38.5994	42.9118	64.7188	OXTR
chr3	10800522	10801343	6.56795	44.8021	24.3086	52.973	LOC285370
chr3	11426870	11427168	3.7713	23.7545	15.5387	26.576	ATG7
chr3	12486126	12486980	5.63092	72.2547	24.6537	45.48	PPARG
chr3	12668564	12668887	2.94399	34.7617	22.876	37.3122	RAF1
chr3	12697016	12697328	1.76451	29.463	20.0134	37.9857	RAF1
chr3	14290291	14290902	11.2559	106.184	21.8839	48.2737	LSM3
chr3	14863591	14864086	6.39551	63.7244	46.0715	63.0316	FGD5
chr3	15606780	15607017	0.991047	25.2687	1.70006	21.3304	HACL1
chr3	15727303	15727885	3.99612	24.1456	54.1337	74.3141	ANKRD28
chr3	15840462	15840772	3.98417	86.1289	39.0198	62.6997	ANKRD28
chr3	17253338	17253740	3.26405	42.5489	21.0788	40.9047	TBC1D5
chr3	17277267	17277610	1.71844	23.1975	4.83573	23.3112	TBC1D5
chr3	17556954	17557427	3.92254	37.2646	22.9682	42.9297	TBC1D5
chr3	18711060	18711565	1.84717	41.6763	4.85449	32.7475	SATB1
chr3	18809331	18809774	4.95104	48.0372	42.6024	65.1329	SATB1
chr3	18814552	18814967	1.56776	44.5935	5.98567	33.7459	SATB1
chr3	20106343	20106697	3.04523	17.2632	23.977	42.9976	KAT2B
chr3	20828402	20829042	2.54498	54.0632	27.4974	54.3446	SGOL1
chr3	20912018	20912565	7.03585	42.4728	27.1052	46.3716	VENTXP7
chr3	21061790	21062152	2.81778	19.4675	15.7221	29.2184	VENTXP7
chr3	21801254	21802042	4.69018	32.1359	32.2677	54.2327	ZNF385D
chr3	21896763	21897805	2.44701	45.4779	16.343	48.714	ZNF385D
chr3	22532867	22533347	2.083	16.4645	10.9294	24.8962	UBE2E2
chr3	23362380	23362927	4.90269	43.4778	24.2172	36.5905	UBE2E2
chr3	23634377	23634815	2.95674	114.051	21.8862	69.6006	UBE2E2
chr3	23777383	23777730	3.56755	75.787	7.90772	41.9678	UBE2E1
chr3	24181551	24181872	2.72345	126.884	11.8637	35.1644	THRB
chr3	24295966	24296304	3.44448	27.6592	31.3969	48.991	THRB
chr3	24529207	24529572	3.13775	30.4288	9.10082	28.6772	THRB
chr3	24879970	24880213	2.69938	129.221	2.79032	25.8323	THRB
chr3	25301483	25301800	3.38777	39.2918	37.4562	62.1418	RARB
chr3	25302013	25302610	5.30717	71.5846	20.3497	59.2594	RARB
chr3	25303863	25304158	0.866326	70.8074	1.50907	20.6602	RARB
chr3	25639045	25639549	4.5423	109.835	11.1995	27.279	RARB
chr3	25867818	25868419	3.71972	42.874	23.5528	34.2762	OXSM
chr3	25895743	25896374	3.04343	83.7307	19.7989	73.1869	OXSM
chr3	26195994	26196377	2.26382	16.5847	21.8357	35.7738	OXSM
chr3	26798456	26798860	2.06734	26.8982	11.4256	27.2012	LRRC3B
chr3	27918998	27919408	2.34044	62.8221	18.0228	47.0508	EOMES
chr3	28829836	28830543	7.49102	84.2804	67.1438	99.7764	ZCWPW2
chr3	29650843	29651410	3.61002	37.156	42.5117	65.8345	RBMS3
chr3	29978796	29979243	4.15375	100.447	21.4009	40.0534	RBMS3
chr3	30559468	30560298	4.85703	48.501	24.5318	33.4508	TGFBR2
chr3	30725282	30725641	1.06351	34.5237	28.1845	46.0985	TGFBR2
chr3	31038005	31038598	8.65808	105.735	67.5785	85.7688	GADL1
chr3	31208161	31208588	6.37102	31.178	17.7659	33.5042	GADL1
chr3	32346019	32346340	3.63693	25.8772	10.0267	17.994	CMTM8
chr3	32499533	32499872	0.860954	25.2674	12.8363	23.9328	CMTM7
chr3	32708484	32709084	8.49162	71.7362	38.6093	58.4453	CNOT10
chr3	33253516	33253807	7.46819	34.968	24.2298	42.2643	SUSD5
chr3	34114400	34114792	6.11946	66.9193	33.7471	62.1864	PDCD6IP
chr3	34221187	34221470	2.02193	22.6131	8.56965	25.5434	PDCD6IP
chr3	35511236	35511752	5.98469	71.5576	59.0607	88.4012	ARPP-21
chr3	35540220	35540772	8.73898	93.587	53.3146	80.2228	ARPP-21
chr3	35821560	35821919	2.35236	36.0134	9.54183	26.5497	ARPP-21
chr3	36216889	36217261	2.29046	38.2681	22.5086	34.677	STAC
chr3	36609365	36609736	1.98042	28.6572	15.1781	40.6424	STAC
chr3	36880581	36880838	2.09923	17.7025	16.6089	26.3096	TRANK1
chr3	37123821	37124133	4.72574	131.669	12.4196	38.6073	LRRFIP2
chr3	37794842	37795479	6.8681	88.9313	42.9026	65.3763	ITGA9
chr3	37837372	37837887	2.09323	61.7157	13.675	47.5267	ITGA9
chr3	38176735	38177077	1.0548	38.3791	15.3905	27.5482	ACAA1
chr3	40354104	40354461	2.83434	23.0867	13.4424	26.0874	EIF1B
chr3	40731213	40731548	2.73166	39.4739	9.08111	26.9953	ZNF621
chr3	40918873	40919418	2.13712	46.8091	5.51838	34.9791	CTNNB1
chr3	41071805	41072056	2.67602	35.439	9.13175	27.4026	CTNNB1
chr3	42880087	42880489	7.45936	58.2735	28.5465	43.3236	CCBP2
chr3	43559121	43559554	2.89074	39.35	31.5826	47.7185	ANO10
chr3	43559691	43560121	2.44218	24.0133	16.3484	35.141	ANO10
chr3	43568492	43568805	1.54475	19.3499	14.4379	22.8393	ANO10
chr3	44908957	44909443	10.7292	123.634	33.7188	73.9244	TMEM42
chr3	44911895	44912692	5.77872	58.5211	18.0466	30.4441	TGM4
chr3	46989459	46990037	1.86014	17.7306	24.4173	37.2572	CCDC12
chr3	49551046	49551628	1.95698	25.1879	27.8566	41.2682	DAG1
chr3	53512409	53512812	3.75669	38.078	45.9268	66.6947	CACNA1D
chr3	53519995	53520349	4.25429	30.7385	12.2551	30.3988	CACNA1D
chr3	53664027	53664620	6.8922	37.9038	57.0461	74.8873	CACNA1D
chr3	54356356	54356862	4.05575	37.8282	18.8637	35.4633	CACNA2D3
chr3	54375863	54376213	1.61859	22.518	11.0174	32.3733	CACNA2D3
chr3	55638570	55638915	2.63741	38.1305	17.0573	33.1664	ERC2
chr3	55816346	55817130	4.39809	66.1473	44.1167	67.5914	ERC2
chr3	55823235	55823723	3.23766	18.8273	41.7839	57.0346	ERC2
chr3	55824872	55825435	2.0459	25.9239	33.0304	54.8266	ERC2
chr3	55966333	55966610	2.71375	120.194	11.6338	40.5906	ERC2
chr3	56082111	56082468	3.9864	56.1646	25.069	42.3574	ERC2
chr3	56093646	56094434	5.67117	33.1293	20.6756	34.2011	ERC2
chr3	56819601	56819854	0.944041	40.6074	6.97526	22.6145	ARHGEF3
chr3	56892335	56892856	5.5996	114.82	41.3925	92.619	ARHGEF3
chr3	57554619	57555008	2.1168	42.9454	16.1361	46.0376	ARF4
chr3	58134922	58135477	5.99919	104.482	25.0682	69.4617	FLNB
chr3	58136006	58136443	3.84824	103.258	10.1003	56.6933	FLNB
chr3	59255501	59256081	3.82215	36.6956	43.9322	59.557	C3orf67
chr3	59725676	59725963	1.06011	31.4612	18.0389	33.4246	FHIT
chr3	60939820	60940913	7.14186	45.5146	44.275	70.5476	FHIT
chr3	61062518	61062904	2.73436	37.1166	17.7798	27.2848	FHIT
chr3	61993034	61993745	9.28897	62.0663	39.0901	55.103	PTPRG
chr3	62824419	62824818	2.37485	33.6461	7.48827	30.9413	CADPS
chr3	63031765	63032279	2.78274	58.0017	25.3538	59.9336	LOC285401
chr3	63923396	63924041	3.53742	31.8241	17.4532	27.6197	ATXN7
chr3	64237320	64237639	2.83062	22.213	18.0739	29.098	PRICKLE2
chr3	64252112	64252780	3.10518	40.128	16.8311	36.2588	PRICKLE2
chr3	64519188	64519462	2.23347	95.8404	5.85102	28.4504	ADAMTS9
chr3	64537201	64538079	5.31531	39.5184	30.0004	44.9284	ADAMTS9
chr3	64646529	64647031	2.63333	33.363	19.1575	55.1406	ADAMTS9
chr3	65840607	65841110	6.86985	76.5205	53.919	72.2008	MAGI1
chr3	66519386	66520299	4.50517	48.8193	27.1777	51.8887	LRIG1
chr3	66622416	66622863	2.84982	101.236	11.4127	33.7342	LRIG1
chr3	66646924	66647271	1.15456	76.6269	9.72738	46.4806	LRIG1
chr3	66655592	66655975	1.96689	24.8795	9.9562	35.5354	LRIG1
chr3	66676345	66676600	2.49948	23.7755	9.97555	20.1372	LRIG1
chr3	66852490	66852890	3.04128	29.0065	25.1603	47.7235	KBTBD8
chr3	69981641	69981908	2.73002	69.9941	11.0507	35.5807	MITF
chr3	70852338	70853758	8.6712	76.3662	70.904	84.4233	FOXP1
chr3	70854529	70855622	4.96036	36.1247	49.236	65.1129	FOXP1
chr3	71056639	71056988	4.25916	37.0906	26.7513	41.2223	FOXP1
chr3	71109737	71110079	2.96771	27.5447	11.9947	28.0478	FOXP1
chr3	71240035	71240665	5.04864	75.5704	45.8486	79.8646	FOXP1
chr3	71444597	71445004	5.58621	86.9896	2.75241	22.1888	FOXP1
chr3	72346987	72347382	3.08981	41.0413	11.767	37.7799	RYBP
chr3	72360553	72360934	6.66648	41.5028	28.0873	41.9252	RYBP
chr3	72566475	72566730	1.24853	23.2116	8.83892	20.822	RYBP
chr3	73591409	73591693	4.53648	75.2437	29.7464	49.3856	PDZRN3
chr3	73592720	73593010	5.59899	39.7274	18.4043	30.7748	PDZRN3
chr3	73715761	73716017	2.3189	20.8144	8.75764	23.9758	PDZRN3
chr3	73853359	73853863	1.94375	127.905	2.46063	63.7878	PDZRN3
chr3	73862401	73863235	8.77356	68.7806	74.4026	96.158	PDZRN3
chr3	74458141	74458687	4.93663	49.6306	41.9309	83.4746	CNTN3
chr3	75939874	75940208	2.28697	24.7626	18.3167	40.3629	ZNF717
chr3	76890919	76891228	3.24696	59.007	18.7976	39.1888	ROBO2
chr3	77426631	77426990	1.33543	27.935	6.83152	21.504	ROBO2
chr3	77742117	77742747	7.18017	85.1086	32.7425	65.7442	ROBO2
chr3	78071339	78071822	6.8691	66.6623	68.6155	89.1451	ROBO2
chr3	78504775	78505126	2.88102	35.4273	7.93232	22.362	ROBO1
chr3	78659580	78659970	4.36188	51.2388	13.0507	50.5527	ROBO1
chr3	78679708	78680148	12.4534	67.9713	25.4995	43.8953	ROBO1
chr3	78840670	78841243	4.33972	51.2975	29.7816	52.1238	ROBO1
chr3	78847466	78848021	5.50656	40.9263	13.9613	42.8565	ROBO1
chr3	78895092	78895409	2.05126	27.8201	21.5267	43.9427	ROBO1
chr3	79387217	79387518	3.97242	25.5195	6.77575	24.9105	ROBO1
chr3	79407504	79407851	2.65898	23.5637	35.8827	60.3925	ROBO1
chr3	79917052	79917488	6.25485	37.3184	17.4307	39.2717	ROBO1
chr3	80711519	80712056	2.04899	37.6342	4.53782	34.7397	GBE1
chr3	81265223	81265557	2.62894	31.5061	15.0395	30.9718	GBE1
chr3	81293509	81293693	2.50859	36.3583	1.53797	16.5344	GBE1
chr3	81603549	81603970	2.82072	114.295	3.64279	32.8022	GBE1
chr3	82268566	82269293	1.1715	26.4766	8.30687	30.0914	GBE1
chr3	83095991	83096551	4.37919	77.6686	12.3658	53.2182	GBE1
chr3	83733721	83734330	2.61635	29.6746	26.7706	41.6892	GBE1
chr3	84790224	84790633	1.43659	20.0386	18.7724	31.3509	CADM2
chr3	86097732	86098029	0.766644	36.4819	1.85527	23.7905	CADM2
chr3	86178450	86179114	3.73993	41.3147	37.0549	59.9105	CADM2
chr3	88630641	88631625	3.9825	38.9234	29.0432	49.7483	C3orf38
chr3	89274854	89275139	1.5848	28.772	17.6174	31.639	EPHA3
chr3	89545909	89546201	0.567646	49.427	11.0387	42.9188	EPHA3
chr3	89966501	89966824	1.90462	22.1996	10.7188	31.0071	EPHA3
chr3	94309883	94310388	4.81173	56.1851	14.4351	43.1863	LOC255025
chr3	94677834	94678239	3.75558	32.5221	26.7218	42.0008	LOC255025
chr3	94684719	94685128	2.94952	28.5579	9.56316	24.2183	LOC255025
chr3	94945921	94946355	3.57085	39.578	7.74008	24.3286	LOC255025
chr3	96496542	96496864	1.22265	24.1854	3.85374	16.5104	EPHA6
chr3	96705117	96705918	4.28371	31.4313	23.938	35.9681	EPHA6
chr3	97411583	97412185	2.06626	23.4098	22.7595	38.5727	EPHA6
chr3	97646345	97647312	5.92181	47.5164	51.5822	78.4796	CRYBG3
chr3	99001587	99001860	1.90767	25.1469	1.19413	23.2261	COL8A1
chr3	99268718	99268990	5.70763	61.9254	7.46151	26.6759	COL8A1
chr3	99686689	99686994	2.50808	23.0897	20.7572	42.9154	FILIP1L
chr3	101498410	101499310	2.51753	45.575	29.1658	60.57	FAM55C
chr3	101644237	101644640	4.22179	43.6116	12.6656	28.3816	LOC152225
chr3	101872681	101873014	2.67106	33.2146	29.3301	47.3793	LOC152225
chr3	101899450	101899885	7.37162	60.8893	26.7641	44.3095	LOC152225
chr3	101956792	101957505	7.65125	83.1384	19.9709	35.3851	ZPLD1
chr3	102312630	102313019	3.95336	35.1092	33.3644	54.7091	ZPLD1
chr3	103010093	103010528	6.30796	56.3864	15.2474	58.0696	ZPLD1
chr3	104329555	104329869	4.31532	47.7259	19.4333	33.4375	MIR548A3
chr3	104330145	104330544	9.55218	172.448	10.7011	33.5699	MIR548A3
chr3	104330569	104331767	5.5003	50.5113	28.9159	49.0801	MIR548A3
chr3	104338950	104339339	4.59378	23.9232	26.8236	46.0549	MIR548A3
chr3	104634715	104635205	4.47741	80.9017	7.45185	44.5478	ALCAM
chr3	104665900	104666340	6.5319	54.5217	35.4329	55.6451	ALCAM
chr3	105335262	105335574	2.08692	40.5492	8.23502	23.9907	ALCAM
chr3	105901874	105902355	4.50169	71.8298	30.849	64.0548	CBLB
chr3	106268664	106269012	5.70421	34.7861	20.5223	35.0597	LOC100302640
chr3	106561011	106561268	2.38025	29.8266	6.79394	27.0104	LOC100302640
chr3	106981625	106982007	2.11473	21.4973	18.5338	32.313	LOC344595
chr3	106983638	106984113	5.10598	71.0411	21.3105	41.711	LOC344595
chr3	107157317	107157929	2.3841	89.9039	11.7887	45.0889	CCDC54
chr3	107543415	107543941	5.37468	80.7343	21.5612	42.436	BBX
chr3	109521857	109522262	1.75911	39.1721	11.8486	40.6821	FLJ25363
chr3	110333162	110333750	3.8698	79.2999	28.5841	63.1299	PVRL3
chr3	111853682	111853982	1.47666	39.0339	4.21032	19.4565	GCET2
chr3	112822573	112822810	3.64325	40.8448	13.0545	29.3807	C3orf17
chr3	113452926	113453362	1.72695	97.0006	8.38851	51.2924	NAT13
chr3	113864132	113864490	2.15719	32.7914	21.7215	38.0165	DRD3
chr3	114423026	114423354	2.43229	16.4997	11.894	22.0971	ZBTB20
chr3	115880300	115880519	0.677103	16.6188	6.57702	16.4554	LSAMP
chr3	117523402	117524100	2.16845	39.2591	21.8044	49.6773	LOC285194
chr3	120380074	120381197	8.30449	45.1747	62.8502	72.6633	HGD
chr3	120561377	120561649	5.07502	31.5225	13.9899	25.6075	GTF2E1
chr3	120611830	120612319	5.73247	59.522	12.9	26.1839	STXBP5L
chr3	121047816	121048084	2.03202	37.4813	1.09593	22.2181	STXBP5L
chr3	121556076	121556653	4.55418	52.193	18.8117	49.1038	EAF2
chr3	121688557	121689300	2.91862	36.9785	19.0858	45.2778	ILDR1
chr3	121693359	121693840	1.58882	33.2638	8.88069	28.1804	ILDR1
chr3	122117460	122118137	1.44558	69.8949	3.78559	29.374	FAM162A
chr3	122162536	122163368	6.33222	53.6774	45.2285	66.4685	KPNA1
chr3	123352204	123352652	4.0571	69.6775	15.0888	38.1886	MYLK
chr3	123451377	123451703	3.95241	66.86	25.9844	41.2462	MYLK
chr3	124009892	124010339	4.88734	40.0097	12.2745	22.2452	KALRN
chr3	124036147	124036446	4.20325	80.178	23.4064	39.4174	KALRN
chr3	124183934	124184360	2.55904	19.3131	13.9507	26.3109	KALRN
chr3	124556414	124557079	4.76112	40.4038	60.6866	85.6923	ITGB5
chr3	124560390	124560784	7.01656	90.2084	9.49344	29.1715	ITGB5
chr3	125454360	125454730	1.52675	13.3341	7.61461	17.1786	OSBPL11
chr3	126831834	126832237	3.34386	32.7614	25.4624	40.7933	PLXNA1
chr3	127845938	127846247	2.70774	26.2005	16.7687	32.1084	RUVBL1
chr3	128066710	128066960	9.25143	48.731	12.8454	31.7454	EEFSEC
chr3	128142360	128142699	2.51562	92.8501	10.3254	41.0317	EEFSEC
chr3	128723342	128723659	1.64093	23.8678	24.407	39.0375	CCDC48
chr3	129752734	129753026	2.4861	24.8105	7.00424	20.2262	ALG1L2
chr3	130882953	130883236	1.84858	26.0412	11.6647	25.0458	NEK11
chr3	131447776	131448030	1.63581	25.6904	8.52033	23.1628	CPNE4
chr3	132577372	132577791	1.94041	43.8882	12.3637	35.7802	NCRNA00119
chr3	132844268	132844955	2.14276	34.1094	13.516	50.9662	TMEM108
chr3	133663801	133664299	4.36394	107.964	11.8719	45.2337	SLCO2A1
chr3	133920629	133921046	2.69032	18.8878	15.8257	37.3797	RYK
chr3	135500028	135500661	4.59436	45.9844	16.1947	40.5214	PPP2R3A
chr3	135505397	135505884	4.19821	43.7768	10.9978	29.6247	PPP2R3A
chr3	136014332	136014929	2.80672	17.9931	12.1408	23.3456	PCCB
chr3	136790025	136790376	2.17021	31.0115	27.3646	56.5683	IL20RB
chr3	138758321	138758646	6.29582	31.4186	17.9482	29.1952	PRR23C
chr3	139546307	139546782	1.90933	101.513	4.24724	35.6532	CLSTN2
chr3	139642351	139642728	1.6995	41.8391	27.6318	44.3203	CLSTN2
chr3	140194034	140194384	0.654091	27.8434	3.9173	25.673	CLSTN2
chr3	140993910	140994174	1.31107	23.8675	13.1322	24.676	ACPL2
chr3	141462131	141462522	4.80506	40.392	33.4386	54.2928	RNF7
chr3	142208300	142208765	3.28884	55.04	6.47582	39.6604	ATR
chr3	142702199	142702612	1.14882	100.896	2.03235	30.0582	SR140
chr3	143297825	143298111	1.32934	35.2847	6.46814	35.0604	SLC9A9
chr3	143583150	143583544	2.54993	42.0232	9.93579	39.9885	SLC9A9
chr3	143631588	143631927	2.11986	14.0999	9.95142	29.3358	C3orf58
chr3	144009976	144010501	4.14564	45.0093	38.189	53.2927	C3orf58
chr3	144102979	144103537	12.1035	105.312	25.5092	62.3342	C3orf58
chr3	144174943	144175295	1.96802	49.8051	8.4906	30.8107	C3orf58
chr3	144446478	144446753	1.18205	47.0433	6.30301	23.6436	C3orf58
chr3	145320779	145321668	2.85776	21.3353	21.2546	42.8887	PLOD2
chr3	145702952	145703264	2.2108	52.8738	15.1291	29.8656	PLOD2
chr3	145918995	145919340	1.53864	52.9703	17.995	47.4251	PLSCR4
chr3	148181724	148182345	2.486	16.0412	18.9122	29.9233	AGTR1
chr3	148722505	148722767	5.6659	95.1729	9.70713	21.8372	GYG1
chr3	148997689	148998359	4.01337	43.7757	23.3605	35.4144	TM4SF18
chr3	149106275	149106926	2.84926	38.8498	51.1747	67.3183	TM4SF1
chr3	149956026	149956646	3.55418	42.0999	16.8835	29.1213	TSC22D2
chr3	150166921	150167583	5.32407	54.017	59.7336	83.3543	TSC22D2
chr3	150407532	150407832	2.1803	37.862	9.45619	30.1456	FAM194A
chr3	150454965	150455532	4.33692	53.1072	38.0909	56.0984	SIAH2
chr3	150602709	150603011	1.60676	23.4193	18.9312	33.4082	CLRN1
chr3	151929444	151929985	5.64448	47.3372	32.7703	62.7135	LOC401093
chr3	152103410	152104257	5.07912	76.7713	9.47329	47.236	MBNL1
chr3	152511670	152512203	12.6877	55.6494	25.6546	66.0401	P2RY1
chr3	152673369	152673574	3.49042	21.8115	8.23572	19.3527	P2RY1
chr3	152687699	152687989	3.26704	29.2611	18.933	34.9764	P2RY1
chr3	152805626	152805938	2.77303	24.6174	20.3538	41.5947	RAP2B
chr3	153023057	153023868	6.69766	51.6358	44.6443	58.9886	RAP2B
chr3	153421374	153421735	2.33761	40.6891	6.22353	29.185	C3orf79
chr3	153471041	153471566	5.04537	38.6292	44.4416	59.9538	C3orf79
chr3	153589554	153590088	11.5107	103.228	31.1109	77.8326	SGEF
chr3	153795586	153795820	2.21503	41.062	8.30133	21.1758	SGEF
chr3	153800985	153801442	4.61721	24.7474	38.1641	56.3666	SGEF
chr3	153824484	153824894	2.87887	130.547	17.3386	51.7524	SGEF
chr3	154509262	154510082	9.38412	111.101	64.8526	102.075	MME
chr3	154867337	154867849	1.94362	98.6154	7.34544	32.8706	MME
chr3	154875337	154875562	2.16103	84.7865	3.94271	31.8108	MME
chr3	155134684	155134936	2.41076	30.6368	10.4896	21.5045	PLCH1
chr3	155382920	155383384	2.57587	39.5508	6.88553	17.9251	PLCH1
chr3	155889676	155890052	2.22063	43.6714	5.1709	27.5593	KCNAB1
chr3	155935446	155935848	2.50474	40.3941	27.9843	44.6019	KCNAB1
chr3	156424092	156424438	2.55997	38.5888	13.5985	32.8968	TIPARP
chr3	156838334	156838631	7.36069	67.0553	13.3819	31.5794	CCNL1
chr3	158099377	158099705	2.06783	24.3856	6.61023	24.0498	RSRC1
chr3	158398412	158399059	3.68656	75.5471	28.3592	67.6005	GFM1
chr3	158414559	158414931	3.89292	84.0234	12.0106	39.429	RARRES1
chr3	158451456	158451926	7.61683	35.8647	42.0192	60.2148	RARRES1
chr3	158748992	158749479	7.36213	55.1529	49.04	91.2118	IQCJ
chr3	160942344	160943019	2.63453	22.1918	24.0758	35.1986	NMD3
chr3	162814458	162814961	5.19044	68.1974	31.2557	61.7335	OTOL1
chr3	162855968	162856651	11.7941	97.7015	92.9414	131.676	OTOL1
chr3	162885247	162885627	4.20054	36.5186	18.383	38.4749	OTOL1
chr3	163397345	163397722	4.29016	98.1651	30.5294	67.311	SI
chr3	163657757	163658154	4.19198	57.5995	18.0508	30.0962	SI
chr3	163668185	163668442	2.33783	44.3834	10.7298	36.0999	SI
chr3	163669160	163669445	3.75511	45.7788	17.3287	45.5165	SI
chr3	164358268	164358596	4.16663	34.488	13.9814	36.5632	SI
chr3	164894539	164895011	5.54551	46.4375	19.6256	65.7658	SLITRK3
chr3	165464696	165465173	8.74256	92.6836	16.9062	48.1322	BCHE
chr3	165550918	165551366	8.93878	73.34	59.5499	79.0967	BCHE
chr3	165981109	165981512	6.07754	35.275	26.872	50.769	BCHE
chr3	166171222	166171622	3.91897	31.868	8.90225	23.6744	BCHE
chr3	166495750	166496035	2.6015	44.6073	11.9371	38.8906	ZBBX
chr3	166656996	166657831	3.22758	28.983	28.2489	42.9092	ZBBX
chr3	167618765	167619350	7.25603	46.6971	59.2814	84.183	SERPINI1
chr3	168675044	168675692	3.02514	51.2567	11.8439	62.7213	MECOM
chr3	168675900	168676284	3.03895	114.544	1.86996	53.8273	MECOM
chr3	168985872	168986446	4.05138	21.2894	20.3576	35.6305	MECOM
chr3	169726866	169727130	1.47155	22.0369	11.6277	25.1513	SEC62
chr3	169737687	169738184	4.33832	43.7173	37.5379	51.9513	GPR160
chr3	171850389	171851042	8.3169	51.1666	65.0811	92.4345	FNDC3B
chr3	171858372	171859106	6.35911	64.9904	54.5828	75.514	FNDC3B
chr3	171912841	171913459	3.1746	75.9699	5.81281	26.5034	FNDC3B
chr3	172035318	172035686	2.83781	30.9578	15.4936	44.6826	FNDC3B
chr3	172233181	172233659	5.49637	27.9838	37.3402	51.235	TNFSF10
chr3	172279524	172280004	7.9325	128.288	45.2312	71.2948	TNFSF10
chr3	172370861	172371271	5.30845	48.6094	11.2298	18.6357	NCEH1
chr3	173317119	173317873	3.99935	44.3598	34.2715	53.5982	NLGN1
chr3	173465789	173466743	5.48164	43.5828	26.9823	60.767	NLGN1
chr3	173554584	173554978	3.4127	25.5448	19.2438	36.9026	NLGN1
chr3	173915394	173916476	5.24557	96.1302	40.4646	104.233	NLGN1
chr3	174058684	174059147	15.1729	118.243	43.683	82.4402	NLGN1
chr3	174309004	174309238	7.27085	57.9375	8.36635	29.0048	NAALADL2
chr3	174988140	174988516	3.41463	39.5711	17.0458	28.5306	NAALADL2
chr3	175030427	175030953	4.11609	52.2723	16.9574	58.4169	NAALADL2
chr3	175056985	175057390	4.18748	71.0463	13.9916	51.7061	NAALADL2
chr3	175202518	175202785	2.3607	69.5246	10.3452	25.3998	NAALADL2
chr3	175270695	175271174	6.31068	58.3008	22.0634	38.3767	NAALADL2
chr3	177314552	177315087	6.45524	53.8669	27.43	42.1653	TBL1XR1
chr3	177336448	177337322	3.8233	71.2776	12.8392	34.3204	TBL1XR1
chr3	177527785	177528385	6.42632	57.9363	51.0457	78.8865	TBL1XR1
chr3	177803323	177803782	2.70082	66.8883	6.89101	32.2507	KCNMB2
chr3	177803992	177804312	3.3293	20.7076	14.8958	35.109	KCNMB2
chr3	177888391	177888946	6.27105	98.8735	42.9381	80.0118	KCNMB2
chr3	177966270	177966580	2.30179	52.8688	15.4422	40.7655	KCNMB2
chr3	178050232	178051046	5.35031	28.7423	45.1636	61.903	KCNMB2
chr3	178192243	178193208	3.6638	17.0434	30.764	43.1069	KCNMB2
chr3	178234757	178235013	2.66537	48.8109	7.20908	24.6554	KCNMB2
chr3	181080981	181081217	1.65769	88.3099	6.05624	26.8099	SOX2OT
chr3	181619462	181619746	2.64948	56.6305	7.54216	33.9037	SOX2OT
chr3	181716801	181717122	2.83614	30.5955	7.69576	20.9067	SOX2OT
chr3	181838776	181839249	6.01516	26.2011	43.2921	60.2619	SOX2OT
chr3	181857223	181857701	4.8736	71.4699	16.1977	56.7141	SOX2OT
chr3	181989412	181989793	2.65157	32.5541	14.0298	37.38	ATP11B
chr3	182002718	182002967	7.88361	122.857	4.29865	20.6675	ATP11B
chr3	182607822	182608324	2.80583	58.7352	23.9454	36.6736	ATP11B
chr3	182974790	182975125	7.03163	49.2727	6.37088	42.9562	B3GNT5
chr3	183183574	183183898	6.80275	96.0499	7.38287	48.7258	KLHL6
chr3	183361181	183361923	5.44542	51.2459	53.2067	80.264	KLHL24
chr3	183483164	183483547	7.57388	91.1796	50.4365	74.7894	YEATS2
chr3	183653604	183654043	4.46987	51.9938	8.6038	19.9162	ABCC5
chr3	183704665	183705225	4.73291	60.9709	29.0044	45.0274	ABCC5
chr3	187005565	187005894	3.75483	74.9913	3.39851	27.1733	MASP1
chr3	187053806	187054478	3.97562	64.5511	16.4734	57.6516	RTP4
chr3	187357717	187358499	5.78644	50.1243	34.6915	68.6513	SST
chr3	187754018	187755211	10.728	80.4828	48.6633	74.0026	FLJ42393
chr3	187778832	187779464	4.21665	70.2259	24.7032	72.4922	FLJ42393
chr3	187924416	187925022	9.39819	109.651	26.962	77.9747	LPP
chr3	188001110	188001408	3.59837	70.1147	7.52585	40.3763	LPP
chr3	188037199	188037829	7.51288	72.0506	53.974	83.0535	LPP
chr3	188080249	188080702	3.72764	31.9564	21.5715	37.9323	LPP
chr3	188172734	188173000	2.30903	30.229	4.35293	36.0807	LPP
chr3	188239201	188239669	2.61712	26.6883	8.04163	29.7889	LPP
chr3	188679757	188680021	3.28284	25.0709	12.4196	25.5628	LPP
chr3	188821968	188822519	6.43146	51.3043	47.4119	65.3816	TPRG1
chr3	189022062	189022920	14.2602	78.0057	46.1643	62.6503	TPRG1
chr3	189036307	189036745	5.40268	28.1053	39.1829	59.7759	TPRG1
chr3	189101417	189101698	7.17451	54.9557	15.7108	27.2179	TPRG1
chr3	189152610	189153027	3.25715	29.5759	18.9486	58.2321	TPRG1
chr3	189441102	189441542	3.34647	46.2373	18.0876	33.1954	TP63
chr3	189658789	189659787	3.12062	33.2339	19.7363	30.7463	LEPREL1
chr3	189947965	189948216	4.47797	21.4527	15.9098	28.3035	CLDN1
chr3	190525477	190525992	10.4945	146.508	32.6353	69.4533	LOC647309
chr3	191014032	191014461	2.72018	44.828	24.9793	50.6602	UTS2D
chr3	192646399	192646867	4.64474	33.2438	26.4157	59.8882	C3orf59
chr3	192932502	192932832	5.1587	37.4735	14.1052	30.4628	HRASLS
chr3	193227029	193227292	3.37823	31.3402	8.08704	20.7758	ATP13A4
chr3	193588242	193588722	8.76302	34.0811	30.5603	57.3467	LOC100128023
chr3	193628700	193629232	3.7807	33.3619	30.2718	45.1417	LOC100128023
chr3	193640092	193640544	4.80285	127.966	41.1435	68.1184	LOC100128023
chr3	193879067	193879368	5.66436	119.434	8.19676	19.3455	HES1
chr3	194053841	194054270	9.91249	53.5317	19.7867	39.2735	CPN2
chr3	195331992	195332305	4.81117	63.5293	37.9934	65.6839	APOD
chr3	195454239	195455138	12.6498	96.2218	99.591	148.152	MUC20
chr3	195579099	195579326	3.39663	26.9275	8.65508	19.6832	TNK2
chr3	195633061	195633376	5.6702	106.449	7.53564	25.5472	TNK2
chr3	195748579	195749160	3.96334	95.2982	4.84795	51.7674	TFRC
chr3	196514668	196515666	6.24212	21.7938	27.3955	34.9515	PAK2
chr3	197153782	197154467	7.94266	40.1383	74.6868	91.3313	BDH1
chr3	197633414	197634133	7.63582	47.4291	58.8386	84.174	IQCG
chr3	197704090	197705116	5.4675	51.5541	43.6742	85.0859	LMLN
chr4	4528169	4528527	2.46412	96.779	19.2606	41.6158	STX18
chr4	6269373	6269903	2.89414	17.1204	9.1047	23.6315	WFS1
chr4	6697994	6698323	3.81734	32.9574	23.7593	42.3574	S100P
chr4	6918319	6918654	3.23939	22.5315	29.9082	46.9456	TBC1D14
chr4	8919974	8920270	2.64837	61.6822	14.3675	37.8798	LOC650293
chr4	12863050	12863464	3.34119	107.525	8.50274	53.4984	HSP90AB2P
chr4	13361997	13362337	3.14803	25.4519	17.7492	35.7276	RAB28
chr4	14366668	14367164	1.20134	53.3266	25.8849	45.9613	CPEB2
chr4	14868120	14868572	2.53188	61.8349	8.92561	42.6877	CPEB2
chr4	15147491	15147772	2.22236	45.1625	11.1142	26.6325	CPEB2
chr4	15164447	15164823	2.57712	25.0708	21.1567	41.2593	CPEB2
chr4	15904150	15904418	0.362398	29.2852	4.4786	23.3695	FGFBP1
chr4	16045743	16046242	4.15708	86.0307	48.4373	78.7179	PROM1
chr4	16112080	16112434	0.922458	53.7635	3.3941	31.6531	PROM1
chr4	17546467	17546821	4.63363	24.0494	21.7116	35.9445	CLRN2
chr4	17702698	17703068	4.06865	34.4512	16.0453	29.9668	FAM184B
chr4	17728621	17728911	1.67709	25.5483	8.89886	27.8674	FAM184B
chr4	19407235	19407650	1.41941	69.0898	14.8846	53.8729	SLIT2
chr4	19557281	19557607	2.58212	45.2042	10.9857	28.2012	SLIT2
chr4	19827664	19828032	6.12133	45.1363	20.8527	42.9358	SLIT2
chr4	20641037	20641265	9.17696	107.997	7.92327	22.4076	SLIT2
chr4	23879396	23879723	1.82222	18.8759	12.5289	21.5407	PPARGC1A
chr4	24589824	24590313	3.3159	32.0498	20.81	55.3819	DHX15
chr4	24806718	24807079	3.82178	71.3099	2.91907	16.9131	CCDC149
chr4	25022770	25023291	2.75891	32.4546	32.1222	57.9402	LGI2
chr4	25732638	25733119	1.19142	38.7296	7.27509	45.6499	SEL1L3
chr4	26084142	26084426	1.4098	37.095	11.0907	32.6933	C4orf52
chr4	27802244	27802534	1.6002	18.2934	10.587	20.4371	STIM2
chr4	28151410	28151878	2.08692	19.6814	14.5292	35.2177	STIM2
chr4	31670492	31670798	1.84445	36.0749	18.931	31.4107	PCDH7
chr4	31897814	31898490	3.22237	44.7061	31.8749	48.7663	PCDH7
chr4	32465533	32465983	2.0856	20.2249	17.5945	36.9862	PCDH7
chr4	32516198	32516530	1.44254	31.0127	12.6947	31.6205	PCDH7
chr4	33660119	33660469	1.75167	23.1131	16.6772	28.7584	ARAP2
chr4	33852081	33852553	3.65212	60.1023	29.716	63.9226	ARAP2
chr4	33853201	33853817	2.31734	41.8144	20.6519	45.3896	ARAP2
chr4	35460215	35460635	3.93322	31.2578	20.8931	38.7024	ARAP2
chr4	35772306	35772836	9.15036	62.1791	27.7784	63.4049	ARAP2
chr4	36084555	36084922	2.0864	43.3482	18.8202	44.6294	ARAP2
chr4	36101130	36101875	2.43937	61.097	36.8286	70.2077	ARAP2
chr4	36554095	36555110	2.58765	26.0965	32.0354	46.3905	DTHD1
chr4	37299270	37299497	1.73979	39.4518	5.50993	25.0904	KIAA1239
chr4	37867229	37867500	2.76378	15.1214	9.46296	21.5045	PGM2
chr4	37875007	37875421	3.0683	80.4158	11.9172	28.084	PGM2
chr4	37884625	37885179	2.22404	36.439	18.1053	35.1896	TBC1D1
chr4	38416091	38416430	3.63055	23.6402	24.942	52.9455	FLJ13197
chr4	39545641	39545968	2.81024	69.0468	8.80235	31.1401	C4orf34
chr4	39657462	39657862	2.86846	43.3704	21.0383	36.3609	C4orf34
chr4	40154314	40154926	5.6386	25.6689	50.2697	68.2675	N4BP2
chr4	40371840	40372243	1.52469	25.3107	25.5014	42.2118	CHRNA9
chr4	40561308	40562063	2.48795	24.4523	28.2523	38.9682	RBM47
chr4	40977467	40977785	3.404	43.2225	18.5381	35.6032	APBB2
chr4	41180275	41180786	2.96441	40.5735	18.0646	43.752	APBB2
chr4	41406850	41407182	2.98732	49.6024	11.3136	27.95	LIMCH1
chr4	41477610	41477894	2.41393	41.5609	5.26573	22.745	LIMCH1
chr4	41577465	41577734	2.6715	39.5522	7.46038	18.9385	LIMCH1
chr4	41601344	41601871	1.69249	28.21	29.5115	46.9228	LIMCH1
chr4	41854233	41854517	3.50836	58.9634	24.1809	39.0983	TMEM33
chr4	42719961	42720400	2.15705	35.0335	19.9136	52.6531	ATP8A1
chr4	43068504	43068838	4.61994	36.9076	19.4364	34.1086	GRXCR1
chr4	43469822	43470078	1.50302	38.7062	10.8604	26.2978	GRXCR1
chr4	46199510	46199809	1.23591	26.4184	1.39048	16.7876	GABRA2
chr4	46346587	46346980	3.28395	27.5237	27.6392	49.7424	GABRA2
chr4	46488407	46488752	1.11708	17.8712	4.3094	19.7162	GABRA2
chr4	47689206	47689451	3.88278	47.4054	5.26591	21.9397	CORIN
chr4	47693754	47694412	3.27098	65.6922	34.5808	68.3836	CORIN
chr4	47717992	47718514	5.25853	42.5914	18.9174	35.0468	CORIN
chr4	47730856	47731231	3.33686	42.0934	26.6658	40.8385	CORIN
chr4	54510618	54511378	2.28723	22.7931	21.5058	30.4582	LNX1
chr4	54596140	54596398	1.13894	24.4226	9.90933	22.6683	LNX1
chr4	54665125	54665451	1.81375	66.8119	3.26421	28.7154	RPL21P44
chr4	54667484	54667995	1.72076	52.4526	8.31931	20.0256	RPL21P44
chr4	55680291	55680737	3.78614	27.9718	39.7116	57.98	KIT
chr4	55709674	55710585	2.66949	32.5705	24.8994	41.661	KIT
chr4	55976197	55976439	1.57718	20.3647	10.7855	23.4197	KDR
chr4	57594769	57594994	2.58223	82.7371	6.04482	28.8673	HOPX
chr4	58011958	58012301	4.58829	22.0405	28.2253	50.7659	IGFBP7
chr4	58099594	58100159	5.57574	53.3441	27.9578	55.0365	IGFBP7
chr4	58329060	58329308	7.54075	41.6063	9.77808	20.256	IGFBP7
chr4	60268542	60268729	1.76679	44.7298	5.77721	23.5346	LPHN3
chr4	60494906	60495458	5.07014	41.9167	34.1155	65.2194	LPHN3
chr4	61774853	61775257	4.85282	34.3492	33.5602	53.6726	LPHN3
chr4	61854748	61855248	5.36553	62.4231	36.8596	64.4986	LPHN3
chr4	61863959	61864306	4.42865	29.9128	27.8385	44.2273	LPHN3
chr4	62294342	62295357	4.90348	49.9693	33.7526	61.5642	LPHN3
chr4	65270711	65271503	7.42535	39.6823	61.7932	80.6848	TECRL
chr4	65331026	65331488	3.08737	38.0917	12.6315	25.7893	TECRL
chr4	66901268	66901856	2.87096	51.8912	36.1689	59.7752	EPHA5
chr4	66915601	66916347	3.56166	32.8638	22.3967	53.7361	EPHA5
chr4	68577746	68578229	3.67154	86.9266	8.9487	21.0586	LOC550112
chr4	69886196	69886514	4.12157	80.0207	7.06429	25.554	UGT2B10
chr4	69893133	69893608	3.00731	47.5317	13.9805	63.1456	UGT2B10
chr4	70042932	70043435	5.0902	32.6819	35.3434	62.4677	UGT2B11
chr4	70080439	70081004	6.83406	93.2493	48.1093	90.2546	UGT2B11
chr4	70145573	70146237	5.32706	80.5927	18.7944	40.2439	UGT2B28
chr4	70152948	70153426	1.82452	64.2825	3.30803	25.1202	UGT2B28
chr4	70207937	70208318	2.20319	32.9834	18.0835	47.1267	UGT2B28
chr4	70254789	70255217	6.08579	88.3596	14.1162	31.3862	UGT2B4
chr4	70273992	70274598	5.5313	78.6092	24.4288	53.6415	UGT2B4
chr4	70734109	70734884	6.89209	84.8872	36.5862	63.6661	SULT1E1
chr4	70922235	70922688	2.79812	34.7499	17.6552	50.5352	HTN1
chr4	71027727	71027998	2.52607	33.5397	14.8626	28.283	C4orf40
chr4	71933069	71933313	5.52996	68.6602	16.7622	40.5443	DCK
chr4	72055049	72055736	2.13843	36.2988	22.8767	45.1766	SLC4A4
chr4	72333900	72334363	1.96069	23.6397	8.31533	16.3855	SLC4A4
chr4	72414400	72414865	2.96701	28.4874	21.1832	36.1482	SLC4A4
chr4	73107876	73108668	8.02942	68.1686	47.5692	87.6222	ADAMTS3
chr4	73758937	73759457	4.84279	132.045	10.8688	71.1825	COX18
chr4	73824637	73825644	4.78195	38.6581	34.5974	61.2514	COX18
chr4	73913635	73913936	1.2919	72.3065	5.32576	34.2215	COX18
chr4	74705309	74705802	4.54691	90.3001	27.4516	58.8011	CXCL6
chr4	74813000	74813412	4.91464	52.3705	10.1662	28.2542	PF4
chr4	74813627	74814094	2.7413	32.8479	18.0269	51.5457	PF4
chr4	74966111	74966507	1.53725	29.5297	16.829	42.7598	CXCL2
chr4	74967772	74968108	2.2741	17.7323	14.0332	31.0792	CXCL2
chr4	74983028	74983348	2.5802	28.4222	11.277	30.6219	CXCL2
chr4	75056192	75056618	4.7604	51.7833	46.3405	68.9135	MTHFD2L
chr4	75173907	75174152	4.12144	62.8236	29.4121	41.7768	EPGN
chr4	75807926	75808294	2.58197	84.8809	4.57869	35.1973	PARM1
chr4	75869333	75869687	4.92339	89.2819	18.7767	37.1995	PARM1
chr4	75891993	75892417	3.6615	26.5185	24.1801	36.7246	PARM1
chr4	77119320	77119604	2.2473	51.8096	2.38442	20.861	SCARB2
chr4	77295264	77295744	5.27113	75.2739	30.765	55.6582	CCDC158
chr4	77447758	77448052	2.06131	39.1115	9.73142	18.2568	SHROOM3
chr4	77484666	77484982	3.6882	57.2772	34.5161	56.2501	SHROOM3
chr4	77919891	77920369	4.46904	68.1852	33.2863	57.4843	2011-09-01
chr4	78281691	78282029	3.83628	48.0818	12.3428	35.4261	CXCL13
chr4	78485304	78486019	11.312	162.908	64.0336	99.1229	CXCL13
chr4	78526277	78526650	4.12195	33.2633	26.5116	45.5249	CXCL13
chr4	79734632	79734961	4.35127	30.3922	12.3406	23.7382	BMP2K
chr4	79852506	79852817	2.0996	72.6178	11.9822	58.5152	PAQR3
chr4	80094233	80094911	3.28376	45.6324	27.8413	55.3542	ARD1B
chr4	80097148	80097512	2.40274	19.5712	10.6814	21.6024	ARD1B
chr4	80828040	80828287	1.48055	19.7967	4.76499	17.8218	ANTXR2
chr4	81056494	81056941	5.89723	33.3707	24.778	53.7689	PRDM8
chr4	81842653	81843083	3.30387	32.6597	47.6474	69.94	C4orf22
chr4	81843996	81844448	7.33748	95.1501	23.1136	72.6539	C4orf22
chr4	82667364	82667644	3.90579	52.6653	11.9268	21.2997	RASGEF1B
chr4	83412784	83413113	7.48595	78.4835	14.7005	29.3229	TMEM150C
chr4	83421408	83422081	5.159	52.5399	28.0361	40.6594	TMEM150C
chr4	83447211	83447689	2.02719	20.2651	36.5816	57.4173	TMEM150C
chr4	84152861	84153193	1.53582	53.921	4.74512	43.604	COQ2
chr4	84795088	84795568	4.70954	28.6154	35.0347	47.2808	AGPAT9
chr4	85671635	85672331	3.71767	75.5833	16.6683	54.9106	WDFY3
chr4	85680143	85680487	3.72399	32.0917	30.8815	48.0705	WDFY3
chr4	86271145	86271803	3.30581	22.081	11.6786	32.0074	ARHGAP24
chr4	87305174	87305599	2.56361	54.8449	16.3492	33.1294	MAPK10
chr4	87343531	87343933	3.97066	37.8324	25.6141	40.5455	MAPK10
chr4	87508321	87508993	3.36783	65.0357	18.9135	50.0221	PTPN13
chr4	87758624	87759086	2.66961	55.1902	22.1357	46.1699	SLC10A6
chr4	88340636	88341253	4.98575	105.124	18.4171	69.1726	NUDT9
chr4	88414408	88414661	3.19055	43.7344	16.8636	40.5924	SPARCL1
chr4	88478634	88478880	2.10497	17.7112	7.44639	19.3904	SPARCL1
chr4	88958531	88959003	4.77781	58.0714	22.7604	61.8295	PKD2
chr4	88964205	88964528	2.26284	40.6344	4.19844	26.059	PKD2
chr4	89432935	89433289	2.50666	27.7644	14.0909	29.5838	HERC5
chr4	89436126	89436517	10.0407	143.404	24.5684	43.833	PIGY
chr4	89506382	89506621	1.65866	31.2292	11.5781	23.1543	HERC3
chr4	89507963	89508551	4.26947	32.845	42.8255	62.0466	HERC3
chr4	89509512	89509988	3.89548	130.009	31.8731	79.1731	HERC3
chr4	89521283	89521975	1.8856	65.5484	9.39465	41.9202	HERC3
chr4	89551994	89552353	3.47143	48.6825	8.6987	28.8851	HERC3
chr4	90602300	90602542	1.6514	24.6895	17.5354	30.0045	SNCA
chr4	91032470	91033010	6.64598	71.9423	30.6558	76.5845	FAM190A
chr4	91653588	91654151	2.51084	22.4452	22.0642	37.6639	FAM190A
chr4	92149818	92150258	2.46748	25.3227	27.4697	41.1422	FAM190A
chr4	92177329	92177616	4.18994	34.8477	23.0958	35.8057	FAM190A
chr4	92761422	92762291	7.27875	68.901	58.372	74.9774	FAM190A
chr4	94361779	94362440	4.11093	42.4415	46.3903	70.5061	GRID2
chr4	94798020	94798378	2.12466	36.4559	10.618	29.0021	ATOH1
chr4	95259857	95260285	2.41423	72.7578	6.19446	51.3906	HPGDS
chr4	95844753	95845091	2.37133	26.558	4.1851	24.9446	BMPR1B
chr4	95966681	95967111	3.7752	33.1455	14.7921	23.3265	BMPR1B
chr4	96171914	96172220	3.94881	39.7185	11.5881	18.8435	UNC5C
chr4	96323260	96324059	4.52235	52.4345	33.6098	80.3414	UNC5C
chr4	96512337	96513057	3.8453	97.1211	11.1341	54.8149	UNC5C
chr4	96546324	96547284	3.32522	60.6892	32.263	67.8425	UNC5C
chr4	96549282	96549700	1.66024	68.2178	2.28332	37.7211	UNC5C
chr4	96564363	96564582	1.43905	17.6187	9.07941	18.0016	UNC5C
chr4	97635726	97635995	3.38899	29.9363	16.3736	30.4848	C4orf37
chr4	97918983	97919380	2.73973	21.6778	26.2061	42.6395	C4orf37
chr4	98417490	98418112	2.721	67.9436	43.4708	58.0701	C4orf37
chr4	98476292	98476739	2.18136	63.0493	4.84656	30.7062	C4orf37
chr4	99581422	99581906	4.75303	36.3536	30.8322	49.9705	TSPAN5
chr4	99582562	99583237	2.78741	66.3341	19.6251	45.3107	TSPAN5
chr4	102132315	102133130	4.42627	101.004	19.9631	67.7954	PPP3CA
chr4	102177390	102177841	4.257	66.6812	19.6112	43.8557	PPP3CA
chr4	102618286	102619015	5.43717	46.7665	45.2383	76.1411	BANK1
chr4	102651421	102651766	1.73361	22.9501	7.61173	35.9411	BANK1
chr4	102842404	102843002	7.58366	97.8516	66.302	97.434	BANK1
chr4	102874219	102874719	2.09482	130.38	7.85234	62.8724	BANK1
chr4	103734498	103734916	2.46339	37.4922	28.7192	44.1282	UBE2D3
chr4	105049511	105049831	2.54807	28.9194	14.2553	25.4719	CXXC4
chr4	105911849	105912311	5.28612	70.1591	16.545	28.9395	TET2
chr4	106103471	106103846	2.49612	39.6767	18.1291	39.7515	TET2
chr4	106266612	106266917	2.6344	60.3127	5.36954	55.049	PPA2
chr4	106413872	106414352	5.86886	58.1853	34.2951	56.7984	EEF1AL7
chr4	106832082	106832456	2.99831	144.898	4.01925	49.1396	NPNT
chr4	108603538	108604155	1.96222	24.2236	20.9987	38.376	PAPSS1
chr4	108605070	108605552	2.7408	29.8243	14.745	29.7056	PAPSS1
chr4	109185941	109186241	3.31836	121.097	25.6384	55.1545	LOC641518
chr4	109193177	109193532	6.14973	43.9052	40.2738	57.6571	LOC641518
chr4	109401986	109402441	3.48555	66.4107	26.3403	50.8468	LOC285456
chr4	110093369	110093842	3.28166	27.0492	16.6067	37.462	COL25A1
chr4	110128193	110128632	5.15305	48.6133	22.4188	42.9236	COL25A1
chr4	110510908	110511156	4.10006	36.2692	13.8075	33.7305	CCDC109B
chr4	110531531	110532680	4.61077	40.8126	32.6482	50.2791	CCDC109B
chr4	110979908	110980138	3.24353	102.505	6.87278	20.3847	ELOVL6
chr4	111771736	111772061	2.10445	23.1332	13.4234	26.5883	PITX2
chr4	111775526	111775855	2.79127	26.2764	10.7344	23.4713	PITX2
chr4	112080397	112080812	2.94717	47.9617	16.0339	40.9121	PITX2
chr4	112238646	112239221	3.87025	44.3407	21.8455	45.7226	PITX2
chr4	112357181	112357557	1.86744	15.9002	10.5228	18.2489	C4orf32
chr4	113347574	113348209	4.11519	69.3713	18.9782	47.2201	ALPK1
chr4	114498166	114498689	9.03549	40.3553	34.0876	65.4562	CAMK2D
chr4	114537427	114537927	4.90048	65.6718	33.8268	69.9679	CAMK2D
chr4	114539847	114540436	2.2206	66.2877	18.5112	67.6541	CAMK2D
chr4	115387458	115387886	3.74537	74.6519	12.746	54.6967	UGT8
chr4	115676798	115677166	4.36545	59.9698	19.1556	35.2963	NDST4
chr4	116585317	116585752	1.41395	28.4393	18.6655	31.594	NDST4
chr4	117184943	117185290	2.4437	32.093	10.8379	27.2059	TRAM1L1
chr4	117875065	117875486	5.33747	56.3276	20.4245	35.8656	TRAM1L1
chr4	117950659	117951125	4.80025	70.6455	22.3938	47.3702	TRAM1L1
chr4	118124349	118124830	8.65338	85.628	25.46	61.1847	TRAM1L1
chr4	118337589	118338268	3.26396	47.0562	19.5682	44.1014	TRAM1L1
chr4	119197789	119198159	3.47737	64.2043	16.5641	39.2528	SNHG8
chr4	119670856	119671175	3.0213	44.3331	12.9955	25.8896	SEC24D
chr4	119676622	119677104	5.88717	64.6308	29.8035	55.4428	SEC24D
chr4	120001913	120002510	12.4366	78.0936	61.9953	80.1326	SYNPO2
chr4	120597209	120597648	4.09823	31.2273	27.9364	41.1561	PDE5A
chr4	120602313	120602705	2.01054	20.207	13.6787	29.9016	PDE5A
chr4	120712689	120712976	1.44513	19.9772	13.0988	24.5242	PDE5A
chr4	121745273	121745726	4.83272	41.5912	31.0942	46.2904	PRDM5
chr4	121764786	121765261	5.92385	42.0711	32.8913	57.8138	PRDM5
chr4	122008042	122008576	3.82175	30.1769	34.3732	51.478	C4orf31
chr4	122147459	122147892	3.42918	18.731	12.2847	25.2749	TNIP3
chr4	122493634	122494043	2.39705	28.2626	6.99216	30.7346	ANXA5
chr4	122520167	122520518	2.17762	84.0631	12.4355	52.522	ANXA5
chr4	122742838	122743539	4.23899	60.2777	28.3402	54.807	CCNA2
chr4	122878440	122878651	1.70556	68.9919	1.51842	19.9616	TRPC3
chr4	123429201	123429551	4.86215	31.5913	25.6694	39.8345	IL2
chr4	123568291	123568563	2.36603	56.7906	19.9054	42.5272	IL21
chr4	124220353	124220799	5.23772	56.0673	22.1402	65.974	SPATA5
chr4	124307848	124308159	3.42166	22.2087	13.2067	26.1048	SPRY1
chr4	124373622	124374019	1.72497	34.6965	22.0256	34.3331	SPRY1
chr4	124386431	124387010	8.56276	50.7956	53.4701	70.65	SPRY1
chr4	124509278	124509747	4.67313	34.0298	28.9215	41.6127	LOC285419
chr4	125054729	125055567	5.43228	66.9783	68.1507	85.5634	LOC285419
chr4	125121085	125121384	1.47373	36.6851	8.89868	22.2218	LOC285419
chr4	125359023	125359374	2.21786	41.5075	31.3837	50.8053	ANKRD50
chr4	126587464	126588146	8.23753	60.2824	18.2726	29.6765	FAT4
chr4	126764571	126764908	3.44183	53.5709	14.3119	32.0233	FAT4
chr4	127491025	127491365	3.3375	30.6689	13.8487	33.4029	INTU
chr4	127966360	127966781	4.79428	42.8233	40.8347	59.0674	INTU
chr4	129153905	129154255	4.97824	32.8516	41.0002	64.5247	LARP1B
chr4	129736601	129736905	2.18992	25.153	14.9962	30.3172	PHF17
chr4	129999131	129999355	2.28405	28.981	10.6488	27.8279	SCLT1
chr4	130224011	130224372	3.748	31.1912	18.1384	38.7309	C4orf33
chr4	130249461	130249862	2.81806	30.0528	7.8843	20.7447	C4orf33
chr4	130320733	130320954	1.33802	29.9428	5.64824	21.1911	C4orf33
chr4	130760233	130760948	5.91458	51.9618	44.5732	70.5829	C4orf33
chr4	130905847	130906251	2.54998	34.8789	17.6603	36.9033	C4orf33
chr4	131006007	131006566	3.95532	22.4539	36.6374	56.3727	C4orf33
chr4	132006193	132006514	5.14935	52.1364	23.7137	43.1325	C4orf33
chr4	133937492	133937915	2.45155	26.2245	9.25343	29.6233	PCDH10
chr4	134405489	134405849	3.82448	49.464	9.01251	25.1671	PCDH10
chr4	134553319	134553834	3.16919	15.0376	9.80948	24.9182	PCDH10
chr4	136288115	136288405	2.01627	23.325	20.4879	34.4676	PABPC4L
chr4	136980890	136981239	2.18477	33.1155	7.53592	25.5464	PCDH18
chr4	136981923	136982585	12.5589	97.3372	45.6234	67.9199	PCDH18
chr4	137515407	137515774	1.40623	26.9485	8.87355	27.4375	PCDH18
chr4	138335542	138335834	3.69012	24.9188	13.2707	24.302	PCDH18
chr4	138482864	138483561	8.93222	40.2494	61.6367	94.5883	PCDH18
chr4	139250919	139251288	2.61728	17.9727	20.4902	35.2037	SLC7A11
chr4	139251495	139252200	4.93327	41.5758	33.2066	67.0393	SLC7A11
chr4	139267003	139267775	5.53195	104.104	48.2534	110.574	SLC7A11
chr4	139370950	139371510	2.35374	43.6543	34.7545	66.9315	SLC7A11
chr4	139831810	139832439	7.57702	52.0153	69.3448	88.7857	CCRN4L
chr4	139899932	139900250	6.77215	36.8785	19.5472	39.296	CCRN4L
chr4	140379596	140379907	6.45336	52.6547	11.0009	23.5818	RAB33B
chr4	141226130	141226762	3.74779	38.0893	11.9074	21.1779	SCOC
chr4	141254633	141255100	1.73009	35.2311	12.2069	41.1018	SCOC
chr4	141371596	141371816	3.7412	73.475	17.2784	28.3175	CLGN
chr4	143698761	143699139	2.35537	98.2298	16.6558	49.3564	INPP4B
chr4	144005339	144005614	1.41224	23.9857	19.225	34.2985	USP38
chr4	144451433	144451846	3.58475	16.6125	17.7624	27.9203	SMARCA5
chr4	144658222	144658570	1.31428	47.6853	7.81514	31.1064	GYPE
chr4	146254367	146254748	3.37567	29.0938	7.41473	20.6837	SMAD1
chr4	147047270	147047663	2.64531	29.6771	10.3176	22.9926	LSM6
chr4	147291824	147292263	2.81624	28.9181	23.1861	39.3432	SLC10A7
chr4	147752533	147752813	3.43681	50.2324	7.47316	19.0039	TTC29
chr4	147794278	147794480	0.780082	59.6044	1.32193	29.5442	TTC29
chr4	147894790	147895110	2.30728	13.873	12.0807	23.4135	TTC29
chr4	147975397	147975784	1.79099	15.5048	8.74386	24.4026	TTC29
chr4	148038369	148038974	7.15028	108.226	25.7181	64.8438	TTC29
chr4	149424841	149425164	4.68178	52.2726	19.8559	50.3842	NR3C2
chr4	149699247	149699610	3.83382	52.7388	19.4922	40.0974	NR3C2
chr4	149700003	149700773	2.50722	24.4644	19.2028	28.5553	NR3C2
chr4	149859530	149859839	2.27796	25.3475	27.084	44.5403	NR3C2
chr4	151586004	151586674	2.14517	52.4485	7.78721	26.2853	LRBA
chr4	151589179	151589582	4.83719	45.0759	15.9492	30.8845	LRBA
chr4	151635987	151636324	4.46633	66.3943	37.6385	55.1555	LRBA
chr4	151644095	151644371	3.87038	115.321	7.7915	25.5134	LRBA
chr4	151833810	151834170	1.32484	26.247	11.6873	42.369	LRBA
chr4	151943712	151944073	3.79432	37.1282	23.1768	35.4901	LRBA
chr4	152086889	152087250	2.67116	57.8862	7.54787	24.9647	SH3D19
chr4	152094921	152095377	3.10762	30.786	12.5192	38.9883	SH3D19
chr4	152456560	152457085	2.60032	36.1239	18.5678	40.5231	FAM160A1
chr4	153743317	153743928	6.20439	89.9119	32.4732	46.4622	ARFIP1
chr4	153958324	153958619	2.06146	33.065	9.89451	28.5857	FHDC1
chr4	154925864	154926307	5.32212	51.4417	14.969	46.0126	SFRP2
chr4	155811755	155812215	3.07952	54.7208	7.20747	39.4963	RBM46
chr4	156020933	156021443	2.37074	41.9556	16.1816	36.2732	NPY2R
chr4	156591365	156591701	3.61135	34.6931	21.7631	35.1792	GUCY1A3
chr4	156597031	156597841	3.81966	35.6318	25.9914	39.4406	GUCY1A3
chr4	157615685	157616008	2.61684	40.7315	17.6676	35.4119	PDGFC
chr4	157684807	157685072	2.74642	34.5156	11.98	29.2868	PDGFC
chr4	158233705	158234281	2.39869	53.5461	8.37175	40.492	GRIA2
chr4	158493973	158494505	3.58859	32.5609	28.3737	44.2264	LOC340017
chr4	158918502	158918884	3.73459	34.6465	19.5559	34.1385	FAM198B
chr4	159097896	159098305	4.66264	61.9968	12.3698	26.4085	FAM198B
chr4	159693614	159694262	4.32895	70.639	33.6016	94.5974	FNIP2
chr4	159756597	159757224	2.23875	27.4207	18.2844	28.5761	FNIP2
chr4	160019637	160020244	2.38721	16.4805	37.8927	52.477	C4orf45
chr4	160590888	160591169	2.0588	18.9958	13.2991	22.9879	RAPGEF2
chr4	162285465	162285950	3.49932	19.7903	23.717	42.0933	FSTL5
chr4	162321322	162322146	3.10725	75.244	20.2618	56.9147	FSTL5
chr4	162506920	162508012	3.58929	32.8648	28.204	44.1977	FSTL5
chr4	163262454	163263255	3.26823	32.4291	13.2321	23.3637	FSTL5
chr4	163704444	163704815	1.95037	31.7645	12.9929	28.1254	NAF1
chr4	163752115	163752462	2.64505	27.405	18.7991	35.2984	NAF1
chr4	163773006	163773274	3.48346	42.0438	6.34949	24.0909	NAF1
chr4	163854341	163854578	1.15727	32.4361	5.90865	20.812	NAF1
chr4	165793665	165793970	3.93372	38.7373	19.9912	40.5975	TRIM61
chr4	166078188	166078660	3.04243	32.6305	25.161	39.7635	TMEM192
chr4	166230044	166230367	3.42686	47.096	21.3002	38.7124	KLHL2
chr4	166544568	166545369	4.1971	47.3009	39.0287	52.0337	CPE
chr4	166643763	166644038	2.34383	29.0174	11.7107	32.2053	TLL1
chr4	167012590	167012894	2.03099	32.5161	4.75117	17.7621	TLL1
chr4	167140568	167140921	1.65537	38.9736	12.6437	32.224	TLL1
chr4	167617880	167618321	3.48805	23.3754	16.9014	30.4237	SPOCK3
chr4	167724598	167725154	2.92546	53.3662	13.7897	74.3837	SPOCK3
chr4	168137955	168138302	3.79997	28.7999	30.8427	50.3342	SPOCK3
chr4	168300529	168300957	3.45853	52.8828	33.8565	67.8315	SPOCK3
chr4	168920785	168921280	3.5012	33.0607	29.3628	48.2415	ANXA10
chr4	169196054	169196403	4.5087	74.4206	38.783	58.3774	DDX60
chr4	169226103	169226466	3.12023	61.8397	13.1038	30.1832	DDX60
chr4	169276219	169276622	6.68926	28.6714	22.8534	41.7224	DDX60L
chr4	169342877	169343177	3.20851	62.4363	17.8918	36.3387	DDX60L
chr4	169841056	169841323	2.1765	24.3482	11.7086	21.168	PALLD
chr4	169935882	169936365	1.93849	43.5308	11.0662	26.2205	CBR4
chr4	170140592	170140890	7.54759	44.7852	17.6102	29.7578	SH3RF1
chr4	170822438	170822775	1.0109	20.6383	7.66776	28.8652	MFAP3L
chr4	171671585	171672165	5.35571	71.2339	22.9027	64.589	AADAT
chr4	172604057	172604531	2.54505	30.3032	11.8097	24.9111	GALNTL6
chr4	173109199	173109998	4.00419	80.1971	34.1859	62.5756	GALNTL6
chr4	173265510	173266125	3.9239	83.2597	42.403	87.7213	GALNTL6
chr4	173569960	173570471	3.27084	41.9695	11.7896	26.3574	GALNTL6
chr4	173959690	173960431	8.59609	39.4324	18.3404	28.1931	GALNTL6
chr4	174116620	174117019	4.93692	83.3654	43.0903	81.5871	GALNT7
chr4	175317749	175318228	3.66108	132.915	10.7065	51.4738	KIAA1712
chr4	175846813	175847190	1.53915	60.5637	5.69618	40.783	ADAM29
chr4	176123401	176123698	3.05781	56.191	11.9023	23.4809	ADAM29
chr4	176154647	176155063	2.07054	23.7321	11.8808	30.4579	ADAM29
chr4	176155317	176155759	4.04855	61.2192	19.8269	59.947	ADAM29
chr4	177485016	177485381	2.18981	24.9502	28.5894	43.3799	VEGFC
chr4	178278705	178279013	2.05288	17.0909	7.3483	24.9773	NEIL3
chr4	179068362	179068668	3.73019	47.0839	12.4012	39.1095	LOC285501
chr4	182878075	182878675	5.75943	78.548	32.5518	88.7483	MGC45800
chr4	184122217	184122921	1.88232	24.3972	9.49766	23.7641	WWC2
chr4	184181745	184181947	4.23893	80.8986	11.0865	23.7197	WWC2
chr4	185458110	185458471	2.82352	43.6583	6.07849	27.2191	IRF2
chr4	185819855	185820432	3.8416	118.744	23.8471	71.9371	ACSL1
chr4	185823183	185823612	2.30407	72.867	11.8111	40.3896	ACSL1
chr4	186190470	186190901	3.07144	47.8062	35.2409	69.6941	SNX25
chr4	186276419	186276761	4.81795	44.7529	26.6701	47.1835	SNX25
chr4	187736011	187736281	2.62949	30.3755	13.9393	34.4855	FAT1
chr4	188129057	188129452	3.17386	36.7881	13.7768	23.6848	FAT1
chr4	188275770	188276290	9.68415	81.6186	35.9632	52.7282	FAT1
chr4	188333748	188334114	1.94825	32.8005	18.8726	39.1839	ZFP42
chr4	188401556	188401918	6.07222	85.827	15.4019	31.4215	ZFP42
chr4	188421109	188421610	4.42089	122.388	23.4637	67.7051	ZFP42
chr5	2779551	2779959	6.84654	85.0013	43.4689	59.8083	C5orf38
chr5	3671033	3671616	1.76684	16.5742	18.8572	31.0122	IRX1
chr5	6585813	6586144	2.82755	84.5332	14.2738	36.3874	LOC255167
chr5	7391922	7392484	3.35669	49.172	18.2449	40.4767	ADCY2
chr5	7461287	7461761	2.62763	126.543	10.4223	64.741	ADCY2
chr5	7649247	7649544	3.5938	58.6477	13.4759	46.2001	ADCY2
chr5	7708266	7708975	3.75976	45.9514	9.84546	31.5212	ADCY2
chr5	9587272	9587594	7.30051	54.2776	13.6294	33.3098	SNORD123
chr5	9655102	9655445	3.08835	47.7906	16.9183	32.6286	LOC285692
chr5	9836515	9837067	4.47161	75.7078	26.2327	60.5128	LOC285692
chr5	10255859	10256456	3.00862	26.7571	32.3145	50.779	CCT5
chr5	11602234	11602741	5.33983	38.4922	48.2014	72.2484	CTNND2
chr5	12211409	12211749	2.44155	24.7482	8.92666	27.3287	CTNND2
chr5	12583925	12584458	1.66716	46.7523	7.81079	36.9968	CTNND2
chr5	12748981	12749413	1.6463	15.9041	25.8415	38.2899	CTNND2
chr5	13928463	13928934	2.52259	36.4927	17.0668	39.9337	DNAH5
chr5	13944827	13945309	2.57605	35.7565	16.5265	34.0814	DNAH5
chr5	14350341	14350819	4.57089	48.5254	9.75456	23.1931	TRIO
chr5	14528986	14529634	4.42721	52.9746	41.4781	82.6622	TRIO
chr5	14588925	14589355	6.19837	100.452	24.4008	49.8936	FAM105A
chr5	14767939	14768370	5.60137	41.7032	25.6929	49.0743	ANKH
chr5	14800158	14800500	2.73914	43.3187	27.4552	42.1999	ANKH
chr5	16547569	16548022	2.07261	111.039	4.093	39.0433	FAM134B
chr5	16573369	16573807	6.61518	64.452	28.9451	44.192	FAM134B
chr5	16749756	16750278	5.16028	36.0945	31.5782	48.587	MYO10
chr5	17213127	17213519	2.50701	64.8118	36.6391	60.005	LOC285696
chr5	17316942	17317661	6.10635	93.6998	31.924	52.9406	BASP1
chr5	17627881	17628368	2.07011	43.2157	14.7057	59.0897	BASP1
chr5	17654769	17655146	3.3783	29.6736	24.5476	38.1015	BASP1
chr5	17658500	17659068	4.63855	70.4684	39.7371	63.5798	BASP1
chr5	17897902	17898187	4.08764	47.8987	12.158	23.4981	BASP1
chr5	19263349	19263711	1.21828	71.3261	19.4193	42.2162	CDH18
chr5	19462736	19463146	1.65698	34.6985	13.8274	48.1992	CDH18
chr5	19734820	19735464	9.50959	81.2946	37.3636	56.5298	CDH18
chr5	20217815	20218398	2.63613	38.3842	19.3345	54.8344	CDH18
chr5	21589276	21589901	3.41019	32.9484	24.2215	40.9379	LOC728411
chr5	21686842	21687492	4.43532	59.8387	43.486	77.4054	CDH12
chr5	21688700	21689421	6.3327	54.2628	30.0231	51.3104	CDH12
chr5	22090757	22091238	2.58192	31.3388	11.4657	34.7917	CDH12
chr5	22567829	22568120	2.92035	19.463	11.3534	27.1428	CDH12
chr5	22577527	22577900	2.73733	19.9817	15.8026	32.4657	CDH12
chr5	22840584	22840944	5.13142	45.6895	23.1795	43.1208	CDH12
chr5	23473813	23474340	1.61515	18.0133	9.4974	18.1282	PRDM9
chr5	23495682	23496035	2.38076	25.2767	16.3613	34.9966	PRDM9
chr5	23529828	23530306	6.94173	48.2306	35.5141	58.4167	PRDM9
chr5	23535603	23535972	1.95288	73.3947	16.7769	54.0769	PRDM9
chr5	24527458	24527815	2.80797	54.9852	32.8774	48.7971	CDH10
chr5	24547099	24547642	2.62408	51.6826	21.582	36.4142	CDH10
chr5	24823737	24824061	4.52165	89.813	14.2771	34.9042	CDH10
chr5	25745716	25746083	2.22513	18.1917	5.08167	26.1365	CDH10
chr5	28193562	28193929	3.6209	80.003	20.1786	46.1842	CDH9
chr5	28387158	28387530	2.92785	31.6885	15.6272	38.7075	CDH9
chr5	28670965	28671434	1.46306	58.3332	13.7848	52.7971	CDH9
chr5	30838112	30838757	4.05619	29.4206	34.3949	49.8263	CDH6
chr5	31109710	31110502	2.39065	15.2125	20.7112	30.5653	CDH6
chr5	31990703	31990960	2.15611	20.141	10.9801	21.3268	PDZD2
chr5	32094135	32094651	3.6989	72.6343	38.3914	72.6763	PDZD2
chr5	32095171	32095464	1.4574	81.5344	2.532	24.3366	PDZD2
chr5	32785854	32786360	2.64753	36.4396	21.1145	40.0215	NPR3
chr5	32889098	32889497	5.68703	57.4115	34.5753	63.5334	C5orf23
chr5	33011824	33012090	5.66685	63.2193	16.7293	31.5052	C5orf23
chr5	33299902	33300256	3.00394	45.4444	13.5651	43.6628	TARS
chr5	33400268	33400562	3.1577	22.1002	9.96973	22.0656	TARS
chr5	34213216	34213710	2.61654	32.8194	20.2223	48.9014	C1QTNF3
chr5	34510793	34511674	6.40553	84.9653	24.5209	52.0178	RAI14
chr5	34526605	34526882	2.08361	28.8776	18.4174	31.5703	RAI14
chr5	35036593	35036940	2.70289	32.8432	8.55978	32.3254	AGXT2
chr5	35205217	35206158	3.55053	111.035	34.1953	70.341	PRLR
chr5	35392167	35392540	1.36933	40.7081	4.6012	24.4762	PRLR
chr5	36033628	36033994	2.79984	50.2586	22.2563	43.4853	UGT3A2
chr5	36271096	36271393	1.62547	42.6478	3.13213	19.3713	RANBP3L
chr5	36281664	36282245	3.11664	64.8826	10.4806	31.6954	RANBP3L
chr5	36285937	36286663	3.60824	110.329	8.60199	44.6286	RANBP3L
chr5	36288025	36288444	9.2142	134.747	19.2476	76.0684	RANBP3L
chr5	36949373	36949706	3.94261	32.3091	18.4907	38.9316	NIPBL
chr5	38167729	38168041	3.14109	67.8467	7.80868	24.6135	EGFLAM
chr5	38515212	38515658	7.72728	63.2172	28.1757	44.6891	LIFR
chr5	38667109	38667401	1.10008	65.6062	13.0965	23.6822	LIFR
chr5	38670268	38670548	1.52727	22.3978	14.9134	26.5739	LIFR
chr5	39188275	39188608	3.92289	76.2008	7.46711	28.3654	FYB
chr5	39836458	39837021	3.20154	31.7356	20.845	45.5609	DAB2
chr5	40288581	40289021	2.22789	37.2898	9.02312	43.7405	PTGER4
chr5	40307055	40307509	6.69885	126.914	55.0699	83.6563	PTGER4
chr5	40381985	40382470	3.6679	54.2244	27.8849	64.7871	PTGER4
chr5	40799013	40799292	6.26109	44.9339	14.0629	31.5491	PRKAA1
chr5	41193819	41194232	1.9374	27.9425	12.0701	21.674	C6
chr5	41432693	41432996	5.07462	40.4429	12.5429	25.266	PLCXD3
chr5	42057091	42057603	10.038	74.3572	38.3992	68.4883	FBXO4
chr5	42426294	42427223	9.92016	73.0302	26.9744	57.183	GHR
chr5	42461677	42462047	1.9677	98.4557	4.8127	23.3067	GHR
chr5	43215143	43215541	1.47599	38.0187	7.56284	27.427	MGC42105
chr5	43223196	43223565	2.18084	43.1682	25.4277	40.2674	MGC42105
chr5	44919286	44919555	2.15387	34.9502	5.93892	25.5133	MRPS30
chr5	49858706	49859069	2.30255	25.374	7.97609	26.0352	PARP8
chr5	50006579	50007098	8.48668	49.6906	44.5089	82.0238	PARP8
chr5	50201839	50202182	1.61117	32.8451	8.62108	27.2479	PARP8
chr5	50328906	50329271	0.941494	53.6208	5.53884	31.9611	PARP8
chr5	50564560	50564900	16.4907	64.7649	16.243	37.4767	ISL1
chr5	51769461	51770070	2.29576	52.8989	4.85371	30.3456	PELO
chr5	52549130	52550113	2.2235	36.0279	27.0504	72.7584	MOCS2
chr5	52634786	52635167	3.54962	16.3251	20.0349	33.9168	FST
chr5	52664219	52664553	8.7158	48.2476	8.55218	36.4176	FST
chr5	53021966	53022426	3.11426	32.5941	16.5977	41.6565	NDUFS4
[truncated: 3,934 more rows]

## Sheet: Table S4 MFM-223
Analysis Type:	PANTHER Overrepresentation Test (Released 20210224)
Annotation Version and Release Date:	GO Ontology database DOI: 10.5281/zenodo.5228828 Released 2021-08-18
Analyzed List:	upload_1 (Homo sapiens)
Reference List:	Homo sapiens (all genes in database)
Test Type:	FISHER
Correction:	FDR
GO biological process complete	Homo sapiens - REFLIST (20595)	upload_1 (395)	upload_1 (expected)	upload_1 (over/under)	upload_1 (fold Enrichment)	upload_1 (raw P-value)	upload_1 (FDR)
glutamate biosynthetic process (GO:0006537)	5	3	0.1	+	31.28	0.000345	0.027
response to human chorionic gonadotropin (GO:0044752)	5	3	0.1	+	31.28	0.000345	0.0269
leukotriene transport (GO:0071716)	7	3	0.13	+	22.35	0.000719	0.0438
dicarboxylic acid biosynthetic process (GO:0043650)	13	5	0.25	+	20.05	1.61e-05	0.00267
negative regulation of smooth muscle contraction (GO:0045986)	14	4	0.27	+	14.9	0.000307	0.0245
cellular potassium ion homeostasis (GO:0030007)	14	4	0.27	+	14.9	0.000307	0.0243
androgen receptor signaling pathway (GO:0030521)	19	5	0.36	+	13.72	7.28e-05	0.00795
regulation of mammary gland epithelial cell proliferation (GO:0033599)	17	4	0.33	+	12.27	0.000574	0.0376
glutamine family amino acid biosynthetic process (GO:0009084)	17	4	0.33	+	12.27	0.000574	0.0374
morphogenesis of an epithelial fold (GO:0060571)	17	4	0.33	+	12.27	0.000574	0.0373
glutamate metabolic process (GO:0006536)	30	6	0.58	+	10.43	5.16e-05	0.00615
glutamine family amino acid catabolic process (GO:0009065)	26	5	0.5	+	10.03	0.000261	0.022
central nervous system projection neuron axonogenesis (GO:0021952)	27	5	0.52	+	9.66	0.000305	0.0246
embryonic eye morphogenesis (GO:0048048)	34	6	0.65	+	9.2	9.55e-05	0.00988
motor neuron axon guidance (GO:0008045)	31	5	0.59	+	8.41	0.000537	0.0365
potassium ion homeostasis (GO:0055075)	32	5	0.61	+	8.15	0.000611	0.0389
negative regulation of organ growth (GO:0046621)	32	5	0.61	+	8.15	0.000611	0.0387
intracellular steroid hormone receptor signaling pathway (GO:0030518)	52	7	1	+	7.02	0.000116	0.0116
endoderm formation (GO:0001706)	49	6	0.94	+	6.38	0.000569	0.0374
organ growth (GO:0035265)	76	9	1.46	+	6.17	3.15e-05	0.0045
vasculogenesis (GO:0001570)	70	8	1.34	+	5.96	0.000109	0.0112
metanephros development (GO:0001656)	79	9	1.52	+	5.94	4.16e-05	0.00554
steroid hormone mediated signaling pathway (GO:0043401)	72	8	1.38	+	5.79	0.00013	0.0126
positive regulation of smooth muscle cell proliferation (GO:0048661)	91	10	1.75	+	5.73	2.08e-05	0.00334
regulation of organ growth (GO:0046620)	92	10	1.76	+	5.67	2.27e-05	0.0035
regulation of heart growth (GO:0060420)	65	7	1.25	+	5.61	0.000408	0.0295
bone morphogenesis (GO:0060349)	96	10	1.84	+	5.43	3.18e-05	0.00446
cranial skeletal system development (GO:1904888)	69	7	1.32	+	5.29	0.000568	0.0375
positive regulation of insulin secretion (GO:0032024)	79	8	1.52	+	5.28	0.000234	0.0201
cardiac ventricle morphogenesis (GO:0003208)	70	7	1.34	+	5.21	0.000615	0.0388
cellular response to decreased oxygen levels (GO:0036294)	142	14	2.72	+	5.14	1.57e-06	0.000404
cellular response to hypoxia (GO:0071456)	132	13	2.53	+	5.13	3.74e-06	0.000795
regulation of Notch signaling pathway (GO:0008593)	93	9	1.78	+	5.05	0.000132	0.0128
cellular response to ketone (GO:1901655)	95	9	1.82	+	4.94	0.000154	0.0145
regulation of transforming growth factor beta receptor signaling pathway (GO:0017015)	121	11	2.32	+	4.74	4.12e-05	0.00554
regulation of Rho protein signal transduction (GO:0035023)	88	8	1.69	+	4.74	0.000459	0.0325
bone development (GO:0060348)	189	17	3.62	+	4.69	4e-07	0.000128
central nervous system neuron development (GO:0021954)	89	8	1.71	+	4.69	0.000493	0.0344
regulation of cellular response to transforming growth factor beta stimulus (GO:1903844)	124	11	2.38	+	4.63	5.07e-05	0.00618
positive regulation of T cell differentiation (GO:0045582)	91	8	1.75	+	4.58	0.000565	0.0376
dicarboxylic acid metabolic process (GO:0043648)	91	8	1.75	+	4.58	0.000565	0.0375
cellular response to oxygen levels (GO:0071453)	160	14	3.07	+	4.56	5.69e-06	0.0011
kidney epithelium development (GO:0072073)	126	11	2.42	+	4.55	5.8e-05	0.00681
regulation of blood vessel endothelial cell migration (GO:0043535)	92	8	1.76	+	4.53	0.000604	0.0388
cellular amino acid catabolic process (GO:0009063)	107	9	2.05	+	4.39	0.00035	0.0271
cellular response to steroid hormone stimulus (GO:0071383)	145	12	2.78	+	4.31	4.38e-05	0.00569
regulation of smooth muscle cell proliferation (GO:0048660)	147	12	2.82	+	4.26	4.96e-05	0.00614
positive regulation of hormone secretion (GO:0046887)	136	11	2.61	+	4.22	0.00011	0.0112
cardiac chamber morphogenesis (GO:0003206)	119	9	2.28	+	3.94	0.000719	0.0437
negative regulation of transmembrane transport (GO:0034763)	122	9	2.34	+	3.85	0.000849	0.0493
eye morphogenesis (GO:0048592)	152	11	2.92	+	3.77	0.000272	0.0223
sulfur compound biosynthetic process (GO:0044272)	139	10	2.67	+	3.75	0.000534	0.0365
embryonic organ morphogenesis (GO:0048562)	292	21	5.6	+	3.75	5.72e-07	0.000173
limb morphogenesis (GO:0035108)	140	10	2.69	+	3.72	0.000563	0.0378
appendage morphogenesis (GO:0035107)	140	10	2.69	+	3.72	0.000563	0.0376
cellular response to tumor necrosis factor (GO:0071356)	182	13	3.49	+	3.72	8.75e-05	0.00923
intracellular receptor signaling pathway (GO:0030522)	142	10	2.72	+	3.67	0.000624	0.0391
purine ribonucleotide biosynthetic process (GO:0009152)	144	10	2.76	+	3.62	0.000691	0.0426
response to transforming growth factor beta (GO:0071559)	146	10	2.8	+	3.57	0.000764	0.0451
urogenital system development (GO:0001655)	324	22	6.21	+	3.54	7.62e-07	0.000214
response to mechanical stimulus (GO:0009612)	222	15	4.26	+	3.52	4.65e-05	0.00589
skeletal system morphogenesis (GO:0048705)	223	15	4.28	+	3.51	4.87e-05	0.00613
response to tumor necrosis factor (GO:0034612)	210	14	4.03	+	3.48	9.46e-05	0.00985
axon guidance (GO:0007411)	227	15	4.35	+	3.45	5.89e-05	0.00686
neuron projection guidance (GO:0097485)	228	15	4.37	+	3.43	6.18e-05	0.00714
epithelial tube morphogenesis (GO:0060562)	305	20	5.85	+	3.42	3.99e-06	0.000836
regulation of epithelial cell migration (GO:0010632)	230	15	4.41	+	3.4	6.78e-05	0.00755
response to decreased oxygen levels (GO:0036293)	307	20	5.89	+	3.4	4.37e-06	0.000904
sensory organ morphogenesis (GO:0090596)	262	17	5.03	+	3.38	2.39e-05	0.00358
skeletal system development (GO:0001501)	478	31	9.17	+	3.38	1.1e-08	6.64e-06
regulation of endothelial cell migration (GO:0010594)	171	11	3.28	+	3.35	0.000692	0.0425
response to steroid hormone (GO:0048545)	281	18	5.39	+	3.34	1.63e-05	0.00266
kidney development (GO:0001822)	282	18	5.41	+	3.33	1.7e-05	0.00276
response to ketone (GO:1901654)	193	12	3.7	+	3.24	0.000533	0.0366
renal system development (GO:0072001)	291	18	5.58	+	3.23	2.52e-05	0.0037
response to hypoxia (GO:0001666)	292	18	5.6	+	3.21	2.63e-05	0.0038
embryonic morphogenesis (GO:0048598)	568	35	10.89	+	3.21	4.14e-09	2.96e-06
small GTPase mediated signal transduction (GO:0007264)	260	16	4.99	+	3.21	7.47e-05	0.00804
inner ear development (GO:0048839)	196	12	3.76	+	3.19	0.000607	0.0388
embryonic organ development (GO:0048568)	433	26	8.3	+	3.13	6.95e-07	0.000206
epithelial cell development (GO:0002064)	200	12	3.84	+	3.13	0.000718	0.0439
response to oxygen levels (GO:0070482)	334	20	6.41	+	3.12	1.41e-05	0.00241
regulation of cellular response to growth factor stimulus (GO:0090287)	284	17	5.45	+	3.12	6.2e-05	0.00711
nucleotide biosynthetic process (GO:0009165)	218	13	4.18	+	3.11	0.000461	0.0325
connective tissue development (GO:0061448)	202	12	3.87	+	3.1	0.000779	0.0459
nucleoside phosphate biosynthetic process (GO:1901293)	220	13	4.22	+	3.08	0.0005	0.0348
sex differentiation (GO:0007548)	271	16	5.2	+	3.08	0.000118	0.0116
development of primary sexual characteristics (GO:0045137)	221	13	4.24	+	3.07	0.000521	0.0359
regulation of hormone secretion (GO:0046883)	255	15	4.89	+	3.07	0.000198	0.0175
regulation of small GTPase mediated signal transduction (GO:0051056)	308	18	5.91	+	3.05	5.08e-05	0.00614
negative regulation of intracellular signal transduction (GO:1902532)	501	29	9.61	+	3.02	3.22e-07	0.000105
regulation of GTPase activity (GO:0043087)	348	20	6.67	+	3	2.46e-05	0.00365
regulation of protein secretion (GO:0050708)	262	15	5.03	+	2.99	0.000261	0.0219
morphogenesis of an epithelium (GO:0002009)	437	25	8.38	+	2.98	2.59e-06	0.000599
regulation of transmembrane receptor protein serine/threonine kinase signaling pathway (GO:0090092)	245	14	4.7	+	2.98	0.000423	0.0305
axonogenesis (GO:0007409)	337	19	6.46	+	2.94	5e-05	0.00614
regulation of developmental growth (GO:0048638)	320	18	6.14	+	2.93	8.07e-05	0.00863
carboxylic acid transport (GO:0046942)	233	13	4.47	+	2.91	0.00083	0.0483
organic acid transport (GO:0015849)	255	14	4.89	+	2.86	0.000616	0.0387
response to xenobiotic stimulus (GO:0009410)	456	25	8.75	+	2.86	5.26e-06	0.00103
negative regulation of developmental process (GO:0051093)	877	48	16.82	+	2.85	2.05e-10	2.48e-07
vascular process in circulatory system (GO:0003018)	260	14	4.99	+	2.81	0.000738	0.0441
embryo development (GO:0009790)	991	53	19.01	+	2.79	4.72e-11	8.25e-08
axon development (GO:0061564)	375	20	7.19	+	2.78	6.62e-05	0.00743
developmental growth (GO:0048589)	359	19	6.89	+	2.76	0.00011	0.0112
tube morphogenesis (GO:0035239)	644	34	12.35	+	2.75	2.37e-07	8.27e-05
growth (GO:0040007)	362	19	6.94	+	2.74	0.000122	0.012
cellular response to organic cyclic compound (GO:0071407)	515	27	9.88	+	2.73	4.84e-06	0.000975
striated muscle tissue development (GO:0014706)	288	15	5.52	+	2.72	0.000669	0.0414
negative regulation of protein phosphorylation (GO:0001933)	327	17	6.27	+	2.71	0.000306	0.0245
chemotaxis (GO:0006935)	504	26	9.67	+	2.69	9.52e-06	0.00176
taxis (GO:0042330)	507	26	9.72	+	2.67	1.05e-05	0.00186
regulation of epithelial cell proliferation (GO:0050678)	338	17	6.48	+	2.62	0.000439	0.0313
cell morphogenesis involved in differentiation (GO:0000904)	517	26	9.92	+	2.62	1.45e-05	0.00245
response to organic cyclic compound (GO:0014070)	896	45	17.18	+	2.62	9.84e-09	6.19e-06
cellular response to hormone stimulus (GO:0032870)	484	24	9.28	+	2.59	3.84e-05	0.00524
cellular response to lipid (GO:0071396)	488	24	9.36	+	2.56	4.34e-05	0.00569
animal organ morphogenesis (GO:0009887)	957	47	18.35	+	2.56	1.2e-08	6.96e-06
epithelial cell differentiation (GO:0030855)	530	26	10.17	+	2.56	2.18e-05	0.00339
in utero embryonic development (GO:0001701)	367	18	7.04	+	2.56	0.0004	0.0294
cell morphogenesis involved in neuron differentiation (GO:0048667)	408	20	7.83	+	2.56	0.000195	0.0173
circulatory system process (GO:0003013)	490	24	9.4	+	2.55	4.62e-05	0.00595
anatomical structure formation involved in morphogenesis (GO:0048646)	881	43	16.9	+	2.54	6.27e-08	2.99e-05
tube development (GO:0035295)	845	41	16.21	+	2.53	1.48e-07	5.55e-05
multicellular organismal homeostasis (GO:0048871)	351	17	6.73	+	2.53	0.000657	0.0408
negative regulation of cell differentiation (GO:0045596)	641	31	12.29	+	2.52	6.93e-06	0.00133
neuron projection morphogenesis (GO:0048812)	455	22	8.73	+	2.52	0.000114	0.0114
cell junction organization (GO:0034330)	477	23	9.15	+	2.51	8.3e-05	0.00882
reproductive structure development (GO:0048608)	415	20	7.96	+	2.51	0.000241	0.0206
tissue morphogenesis (GO:0048729)	542	26	10.4	+	2.5	4.9e-05	0.00611
plasma membrane bounded cell projection morphogenesis (GO:0120039)	459	22	8.8	+	2.5	0.000128	0.0125
reproductive system development (GO:0061458)	418	20	8.02	+	2.49	0.000263	0.0218
cell part morphogenesis (GO:0032990)	483	23	9.26	+	2.48	0.000159	0.0147
cell projection morphogenesis (GO:0048858)	463	22	8.88	+	2.48	0.000234	0.0202
response to growth factor (GO:0070848)	485	23	9.3	+	2.47	0.000162	0.0149
response to metal ion (GO:0010038)	380	18	7.29	+	2.47	0.00059	0.0382
negative regulation of signal transduction (GO:0009968)	1204	57	23.09	+	2.47	7.07e-10	6.18e-07
cell population proliferation (GO:0008283)	486	23	9.32	+	2.47	0.000164	0.015
negative regulation of cell communication (GO:0010648)	1301	61	24.95	+	2.44	2.97e-10	3.11e-07
negative regulation of signaling (GO:0023057)	1305	61	25.03	+	2.44	3.2e-10	3.14e-07
sensory organ development (GO:0007423)	558	26	10.7	+	2.43	6.27e-05	0.00714
cellular response to growth factor stimulus (GO:0071363)	455	21	8.73	+	2.41	0.000402	0.0294
cell morphogenesis (GO:0000902)	675	31	12.95	+	2.39	1.35e-05	0.00233
regulation of cellular component movement (GO:0051270)	1025	47	19.66	+	2.39	8.29e-08	3.62e-05
positive regulation of cell differentiation (GO:0045597)	833	38	15.98	+	2.38	2.28e-06	0.00056
negative regulation of multicellular organismal process (GO:0051241)	991	45	19.01	+	2.37	2.01e-07	7.34e-05
response to hormone (GO:0009725)	772	35	14.81	+	2.36	7.12e-06	0.00135
positive regulation of apoptotic process (GO:0043065)	509	23	9.76	+	2.36	0.000242	0.0206
regulation of anatomical structure morphogenesis (GO:0022603)	908	41	17.41	+	2.35	8.88e-07	0.000241
positive regulation of developmental process (GO:0051094)	1267	57	24.3	+	2.35	6.13e-09	4.19e-06
neuron projection development (GO:0031175)	651	29	12.49	+	2.32	4.19e-05	0.00554
carbohydrate derivative biosynthetic process (GO:1901137)	539	24	10.34	+	2.32	0.000205	0.018
response to peptide (GO:1901652)	450	20	8.63	+	2.32	0.000763	0.0453
embryo development ending in birth or egg hatching (GO:0009792)	633	28	12.14	+	2.31	6.39e-05	0.00722
regulation of anatomical structure size (GO:0090066)	521	23	9.99	+	2.3	0.000312	0.0246
[truncated: 4,719 more rows]

## Sheet: Table S5 shared ER+ cell lines
Analysis Type:	PANTHER Overrepresentation Test (Released 20210224)
[truncated: 1,220 more rows]

## Sheet: Table S6 shared ER- cell lines
Analysis Type:	PANTHER Overrepresentation Test (Released 20210224)
[truncated: 1,885 more rows]
