# Supplementary material for: The androgen receptor interacts with GATA3 to transcriptionally regulate a luminal epithelial cell phenotype in breast cancer
Source: Genome Biol. 2024 Feb 5;25:44. doi: 10.1186/s13059-023-03161-y (PMC10840202; doi:10.1186/s13059-023-03161-y)
Supplement: Supplementary file 8 — Additional file 8. Upset Plot intersections (gene lists) associated with Fig. 6C. [file 13059_2023_3161_MOESM8_ESM.xlsx]

## Sheet: Table of Contents
Additional file 8: Upset Plot intersections (gene lists) associated with Figure 6C
Table S1. MFM-223 only
Table S2. MDA-MB-453 only
Table S3. MFM-223 and MDA-MB-453
Table S4. T-47D only
Table S5. All cell lines (T-47D, ZR-75-1, MDA-MB-453, MFM-223)
Table S6. ZR-75-1, T-47D and MDA-MB-453
Table S7. T-47D and MFM-223
Table S8. T-47D, MFM-223 and MDA-MB-453

## Sheet: Table S1 MFM-223
SNAI2
NEBL
PKP1
ESR1
BMP7
TMC5
NCALD
SLC1A1
GATA3
MYB
KLF9
FLVCR2
MSX2
SPDEF
CASZ1
MAP1B
MICAL2
CAMK2D
IGFBP3
MMP16
SHANK2
FBN1
LMO1
BASP1
WNT7B

## Sheet: Table S2 MDA-MB-453
VCAN
TP53INP2
MEF2C
SEMA6A
JAG1
TOX3
AGR2
MARK1
FMOD
PALLD
FOXA1
SLC40A1
ATP1B1
DUSP10
HES6
DST
ADAMTS1
PIEZO2
CREB3L1
WNT4
KRT8
HS6ST2
ERN1
SRCIN1

## Sheet: Table S3 MFM and MB-453
TP63
GRHL2
NDRG1
MYC
AFF3
PXYLP1
ALCAM

## Sheet: Table S4 T-47D
TGFBR3
FLRT3
GJA1
CLDN1

## Sheet: Table S5 All Cell Lines
KDM4B
EHF
CNTNAP2

## Sheet: Table S6 ZR, T-47D and MB-453
CLDN8
AQP3

## Sheet: Table S7 T-47D and MFM-223
ZBTB16

## Sheet: Table S8 T-47D, MFM-223, MB-453
KLF5
