# Supplementary material for: The androgen receptor interacts with GATA3 to transcriptionally regulate a luminal epithelial cell phenotype in breast cancer
Source: Genome Biol. 2024 Feb 5;25:44. doi: 10.1186/s13059-023-03161-y (PMC10840202; doi:10.1186/s13059-023-03161-y)
Supplement: Supplementary file 9 — Additional file 9. Supplementary methods. [file 13059_2023_3161_MOESM9_ESM.xlsx]

## Sheet: Table of Contents
Additional file 9: Supplementary Methods
Table S1. siRNA sequences
Table S2. Antibody catalog numbers and dilutions used
Table S3. ChIP-PCR primer sequences
Table S4. RT-PCR primer sequences

## Sheet: Table S1
Table S1. siRNA sequences
	Sense	Anti-sense	Company
siAR-1	CAAGGGAGGUUACACCAAA	UUUGGUGUAACCUCCCUUG	Sigma
siAR-2	CGAGAGAGCUGCAUCAGUUUU	AACUGAUGCAGCUCUCUCUGUU	GenePharma
siGATA3-JC-1	AAACUAGGUCUGAUAUUCAUU	UGAAUAUCAGACCUAGUUUU	Sigma
siGATA3-JC-2	CUUUAUUGCAUCUGGGUAG	CUACCCAGAUGCAAUAAAG	Sigma
siGATA3-JC3-(exo-5)	GAACUGUCAGACCACCACAUU	UGUGGUGGUCUGACAGUUCUU	Sigma
siGATA3-JC4-(exo-6)	GACCAGAAACCGAAAAAUGUU	CAUUUUUCGGUUUCUGGUCUU	Sigma
siControl	Cat No: 1027281	Lot No: 284526154	Allstar-Neg. Control siRNA

## Sheet: Table S2
Table S2. Antibody catalog numbers and dilutions used
	RIME
	Company	Cat number	Species	Volume
AR	Santa Cruz Biotechnology	sc-816	Rabbit	10ug / experiment
	PLA / IF
	Company	Cat number	Species	Dilluton factor
AR	LS-Bio	LS-B3326	Rabbit	1 in 400
GATA3	Invitrogen	1A12-1D9	Mouse	1 in 100
Alexa Fluor-568 Goat-anti-Rabbit IgG	life technology	A11036	Goat	1 in 400
Alexa Fluor-488 Goat-anti-Mouse IgG	life technology	A11029	Goat	1 in 400
	ChIP-seq/ ChIP-PCR/Co-IP
	Company	Cat number	Species	Volume
AR	Abcam	ab108341	Rabbit	5ug / IP
GATA3	Abcam	ab199428	Rabbit	5ug / IP
H3K27AC	Abcam	ab4729	Rabbit	2ug / IP
	Western blotting
	Company	Cat number	Species	Dilluton factor
AR	Santa Cruz Biotechnology	sc-816	Rabbit	1 in 1000
GATA3	Abcam	ab199428	Rabbit	1 in 500
ER	Santa Cruz Biotechnology	sc-8002	Mouse	1 in 1000
B-actin	Abcam	ab6376	Mouse	1 in 2000
KDM4B	Bethyl	A301-477A	Rabbit	1 in 1000
GAPDH	Merck Millipore	mab374	Mouse	1 in 2000
Polyclonal goat-anti-Rabbit / HRP	Dako	PO448	_	1 in 2000
Polyclonal goat-anti-Mouse	Dako	PO161	_	1 in 2000
Veriblot	Abcam	ab131367	_	1 in 1000
	IHC
	Company	Cat number	Species	Dilluton factor
AR	Santa Cruz Biotechnology	sc-816	Rabbit	1 in 1000
GATA3	Abcam	ab199428	Rabbit	1 in 500

## Sheet: Table S3
Table S3. ChIP-PCR primer sequences
	Forward	Reverse	Melting TM
SEC14L2	GGCCAAACTGCAGAACCAAA	TCCTGCCTAGGTCTCTGTG	55
C1orf116	ATCACAACCACCGCTACGAT	AATGTGTGCAACAACAGAGGC	55
ZBTB16	CCCTGCGTCTGTACTCATTG	CTGCACGCCTGCTTACATA	55
c-FOC	AGCCGCTTCCCTGTTACTA	TTCCCTTCTCCACTCTTCGG	60
FKBP5	GCTCTGACTTATTGTTCTCTTACTGCCC	TTGCTGTCAGCACATCGAGTTCA	55
EHF	AGGCACTGGGGCCATTTATT	TGCATACAGGGCTTCGTTCA	55
AQP3	GAGCCATTTACCACCGTTGC	CGACCTCCCAAGCACCTATT	55
KDM4B	CACTGTGGCTTCAGACCTTC	TCGCAAAGACTCTACCAAAAGA	55
NC2	GTGAGTGCCCAGTTAGAGCATCTA	GGAACCAGTGGGTCTTGAAGTG	55

## Sheet: Table S4
Table S4. RT-PCR primer sequences
	Forward	Reverse	Melting TM
SEC14L2	GCCGAATCCAGATGACTATTTTCT	GATGTTGTCAATGTCCTTTTGCTT	55
C1orf116	CATCTCTGCCCTTTGAAACAAAA	GGGCATCACCCGAAACAAG	55
ZBTB16	GAGATCCTCTTCCACCGCAAT	CCGCATACAGCAGGTCATC	55
EHF	ACAACCACCAGTCACCTTCC	CCATCCACACGCTCCAGAAT	60
AQP3	AGATGCTCCACATCCGCTAC	AGGGAGGCTGTGCCTATGAA	55
KDM4B	ACTTCAACAAATACGTGGCCTAC	CGATGTCATCATACGTCTGCC	55
GAPDH	TGCACCACCAACTGCTTAGC	GGCATGGACTGTGGTCATGAG	55
